# Supplementary material for: DArT Markers Effectively Target Gene Space in the Rye Genome
Source: Front Plant Sci. 2016 Oct 26;7:1600. doi: 10.3389/fpls.2016.01600 (PMC5080361; doi:10.3389/fpls.2016.01600)
Supplement: TABLE S2 — Functional annotations of non-redundant rye DArT marker sequences. [file Table_2.XLSX]

## Sheet: BLAST2GO_summary
DArT seqyence ID	Description	GO IDs list (generic)	GO Names list (generic)	GO IDs list (SLIM)	GO Names list (SLIM)	Enzyme Codes list	Enzyme Names list	InterPro IDs	InterPro GO IDs	InterPro GO Names
507066	26s proteasome non-atpase regulatory subunit 11	C:GO:0000502	C:proteasome complex	C:GO:0043234; C:GO:0005622	C:protein complex; C:intracellular	-	-	PTHR10678 (PANTHER); PTHR10678:SF5 (PANTHER)	no GO terms	no GO terms
507483_con	acetyl- partial	F:GO:0043167	F:ion binding	F:GO:0043167	F:ion binding	-	-	SIGNAL_PEPTIDE_N_REGION (PHOBIUS); SIGNAL_PEPTIDE_C_REGION (PHOBIUS); NON_CYTOPLASMIC_DOMAIN (PHOBIUS); SIGNAL_PEPTIDE (PHOBIUS); CYTOPLASMIC_DOMAIN (PHOBIUS); SIGNAL_PEPTIDE_H_REGION (PHOBIUS); TRANSMEMBRANE (PHOBIUS)	no GO terms	no GO terms
400939	acidic leucine-rich nuclear phosphoprotein 32-related protein 1	P:GO:0008150	P:biological_process	P:GO:0008150	P:biological_process	-	-	NON_CYTOPLASMIC_DOMAIN (PHOBIUS); TRANSMEMBRANE (PHOBIUS); CYTOPLASMIC_DOMAIN (PHOBIUS)	no GO terms	no GO terms
401684	amelogenin precursor like protein	F:GO:0046983	F:protein dimerization activity	F:GO:0046983	F:protein dimerization activity	-	-	no IPS match	no IPS match	no IPS match
400459	annexin d5	F:GO:0043167	F:ion binding	F:GO:0043167	F:ion binding	-	-	TMhelix (TMHMM)	no GO terms	no GO terms
507352	anthocyanin regulatory lc protein	F:GO:0046983	F:protein dimerization activity	F:GO:0046983	F:protein dimerization activity	-	-	no IPS match	no IPS match	no IPS match
401402_con	ap3-complex subunit beta-a	P:GO:0006810	P:transport	P:GO:0006810	P:transport	-	-	no IPS match	no IPS match	no IPS match
509305	apoptotic chromatin condensation inducer in the nucleus	P:GO:0010508	P:positive regulation of autophagy	P:GO:0010508	P:positive regulation of autophagy	-	-	no IPS match	no IPS match	no IPS match
402014_con	autophagy-related protein 2	P:GO:0006914	P:autophagy	P:GO:0006914	P:autophagy	-	-	PTHR13190:SF1 (PANTHER); IPR026849 (PANTHER)	P:GO:0006914	P:autophagy
390773	autophagy-related protein 2	P:GO:0006914	P:autophagy	P:GO:0006914	P:autophagy	-	-	PTHR13190:SF1 (PANTHER); IPR026849 (PANTHER)	P:GO:0006914	P:autophagy
505752	auxin induced protein	P:GO:0009733	P:response to auxin	P:GO:0008150	P:biological_process	-	-	no IPS match	no IPS match	no IPS match
116665_con	auxin-responsive protein saur36-like	P:GO:0009733	P:response to auxin	P:GO:0008150	P:biological_process	-	-	no IPS match	no IPS match	no IPS match
345374	benzoate carboxyl methyltransferase	F:GO:0016740	F:transferase activity	F:GO:0003674	F:molecular_function	-	-	no IPS match	no IPS match	no IPS match
400450_con	blast resistance protein	F:GO:0043531	F:ADP binding	F:GO:0043167	F:ion binding	-	-	PR00364 (PRINTS); IPR002182 (PFAM); IPR027417 (G3DSA:3.40.50.GENE3D); PTHR23155 (PANTHER); PTHR23155:SF621 (PANTHER); IPR027417 (SUPERFAMILY)	F:GO:0043531	F:ADP binding
389552	blue copper protein	F:GO:0009055	F:electron carrier activity	F:GO:0003674	F:molecular_function	-	-	no IPS match	no IPS match	no IPS match
399669	bpi lbp family protein at1g04970	C:GO:0016023	C:cytoplasmic membrane-bounded vesicle	C:GO:0016023	C:cytoplasmic membrane-bounded vesicle	-	-	no IPS match	no IPS match	no IPS match
347664	brct domain-containing protein	F:GO:0008270	F:zinc ion binding	F:GO:0043167	F:ion binding	-	-	no IPS match	no IPS match	no IPS match
507219	brct domain-containing protein	F:GO:0008270	F:zinc ion binding	F:GO:0043167	F:ion binding	-	-	NON_CYTOPLASMIC_DOMAIN (PHOBIUS); SIGNAL_PEPTIDE_C_REGION (PHOBIUS); SIGNAL_PEPTIDE_N_REGION (PHOBIUS); SIGNAL_PEPTIDE_H_REGION (PHOBIUS); SIGNAL_PEPTIDE (PHOBIUS); SignalP-noTM (SIGNALP_EUK); TMhelix (TMHMM)	no GO terms	no GO terms
389862_con	brct domain-containing protein	F:GO:0008270	F:zinc ion binding	F:GO:0043167	F:ion binding	-	-	no IPS match	no IPS match	no IPS match
400941	calcium lipid binding	C:GO:0016023	C:cytoplasmic membrane-bounded vesicle	C:GO:0016023	C:cytoplasmic membrane-bounded vesicle	-	-	PTHR10774:SF50 (PANTHER); PTHR10774 (PANTHER)	no GO terms	no GO terms
411373_con	calcium-binding protein	F:GO:0005509	F:calcium ion binding	F:GO:0043167	F:ion binding	-	-	no IPS match	no IPS match	no IPS match
411234_con	calcium-dependent protein kinase 7	F:GO:0005488	F:binding	F:GO:0003674	F:molecular_function	-	-	no IPS match	no IPS match	no IPS match
402278	ccb11_orysj ame: full=cyclin-b1-1 ame: full=g2 mitotic-specific cyclin-b1-1 short= 1 1	C:GO:0005634	C:nucleus	C:GO:0005634	C:nucleus	-	-	no IPS match	no IPS match	no IPS match
506601	clustered mitochondria protein homolog	P:GO:0016556	P:mRNA modification	P:GO:0016556	P:mRNA modification	-	-	PTHR12601:SF17 (PANTHER); PTHR12601:SF17 (PANTHER); PTHR12601 (PANTHER)	no GO terms	no GO terms
507372	condensin-2 complex subunit g2	C:GO:0005634	C:nucleus	C:GO:0005634	C:nucleus	-	-	no IPS match	no IPS match	no IPS match
343910	c-terminal region family expressed	C:GO:0005886	C:plasma membrane	C:GO:0005886	C:plasma membrane	-	-	IPR005516 (PFAM)	no GO terms	no GO terms
410998	cxc domain containing tso1-like protein 1	C:GO:0009536	C:plastid	C:GO:0009536	C:plastid	-	-	no IPS match	no IPS match	no IPS match
509172	Cyclin-B2-2	C:GO:0005634	C:nucleus	C:GO:0005634	C:nucleus	-	-	no IPS match	no IPS match	no IPS match
389408_con	cyclin-dependent kinase g-1-like	F:GO:0004672	F:protein kinase activity	F:GO:0016301	F:kinase activity	-	-	no IPS match	no IPS match	no IPS match
390409_con	death-inducer obliterator 1-like	P:GO:0006351	P:transcription, DNA-templated	P:GO:0006351	P:transcription, DNA-templated	-	-	PTHR11477 (PANTHER); PTHR11477:SF8 (PANTHER)	no GO terms	no GO terms
507009	disease resistance protein	C:GO:0005739	C:mitochondrion	C:GO:0005739	C:mitochondrion	-	-	no IPS match	no IPS match	no IPS match
400168_con	disease resistance protein at1g50180	F:GO:0043531	F:ADP binding	F:GO:0043167	F:ion binding	-	-	no IPS match	no IPS match	no IPS match
115202	disease resistance protein rga1	F:GO:0043531	F:ADP binding	F:GO:0043167	F:ion binding	-	-	G3DSA:3.80.10.10 (GENE3D)	no GO terms	no GO terms
345787	disease resistance protein rga1	F:GO:0043531	F:ADP binding	F:GO:0043167	F:ion binding	-	-	no IPS match	no IPS match	no IPS match
401374	disease resistance protein rga1	F:GO:0043531	F:ADP binding	F:GO:0043167	F:ion binding	-	-	G3DSA:3.80.10.10 (GENE3D); PTHR23155 (PANTHER); PTHR23155:SF538 (PANTHER); SSF52058 (SUPERFAMILY)	no GO terms	no GO terms
401399_con	disease resistance protein rga1	F:GO:0043531	F:ADP binding	F:GO:0043531	F:ADP binding	-	-	G3DSA:3.80.10.10 (GENE3D); PTHR23155:SF613 (PANTHER); PTHR23155 (PANTHER); SSF52058 (SUPERFAMILY)	no GO terms	no GO terms
399717_con	disease resistance protein rga1	F:GO:0043531	F:ADP binding	F:GO:0043167	F:ion binding	-	-	G3DSA:3.80.10.10 (GENE3D); SSF52047 (SUPERFAMILY)	no GO terms	no GO terms
390286	disease resistance protein rga2	F:GO:0043531	F:ADP binding	F:GO:0043167	F:ion binding	-	-	G3DSA:3.80.10.10 (GENE3D); PTHR23155 (PANTHER); PTHR23155:SF550 (PANTHER); SSF52047 (SUPERFAMILY)	no GO terms	no GO terms
400952	disease resistance protein rga2	F:GO:0043531	F:ADP binding	F:GO:0043167	F:ion binding	-	-	IPR027806 (PFAM); PTHR22930 (PANTHER); PTHR22930:SF44 (PANTHER)	no GO terms	no GO terms
507036	disease resistance protein rga2	F:GO:0043531	F:ADP binding	F:GO:0043167	F:ion binding	-	-	NON_CYTOPLASMIC_DOMAIN (PHOBIUS); CYTOPLASMIC_DOMAIN (PHOBIUS); TRANSMEMBRANE (PHOBIUS); TMhelix (TMHMM)	no GO terms	no GO terms
508188	disease resistance protein rga2	F:GO:0043531	F:ADP binding	F:GO:0043167	F:ion binding	-	-	TRANSMEMBRANE (PHOBIUS); NON_CYTOPLASMIC_DOMAIN (PHOBIUS); CYTOPLASMIC_DOMAIN (PHOBIUS); TMhelix (TMHMM)	no GO terms	no GO terms
509373	disease resistance protein rga2	F:GO:0043531	F:ADP binding	F:GO:0043167	F:ion binding	-	-	G3DSA:3.80.10.10 (GENE3D); PTHR23155:SF414 (PANTHER); PTHR23155 (PANTHER); PTHR23155:SF414 (PANTHER); SSF52047 (SUPERFAMILY)	no GO terms	no GO terms
509696	disease resistance protein rga2	F:GO:0043531	F:ADP binding	F:GO:0043531	F:ADP binding	-	-	Coil (COILS); Coil (COILS); NON_CYTOPLASMIC_DOMAIN (PHOBIUS); SIGNAL_PEPTIDE_H_REGION (PHOBIUS); SIGNAL_PEPTIDE_N_REGION (PHOBIUS); SIGNAL_PEPTIDE_C_REGION (PHOBIUS); SIGNAL_PEPTIDE (PHOBIUS)	no GO terms	no GO terms
390357_con	disease resistance protein rga2	F:GO:0043531	F:ADP binding	F:GO:0043167	F:ion binding	-	-	SIGNAL_PEPTIDE_H_REGION (PHOBIUS); SIGNAL_PEPTIDE_C_REGION (PHOBIUS); NON_CYTOPLASMIC_DOMAIN (PHOBIUS); SIGNAL_PEPTIDE (PHOBIUS); SIGNAL_PEPTIDE_N_REGION (PHOBIUS)	no GO terms	no GO terms
508265_con	disease resistance protein rga2	F:GO:0043531	F:ADP binding	F:GO:0043167	F:ion binding	-	-	TRANSMEMBRANE (PHOBIUS); NON_CYTOPLASMIC_DOMAIN (PHOBIUS); CYTOPLASMIC_DOMAIN (PHOBIUS); TMhelix (TMHMM)	no GO terms	no GO terms
508914_con	disease resistance protein rga2	F:GO:0043531	F:ADP binding	F:GO:0043167	F:ion binding	-	-	no IPS match	no IPS match	no IPS match
508975_con	disease resistance protein rga2	F:GO:0043531	F:ADP binding	F:GO:0043167	F:ion binding	-	-	PTHR22930 (PANTHER); PTHR22930:SF44 (PANTHER)	no GO terms	no GO terms
402206_con	disease resistance protein rga2-like	F:GO:0043531	F:ADP binding	F:GO:0043167	F:ion binding	-	-	no IPS match	no IPS match	no IPS match
505812_con	disease resistance protein rga2-like	F:GO:0043531	F:ADP binding	F:GO:0043167	F:ion binding	-	-	no IPS match	no IPS match	no IPS match
389905	disease resistance protein rga3	F:GO:0043531	F:ADP binding	F:GO:0043167	F:ion binding	-	-	no IPS match	no IPS match	no IPS match
390186	disease resistance protein rga3	F:GO:0043531	F:ADP binding	F:GO:0043167	F:ion binding	-	-	IPR027806 (PFAM); PTHR22930 (PANTHER); PTHR22930:SF44 (PANTHER)	no GO terms	no GO terms
390512_con	disease resistance protein rga3	C:GO:0005739	C:mitochondrion	C:GO:0005739	C:mitochondrion	-	-	no IPS match	no IPS match	no IPS match
398738	disease resistance protein rga3	F:GO:0043531	F:ADP binding	F:GO:0043167	F:ion binding	-	-	G3DSA:3.80.10.10 (GENE3D); PTHR23155:SF550 (PANTHER); PTHR23155 (PANTHER); SSF52047 (SUPERFAMILY)	no GO terms	no GO terms
401056	disease resistance protein rga3	F:GO:0043531	F:ADP binding	F:GO:0043167	F:ion binding	-	-	Coil (COILS); G3DSA:3.80.10.10 (GENE3D); SSF52047 (SUPERFAMILY)	no GO terms	no GO terms
505250_con	disease resistance protein rga3	F:GO:0043531	F:ADP binding	F:GO:0043167	F:ion binding	-	-	PTHR22930 (PANTHER); PTHR22930:SF44 (PANTHER)	no GO terms	no GO terms
505951	disease resistance protein rga3	F:GO:0043531	F:ADP binding	F:GO:0043167	F:ion binding	-	-	no IPS match	no IPS match	no IPS match
506496	disease resistance protein rga3	F:GO:0043531	F:ADP binding	F:GO:0043167	F:ion binding	-	-	PTHR23155 (PANTHER); PTHR23155:SF538 (PANTHER)	no GO terms	no GO terms
506611	disease resistance protein rga3	F:GO:0043531	F:ADP binding	F:GO:0043167	F:ion binding	-	-	no IPS match	no IPS match	no IPS match
401527_con	disease resistance protein rga3	F:GO:0043531	F:ADP binding	F:GO:0043531	F:ADP binding	-	-	G3DSA:3.80.10.10 (GENE3D); SSF52047 (SUPERFAMILY)	no GO terms	no GO terms
389718_con	disease resistance protein rga3	F:GO:0043531	F:ADP binding	F:GO:0043531	F:ADP binding	-	-	no IPS match	no IPS match	no IPS match
347224	disease resistance protein rga4	F:GO:0043531	F:ADP binding	F:GO:0043167	F:ion binding	-	-	PTHR23155 (PANTHER); PTHR23155:SF550 (PANTHER)	no GO terms	no GO terms
389402	disease resistance protein rga4	F:GO:0043531	F:ADP binding	F:GO:0043167	F:ion binding	-	-	G3DSA:3.80.10.10 (GENE3D); PTHR23155:SF550 (PANTHER); PTHR23155 (PANTHER); SSF52047 (SUPERFAMILY)	no GO terms	no GO terms
389759	disease resistance protein rga4	F:GO:0043531	F:ADP binding	F:GO:0043531	F:ADP binding	-	-	no IPS match	no IPS match	no IPS match
398486	disease resistance protein rga4	F:GO:0043531	F:ADP binding	F:GO:0043167	F:ion binding	-	-	no IPS match	no IPS match	no IPS match
402536	disease resistance protein rga4	F:GO:0043531	F:ADP binding	F:GO:0043167	F:ion binding	-	-	no IPS match	no IPS match	no IPS match
505199	disease resistance protein rga4	F:GO:0043531	F:ADP binding	F:GO:0043167	F:ion binding	-	-	G3DSA:3.80.10.10 (GENE3D); SSF52058 (SUPERFAMILY)	no GO terms	no GO terms
505608	disease resistance protein rga4	F:GO:0043531	F:ADP binding	F:GO:0043531	F:ADP binding	-	-	G3DSA:3.80.10.10 (GENE3D); SSF52058 (SUPERFAMILY)	no GO terms	no GO terms
505946	disease resistance protein rga4	F:GO:0043531	F:ADP binding	F:GO:0043531	F:ADP binding	-	-	no IPS match	no IPS match	no IPS match
506859	disease resistance protein rga4	F:GO:0043531	F:ADP binding	F:GO:0043167	F:ion binding	-	-	G3DSA:3.80.10.10 (GENE3D); PTHR23155:SF550 (PANTHER); PTHR23155 (PANTHER); SSF52058 (SUPERFAMILY)	no GO terms	no GO terms
507137	disease resistance protein rga4	F:GO:0043531	F:ADP binding	F:GO:0043531	F:ADP binding	-	-	no IPS match	no IPS match	no IPS match
508217	disease resistance protein rga4	F:GO:0043531	F:ADP binding	F:GO:0043531	F:ADP binding	-	-	G3DSA:3.80.10.10 (GENE3D); PTHR23155:SF550 (PANTHER); PTHR23155 (PANTHER); PTHR23155:SF550 (PANTHER); PTHR23155 (PANTHER); SSF52047 (SUPERFAMILY)	no GO terms	no GO terms
347395	disease resistance protein rpm1	F:GO:0043531	F:ADP binding	F:GO:0043167	F:ion binding	-	-	PR00364 (PRINTS); IPR027417 (G3DSA:3.40.50.GENE3D); IPR002182 (PFAM); PTHR23155:SF458 (PANTHER); PTHR23155 (PANTHER); IPR027417 (SUPERFAMILY)	F:GO:0043531	F:ADP binding
348128	disease resistance protein rpm1	F:GO:0043531	F:ADP binding	F:GO:0043531	F:ADP binding	-	-	no IPS match	no IPS match	no IPS match
348182	disease resistance protein rpm1	F:GO:0043531	F:ADP binding	F:GO:0043167	F:ion binding	-	-	no IPS match	no IPS match	no IPS match
389283	disease resistance protein rpm1	F:GO:0043531	F:ADP binding	F:GO:0043531	F:ADP binding	-	-	no IPS match	no IPS match	no IPS match
389770	disease resistance protein rpm1	F:GO:0043531	F:ADP binding	F:GO:0043167	F:ion binding	-	-	G3DSA:3.80.10.10 (GENE3D); PTHR23155:SF491 (PANTHER); PTHR23155 (PANTHER); SSF52047 (SUPERFAMILY)	no GO terms	no GO terms
390076	disease resistance protein rpm1	F:GO:0043531	F:ADP binding	F:GO:0043167	F:ion binding	-	-	PTHR23155 (PANTHER); PTHR23155:SF402 (PANTHER)	no GO terms	no GO terms
398573	disease resistance protein rpm1	F:GO:0043531	F:ADP binding	F:GO:0043167	F:ion binding	-	-	G3DSA:3.80.10.10 (GENE3D); PTHR23155 (PANTHER); PTHR23155 (PANTHER); PTHR23155:SF458 (PANTHER); PTHR23155:SF458 (PANTHER); SSF52047 (SUPERFAMILY)	no GO terms	no GO terms
398699	disease resistance protein rpm1	F:GO:0043531	F:ADP binding	F:GO:0043167	F:ion binding	-	-	no IPS match	no IPS match	no IPS match
399682	disease resistance protein rpm1	F:GO:0043531	F:ADP binding	F:GO:0043167	F:ion binding	-	-	PTHR23155:SF541 (PANTHER); PTHR23155 (PANTHER); SSF52047 (SUPERFAMILY)	no GO terms	no GO terms
401466	disease resistance protein rpm1	F:GO:0043531	F:ADP binding	F:GO:0043167	F:ion binding	-	-	no IPS match	no IPS match	no IPS match
401485	disease resistance protein rpm1	F:GO:0043531	F:ADP binding	F:GO:0043167	F:ion binding	-	-	PTHR23155 (PANTHER); PTHR23155:SF541 (PANTHER); SSF52047 (SUPERFAMILY)	no GO terms	no GO terms
410946	disease resistance protein rpm1	F:GO:0043531	F:ADP binding	F:GO:0043167	F:ion binding	-	-	G3DSA:3.80.10.10 (GENE3D); PTHR23155 (PANTHER); PTHR23155:SF529 (PANTHER); SSF52047 (SUPERFAMILY)	no GO terms	no GO terms
506540	disease resistance protein rpm1	F:GO:0043531	F:ADP binding	F:GO:0043167	F:ion binding	-	-	PTHR23155 (PANTHER); PTHR23155:SF541 (PANTHER); SSF52047 (SUPERFAMILY)	no GO terms	no GO terms
506885	disease resistance protein rpm1	F:GO:0043531	F:ADP binding	F:GO:0043531	F:ADP binding	-	-	no IPS match	no IPS match	no IPS match
507265	disease resistance protein rpm1	F:GO:0043531	F:ADP binding	F:GO:0043167	F:ion binding	-	-	G3DSA:3.80.10.10 (GENE3D); PTHR23155 (PANTHER); PTHR23155:SF529 (PANTHER); SSF52047 (SUPERFAMILY)	no GO terms	no GO terms
508448	disease resistance protein rpm1	F:GO:0043531	F:ADP binding	F:GO:0043167	F:ion binding	-	-	G3DSA:3.80.10.10 (GENE3D); PTHR23155:SF541 (PANTHER); PTHR23155 (PANTHER); SignalP-noTM (SIGNALP_EUK); SSF52047 (SUPERFAMILY)	no GO terms	no GO terms
508655	disease resistance protein rpm1	F:GO:0043531	F:ADP binding	F:GO:0043167	F:ion binding	-	-	IPR001611 (PFAM); G3DSA:3.80.10.10 (GENE3D); PTHR23155:SF508 (PANTHER); PTHR23155 (PANTHER); SSF52047 (SUPERFAMILY)	F:GO:0005515	F:protein binding
509334	disease resistance protein rpm1	F:GO:0043531	F:ADP binding	F:GO:0043167	F:ion binding	-	-	IPR002182 (PFAM); PTHR23155:SF402 (PANTHER); PTHR23155 (PANTHER)	F:GO:0043531	F:ADP binding
509513_con	disease resistance protein rpm1	F:GO:0043531	F:ADP binding	F:GO:0043531	F:ADP binding	-	-	G3DSA:3.80.10.10 (GENE3D); PTHR23155 (PANTHER); PTHR23155:SF402 (PANTHER); SSF52058 (SUPERFAMILY)	no GO terms	no GO terms
390321_con	disease resistance protein rpm1	F:GO:0043531	F:ADP binding	F:GO:0043531	F:ADP binding	-	-	G3DSA:3.80.10.10 (GENE3D); SSF52047 (SUPERFAMILY)	no GO terms	no GO terms
389394_con	disease resistance protein rpm1	F:GO:0043531	F:ADP binding	F:GO:0043167	F:ion binding	-	-	no IPS match	no IPS match	no IPS match
410793_con	disease resistance protein rpm1	F:GO:0043531	F:ADP binding	F:GO:0043167	F:ion binding	-	-	no IPS match	no IPS match	no IPS match
505760_con	disease resistance protein rpm1	F:GO:0043531	F:ADP binding	F:GO:0043167	F:ion binding	-	-	IPR002182 (PFAM); PTHR23155 (PANTHER); PTHR23155:SF551 (PANTHER); IPR027417 (SUPERFAMILY)	F:GO:0043531	F:ADP binding
507570_con	disease resistance protein rpm1	F:GO:0043531	F:ADP binding	F:GO:0043167	F:ion binding	-	-	PR00364 (PRINTS); IPR027417 (G3DSA:3.40.50.GENE3D); IPR002182 (PFAM); PTHR23155 (PANTHER); PTHR23155:SF458 (PANTHER); IPR027417 (SUPERFAMILY)	F:GO:0043531	F:ADP binding
505595	disease resistance protein rpm1-like	F:GO:0043531	F:ADP binding	F:GO:0043167	F:ion binding	-	-	G3DSA:3.80.10.10 (GENE3D); PTHR23155 (PANTHER); PTHR23155 (PANTHER); PTHR23155:SF624 (PANTHER); PTHR23155:SF624 (PANTHER); SSF52047 (SUPERFAMILY)	no GO terms	no GO terms
507061	disease resistance protein rpm1-like	F:GO:0043531	F:ADP binding	F:GO:0043167	F:ion binding	-	-	no IPS match	no IPS match	no IPS match
507369	disease resistance protein rpm1-like	F:GO:0043531	F:ADP binding	F:GO:0043167	F:ion binding	-	-	IPR002182 (PFAM); PTHR23155:SF443 (PANTHER); PTHR23155 (PANTHER)	F:GO:0043531	F:ADP binding
346851	disease resistance protein rpp8	F:GO:0043531	F:ADP binding	F:GO:0043167	F:ion binding	-	-	G3DSA:3.80.10.10 (GENE3D); SSF52047 (SUPERFAMILY)	no GO terms	no GO terms
505974	disease resistance RGA4 isoform X1	F:GO:0043531	F:ADP binding	F:GO:0043531	F:ADP binding	-	-	IPR027806 (PFAM); PTHR22930 (PANTHER); PTHR22930:SF44 (PANTHER)	no GO terms	no GO terms
345664	disease resistance rpp13-like protein 1	F:GO:0043531	F:ADP binding	F:GO:0043531	F:ADP binding	-	-	PTHR22930 (PANTHER); PTHR22930:SF44 (PANTHER); TRANSMEMBRANE (PHOBIUS); CYTOPLASMIC_DOMAIN (PHOBIUS); NON_CYTOPLASMIC_DOMAIN (PHOBIUS)	no GO terms	no GO terms
506219	disease resistance rpp13-like protein 1	F:GO:0043531	F:ADP binding	F:GO:0043167	F:ion binding	-	-	PTHR22930:SF44 (PANTHER); PTHR22930 (PANTHER)	no GO terms	no GO terms
506536	disease resistance rpp13-like protein 1	F:GO:0043531	F:ADP binding	F:GO:0043531	F:ADP binding	-	-	NON_CYTOPLASMIC_DOMAIN (PHOBIUS); SIGNAL_PEPTIDE_N_REGION (PHOBIUS); SIGNAL_PEPTIDE_C_REGION (PHOBIUS); SIGNAL_PEPTIDE (PHOBIUS); SIGNAL_PEPTIDE_H_REGION (PHOBIUS)	no GO terms	no GO terms
507573	disease resistance rpp13-like protein 1	F:GO:0043531	F:ADP binding	F:GO:0043167	F:ion binding	-	-	no IPS match	no IPS match	no IPS match
509095	disease resistance rpp13-like protein 1	F:GO:0043531	F:ADP binding	F:GO:0043167	F:ion binding	-	-	Coil (COILS); PTHR23155 (PANTHER); PTHR23155:SF525 (PANTHER)	no GO terms	no GO terms
509502	disease resistance rpp13-like protein 1	F:GO:0043531	F:ADP binding	F:GO:0043167	F:ion binding	-	-	IPR027806 (PFAM); PTHR22930:SF44 (PANTHER); PTHR22930 (PANTHER)	no GO terms	no GO terms
505520	disease resistance rpp13-like protein 1	F:GO:0043531	F:ADP binding	F:GO:0043167	F:ion binding	-	-	IPR027806 (PFAM); PTHR22930:SF44 (PANTHER); PTHR22930 (PANTHER)	no GO terms	no GO terms
402015_con	disease resistance rpp13-like protein 4	F:GO:0043531	F:ADP binding	F:GO:0043531	F:ADP binding	-	-	IPR002182 (PFAM); PTHR23155 (PANTHER); PTHR23155:SF402 (PANTHER); IPR027417 (SUPERFAMILY)	F:GO:0043531	F:ADP binding
390468	disease resistance rpp8-like protein 2	F:GO:0043531	F:ADP binding	F:GO:0043531	F:ADP binding	-	-	no IPS match	no IPS match	no IPS match
411354	disease resistance rpp8-like protein 2	F:GO:0043531	F:ADP binding	F:GO:0043167	F:ion binding	-	-	no IPS match	no IPS match	no IPS match
508318	disease resistance rpp8-like protein 3	F:GO:0043531	F:ADP binding	F:GO:0043167	F:ion binding	-	-	no IPS match	no IPS match	no IPS match
399577	dna repair protein rhp54	F:GO:0005524	F:ATP binding	F:GO:0043167	F:ion binding	-	-	no IPS match	no IPS match	no IPS match
509078	dna repair protein rhp54	F:GO:0005524	F:ATP binding	F:GO:0043167	F:ion binding	-	-	PTHR10799 (PANTHER); PTHR10799:SF611 (PANTHER); PTHR10799:SF611 (PANTHER); PTHR10799 (PANTHER)	no GO terms	no GO terms
389454_con	dymeclin isoform x3	P:GO:0008284	P:positive regulation of cell proliferation	P:GO:0008283	P:cell proliferation	-	-	no IPS match	no IPS match	no IPS match
506603	elongation factor 1-beta	P:GO:0006412	P:translation	P:GO:0006412	P:translation	-	-	IPR014717 (G3DSA:3.30.70.GENE3D); IPR014038 (PFAM); NON_CYTOPLASMIC_DOMAIN (PHOBIUS); CYTOPLASMIC_DOMAIN (PHOBIUS); TRANSMEMBRANE (PHOBIUS); IPR014038 (SUPERFAMILY); TMhelix (TMHMM)	P:GO:0006414; C:GO:0005853; F:GO:0003746	P:translational elongation; C:eukaryotic translation elongation factor 1 complex; F:translation elongation factor activity
346713	embryogenesis transmembrane	C:GO:0016021	C:integral component of membrane	C:GO:0005575	C:cellular_component	-	-	IPR026961 (PFAM); PTHR24177 (PANTHER); PTHR24177:SF51 (PANTHER); TRANSMEMBRANE (PHOBIUS); TRANSMEMBRANE (PHOBIUS); NON_CYTOPLASMIC_DOMAIN (PHOBIUS); CYTOPLASMIC_DOMAIN (PHOBIUS); CYTOPLASMIC_DOMAIN (PHOBIUS); TMhelix (TMHMM)	no GO terms	no GO terms
389594	epoxide hydrolase 3-like	F:GO:0003824	F:catalytic activity	F:GO:0003674	F:molecular_function	-	-	no IPS match	no IPS match	no IPS match
400237	extended synaptotagmin-2	F:GO:0003676	F:nucleic acid binding	F:GO:0003674	F:molecular_function	-	-	Coil (COILS); PTHR19446 (PANTHER); PTHR19446:SF367 (PANTHER)	no GO terms	no GO terms
390218	fad nad -binding oxidoreductase family protein	C:GO:0009507	C:chloroplast	C:GO:0009536	C:plastid	-	-	IPR023753 (G3DSA:3.50.50.GENE3D); PTHR16128 (PANTHER); PTHR16128:SF8 (PANTHER)	F:GO:0016491; P:GO:0055114	F:oxidoreductase activity; P:oxidation-reduction process
399442	fbd-associated f-box protein at1g61330	C:GO:0005739	C:mitochondrion	C:GO:0005739	C:mitochondrion	-	-	SIGNAL_PEPTIDE (PHOBIUS); SIGNAL_PEPTIDE_C_REGION (PHOBIUS); NON_CYTOPLASMIC_DOMAIN (PHOBIUS); SIGNAL_PEPTIDE_H_REGION (PHOBIUS); SIGNAL_PEPTIDE_N_REGION (PHOBIUS); SignalP-noTM (SIGNALP_EUK)	no GO terms	no GO terms
508821	f-box lrr-repeat protein at4g29420-like isoform x1	P:GO:0006914	P:autophagy	P:GO:0006914	P:autophagy	-	-	no IPS match	no IPS match	no IPS match
506207	f-box protein at2g26850-like	C:GO:0016023	C:cytoplasmic membrane-bounded vesicle	C:GO:0016023	C:cytoplasmic membrane-bounded vesicle	-	-	no IPS match	no IPS match	no IPS match
411151	gag pol polyprotein	P:GO:0006810	P:transport	P:GO:0006810	P:transport	-	-	NON_CYTOPLASMIC_DOMAIN (PHOBIUS); SIGNAL_PEPTIDE (PHOBIUS); SIGNAL_PEPTIDE_C_REGION (PHOBIUS); SIGNAL_PEPTIDE_H_REGION (PHOBIUS); SIGNAL_PEPTIDE_N_REGION (PHOBIUS)	no GO terms	no GO terms
347128_con	glutamic acid-rich protein	P:GO:0008150	P:biological_process	P:GO:0008150	P:biological_process	-	-	no IPS match	no IPS match	no IPS match
400069	glycerate dehydrogenase	P:GO:0008152	P:metabolic process	P:GO:0008150	P:biological_process	-	-	no IPS match	no IPS match	no IPS match
505568_con	growth hormone-regulated tbc protein 1-like	P:GO:0051640	P:organelle localization	P:GO:0008150	P:biological_process	-	-	IPR000195 (PFAM); PTHR22957 (PANTHER); PTHR22957:SF327 (PANTHER); IPR000195 (PROSITE_PROFILES); SignalP-noTM (SIGNALP_EUK); IPR000195 (SUPERFAMILY)	no GO terms	no GO terms
399258_con	gtpase-activating protein gyp7-like	C:GO:0009536	C:plastid	C:GO:0009536	C:plastid	-	-	IPR000195 (PFAM); G3DSA:1.10.8.270 (GENE3D); PTHR22957 (PANTHER); PTHR22957:SF277 (PANTHER); PTHR22957:SF277 (PANTHER); IPR000195 (PROSITE_PROFILES); IPR000195 (SUPERFAMILY)	no GO terms	no GO terms
505676	heat shock protein sti	P:GO:0044765	P:single-organism transport	P:GO:0006810	P:transport	-	-	PTHR33033 (PANTHER); PTHR33033:SF18 (PANTHER)	no GO terms	no GO terms
508424_con	hit zinc finger family protein	P:GO:0009560	P:embryo sac egg cell differentiation	P:GO:0048856; P:GO:0030154; P:GO:0000003	P:anatomical structure development; P:cell differentiation; P:reproduction	-	-	TRANSMEMBRANE (PHOBIUS); CYTOPLASMIC_DOMAIN (PHOBIUS); NON_CYTOPLASMIC_DOMAIN (PHOBIUS)	no GO terms	no GO terms
348550	homolog subfamily c member 7 homolog	C:GO:0009536	C:plastid	C:GO:0009536	C:plastid	-	-	no IPS match	no IPS match	no IPS match
400042_con	hypothetical protein BRADI_2g04626	F:GO:0003676	F:nucleic acid binding	F:GO:0003676	F:nucleic acid binding	-	-	SIGNAL_PEPTIDE_C_REGION (PHOBIUS); NON_CYTOPLASMIC_DOMAIN (PHOBIUS); SIGNAL_PEPTIDE (PHOBIUS); SIGNAL_PEPTIDE_H_REGION (PHOBIUS); SIGNAL_PEPTIDE_N_REGION (PHOBIUS); SignalP-TM (SIGNALP_GRAM_POSITIVE)	no GO terms	no GO terms
507190	hypothetical protein CICLE_v10017825mg, partial	C:GO:0016020	C:membrane	C:GO:0005575	C:cellular_component	-	-	no IPS match	no IPS match	no IPS match
507432_con	hypothetical protein F775_01043	P:GO:0006355	P:regulation of transcription, DNA-templated	P:GO:0034641; P:GO:0009058	P:cellular nitrogen compound metabolic process; P:biosynthetic process	-	-	PTHR33411 (PANTHER); PTHR33411:SF2 (PANTHER); PTHR33411 (PANTHER); PTHR33411:SF2 (PANTHER)	no GO terms	no GO terms
400932	hypothetical protein F775_01377	C:GO:0005739	C:mitochondrion	C:GO:0005739	C:mitochondrion	-	-	no IPS match	no IPS match	no IPS match
506108	hypothetical protein F775_03010	C:GO:0016020	C:membrane	C:GO:0005575	C:cellular_component	-	-	PTHR31325:SF39 (PANTHER); PTHR31325 (PANTHER); NON_CYTOPLASMIC_DOMAIN (PHOBIUS); TRANSMEMBRANE (PHOBIUS); TRANSMEMBRANE (PHOBIUS); NON_CYTOPLASMIC_DOMAIN (PHOBIUS); CYTOPLASMIC_DOMAIN (PHOBIUS); TMhelix (TMHMM); TMhelix (TMHMM)	no GO terms	no GO terms
505649_con	hypothetical protein F775_03669	P:GO:0045892	P:negative regulation of transcription, DNA-templated	P:GO:0034641; P:GO:0009058	P:cellular nitrogen compound metabolic process; P:biosynthetic process	-	-	TRANSMEMBRANE (PHOBIUS); NON_CYTOPLASMIC_DOMAIN (PHOBIUS); TRANSMEMBRANE (PHOBIUS); CYTOPLASMIC_DOMAIN (PHOBIUS); CYTOPLASMIC_DOMAIN (PHOBIUS); TMhelix (TMHMM); TMhelix (TMHMM)	no GO terms	no GO terms
505261	hypothetical protein F775_03743	C:GO:0009536	C:plastid	C:GO:0009536	C:plastid	-	-	no IPS match	no IPS match	no IPS match
508075_con	hypothetical protein F775_04667	F:GO:0008270	F:zinc ion binding	F:GO:0043167	F:ion binding	-	-	no IPS match	no IPS match	no IPS match
400940	hypothetical protein F775_04849	C:GO:0005739	C:mitochondrion	C:GO:0005739	C:mitochondrion	-	-	G3DSA:3.80.10.10 (GENE3D); PTHR32212 (PANTHER); PTHR32212:SF118 (PANTHER); SSF52047 (SUPERFAMILY)	no GO terms	no GO terms
389438_con	hypothetical protein F775_04940	C:GO:0016023	C:cytoplasmic membrane-bounded vesicle	C:GO:0016023	C:cytoplasmic membrane-bounded vesicle	-	-	no IPS match	no IPS match	no IPS match
401302	hypothetical protein F775_05589	C:GO:0009536	C:plastid	C:GO:0009536	C:plastid	-	-	PS51257 (PROSITE_PROFILES)	no GO terms	no GO terms
398525	hypothetical protein F775_06891	C:GO:0005739	C:mitochondrion	C:GO:0005739	C:mitochondrion	-	-	no IPS match	no IPS match	no IPS match
505636	hypothetical protein F775_08871	P:GO:0008150	P:biological_process	P:GO:0008150	P:biological_process	-	-	G3DSA:3.10.450.50 (GENE3D); PTHR33698 (PANTHER); PTHR33698:SF1 (PANTHER); SIGNAL_PEPTIDE_C_REGION (PHOBIUS); SIGNAL_PEPTIDE_H_REGION (PHOBIUS); SIGNAL_PEPTIDE (PHOBIUS); NON_CYTOPLASMIC_DOMAIN (PHOBIUS); SIGNAL_PEPTIDE_N_REGION (PHOBIUS)	no GO terms	no GO terms
411519_con	hypothetical protein F775_09518	C:GO:0005634	C:nucleus	C:GO:0005634	C:nucleus	-	-	no IPS match	no IPS match	no IPS match
399892	hypothetical protein F775_09523	C:GO:0016020	C:membrane	C:GO:0016020	C:membrane	-	-	PTHR31325:SF7 (PANTHER); PTHR31325 (PANTHER)	no GO terms	no GO terms
402450	hypothetical protein F775_13680	P:GO:0008150	P:biological_process	P:GO:0008150	P:biological_process	-	-	CYTOPLASMIC_DOMAIN (PHOBIUS); NON_CYTOPLASMIC_DOMAIN (PHOBIUS); TRANSMEMBRANE (PHOBIUS)	no GO terms	no GO terms
509391_con	hypothetical protein F775_14275	C:GO:0016023	C:cytoplasmic membrane-bounded vesicle	C:GO:0016023	C:cytoplasmic membrane-bounded vesicle	-	-	Coil (COILS); PTHR36034 (PANTHER)	no GO terms	no GO terms
507863	hypothetical protein F775_17096	F:GO:0043531	F:ADP binding	F:GO:0043531	F:ADP binding	-	-	no IPS match	no IPS match	no IPS match
389585_con	hypothetical protein F775_21587	C:GO:0005739	C:mitochondrion	C:GO:0005739	C:mitochondrion	-	-	no IPS match	no IPS match	no IPS match
505190	hypothetical protein F775_22760	C:GO:0009536	C:plastid	C:GO:0009536	C:plastid	-	-	PTHR35361:SF1 (PANTHER); PTHR35361 (PANTHER)	no GO terms	no GO terms
390260_con	hypothetical protein F775_23900	F:GO:0008270	F:zinc ion binding	F:GO:0043167	F:ion binding	-	-	no IPS match	no IPS match	no IPS match
506770	hypothetical protein F775_23901	F:GO:0008270	F:zinc ion binding	F:GO:0043167	F:ion binding	-	-	Coil (COILS)	no GO terms	no GO terms
506164_con	hypothetical protein F775_26489	C:GO:0005739	C:mitochondrion	C:GO:0005739	C:mitochondrion	-	-	IPR008581 (PFAM); PTHR33167:SF2 (PANTHER); PTHR33167 (PANTHER)	no GO terms	no GO terms
400191	hypothetical protein F775_29118	C:GO:0009536	C:plastid	C:GO:0009536	C:plastid	-	-	Coil (COILS); PTHR35294:SF1 (PANTHER); PTHR35294 (PANTHER)	no GO terms	no GO terms
119657_con	hypothetical protein F775_31328	P:GO:0008150	P:biological_process	P:GO:0008150	P:biological_process	-	-	PTHR34566 (PANTHER); PTHR34566:SF2 (PANTHER)	no GO terms	no GO terms
347149_con	hypothetical protein F775_42777	C:GO:0016023	C:cytoplasmic membrane-bounded vesicle	C:GO:0016023	C:cytoplasmic membrane-bounded vesicle	-	-	no IPS match	no IPS match	no IPS match
389383	hypothetical protein F775_52537	F:GO:0043531	F:ADP binding	F:GO:0043531	F:ADP binding	-	-	no IPS match	no IPS match	no IPS match
401323	hypothetical protein F775_52537	F:GO:0043531	F:ADP binding	F:GO:0043531	F:ADP binding	-	-	no IPS match	no IPS match	no IPS match
505597	hypothetical protein OsJ_14468	F:GO:0005488	F:binding	F:GO:0003674	F:molecular_function	-	-	PTHR19446:SF387 (PANTHER); PTHR19446 (PANTHER)	no GO terms	no GO terms
411084	hypothetical protein PRUPE_ppa000101m2g, partial	C:GO:0005680	C:anaphase-promoting complex	C:GO:0005680	C:anaphase-promoting complex	-	-	NON_CYTOPLASMIC_DOMAIN (PHOBIUS); CYTOPLASMIC_DOMAIN (PHOBIUS); TRANSMEMBRANE (PHOBIUS); TMhelix (TMHMM); TMhelix (TMHMM)	no GO terms	no GO terms
506471	hypothetical protein SHCRBa_026_H12_R_10	F:GO:0003676	F:nucleic acid binding	F:GO:0003674	F:molecular_function	-	-	no IPS match	no IPS match	no IPS match
402420_con	hypothetical protein SORBIDRAFT_02g008712, partial	F:GO:0003676	F:nucleic acid binding	F:GO:0003676	F:nucleic acid binding	-	-	no IPS match	no IPS match	no IPS match
345979	hypothetical protein SORBIDRAFT_04g027375, partial	F:GO:0003676	F:nucleic acid binding	F:GO:0003676	F:nucleic acid binding	-	-	no IPS match	no IPS match	no IPS match
402532	hypothetical protein TRIUR3_00039	P:GO:0009733	P:response to auxin	P:GO:0009733	P:response to auxin	-	-	no IPS match	no IPS match	no IPS match
410845_con	hypothetical protein TRIUR3_01723	P:GO:0008150	P:biological_process	P:GO:0008150	P:biological_process	-	-	no IPS match	no IPS match	no IPS match
400721	hypothetical protein TRIUR3_01724	C:GO:0016020	C:membrane	C:GO:0016020	C:membrane	-	-	NON_CYTOPLASMIC_DOMAIN (PHOBIUS); SIGNAL_PEPTIDE (PHOBIUS); SIGNAL_PEPTIDE_N_REGION (PHOBIUS); SIGNAL_PEPTIDE_C_REGION (PHOBIUS); SIGNAL_PEPTIDE_H_REGION (PHOBIUS)	no GO terms	no GO terms
508949	hypothetical protein TRIUR3_04908	C:GO:0016020	C:membrane	C:GO:0005575	C:cellular_component	-	-	no IPS match	no IPS match	no IPS match
507165_con	hypothetical protein TRIUR3_07053	P:GO:0006355	P:regulation of transcription, DNA-templated	P:GO:0006355	P:regulation of transcription, DNA-templated	-	-	no IPS match	no IPS match	no IPS match
505710_con	hypothetical protein TRIUR3_07129	C:GO:0005739	C:mitochondrion	C:GO:0005739	C:mitochondrion	-	-	TRANSMEMBRANE (PHOBIUS); CYTOPLASMIC_DOMAIN (PHOBIUS); NON_CYTOPLASMIC_DOMAIN (PHOBIUS); TMhelix (TMHMM)	no GO terms	no GO terms
115752	hypothetical protein TRIUR3_09538	P:GO:0009987	P:cellular process	P:GO:0008150	P:biological_process	-	-	no IPS match	no IPS match	no IPS match
390537	hypothetical protein TRIUR3_12763	C:GO:0016020	C:membrane	C:GO:0016020	C:membrane	-	-	Coil (COILS)	no GO terms	no GO terms
505310	hypothetical protein TRIUR3_12822	C:GO:0005634	C:nucleus	C:GO:0005634	C:nucleus	-	-	no IPS match	no IPS match	no IPS match
398700	hypothetical protein TRIUR3_15710	C:GO:0009536	C:plastid	C:GO:0009536	C:plastid	-	-	no IPS match	no IPS match	no IPS match
115612	hypothetical protein TRIUR3_19950	C:GO:0016020	C:membrane	C:GO:0016020	C:membrane	-	-	IPR025315 (PFAM); PTHR31325:SF30 (PANTHER); PTHR31325 (PANTHER); CYTOPLASMIC_DOMAIN (PHOBIUS); CYTOPLASMIC_DOMAIN (PHOBIUS); TRANSMEMBRANE (PHOBIUS); TRANSMEMBRANE (PHOBIUS); NON_CYTOPLASMIC_DOMAIN (PHOBIUS); CYTOPLASMIC_DOMAIN (PHOBIUS); NON_CYTOPLASMIC_DOMAIN (PHOBIUS); TRANSMEMBRANE (PHOBIUS); TRANSMEMBRANE (PHOBIUS); TMhelix (TMHMM); TMhelix (TMHMM); TMhelix (TMHMM); TMhelix (TMHMM)	no GO terms	no GO terms
389317_con	hypothetical protein TRIUR3_21095	C:GO:0009941	C:chloroplast envelope	C:GO:0009536	C:plastid	-	-	Coil (COILS); PTHR33740 (PANTHER); PTHR33740:SF1 (PANTHER)	no GO terms	no GO terms
410838	hypothetical protein TRIUR3_24137	F:GO:0008270	F:zinc ion binding	F:GO:0008270	F:zinc ion binding	-	-	no IPS match	no IPS match	no IPS match
505814	hypothetical protein TRIUR3_25871	C:GO:0005739	C:mitochondrion	C:GO:0005739	C:mitochondrion	-	-	no IPS match	no IPS match	no IPS match
399788_con	hypothetical protein TRIUR3_28914	C:GO:0016020	C:membrane	C:GO:0005575	C:cellular_component	-	-	IPR025315 (PFAM); PTHR31325:SF28 (PANTHER); PTHR31325 (PANTHER); TRANSMEMBRANE (PHOBIUS); TRANSMEMBRANE (PHOBIUS); CYTOPLASMIC_DOMAIN (PHOBIUS); NON_CYTOPLASMIC_DOMAIN (PHOBIUS); CYTOPLASMIC_DOMAIN (PHOBIUS); TRANSMEMBRANE (PHOBIUS); NON_CYTOPLASMIC_DOMAIN (PHOBIUS); TMhelix (TMHMM); TMhelix (TMHMM); TMhelix (TMHMM); TMhelix (TMHMM); TMhelix (TMHMM)	no GO terms	no GO terms
402555	hypothetical protein ZEAMMB73_390406	F:GO:0003676	F:nucleic acid binding	F:GO:0003676	F:nucleic acid binding	-	-	no IPS match	no IPS match	no IPS match
506173	hypothetical protein, partial	F:GO:0008430	F:selenium binding	F:GO:0003674	F:molecular_function	-	-	IPR008826 (PFAM); IPR008826 (PANTHER)	F:GO:0008430	F:selenium binding
399969	k(+) efflux antiporter 5 isoform x2	P:GO:0044765	P:single-organism transport	P:GO:0006810	P:transport	-	-	no IPS match	no IPS match	no IPS match
347223	l10-interacting myb domain-containing	F:GO:0046872	F:metal ion binding	F:GO:0046872	F:metal ion binding	-	-	PTHR31704 (PANTHER); PTHR31704:SF14 (PANTHER)	no GO terms	no GO terms
389333	l-galactono- -lactone dehydrogenase mitochondrial	F:GO:0016614	F:oxidoreductase activity, acting on CH-OH group of donors	F:GO:0016491	F:oxidoreductase activity	-	-	SignalP-TM (SIGNALP_GRAM_POSITIVE)	no GO terms	no GO terms
507784_con	l-galactono- -lactone dehydrogenase mitochondrial	F:GO:0016614	F:oxidoreductase activity, acting on CH-OH group of donors	F:GO:0016491	F:oxidoreductase activity	-	-	no IPS match	no IPS match	no IPS match
389530_con	lysm domain-containing gpi-anchored protein 1-like	C:GO:0016023	C:cytoplasmic membrane-bounded vesicle	C:GO:0016023	C:cytoplasmic membrane-bounded vesicle	-	-	PTHR23354 (PANTHER); PTHR23354:SF75 (PANTHER); SIGNAL_PEPTIDE (PHOBIUS); SIGNAL_PEPTIDE_H_REGION (PHOBIUS); NON_CYTOPLASMIC_DOMAIN (PHOBIUS); SIGNAL_PEPTIDE_N_REGION (PHOBIUS); SIGNAL_PEPTIDE_C_REGION (PHOBIUS); PS51257 (PROSITE_PROFILES); SignalP-TM (SIGNALP_GRAM_POSITIVE)	no GO terms	no GO terms
398697_con	mitochondrial metalloendopeptidase oma1	F:GO:0008233	F:peptidase activity	F:GO:0008233	F:peptidase activity	-	-	SIGNAL_PEPTIDE (PHOBIUS); SIGNAL_PEPTIDE_N_REGION (PHOBIUS); SIGNAL_PEPTIDE_H_REGION (PHOBIUS); NON_CYTOPLASMIC_DOMAIN (PHOBIUS); SIGNAL_PEPTIDE_C_REGION (PHOBIUS)	no GO terms	no GO terms
389868_con	mms19 nucleotide excision repair protein homolog	P:GO:0007017	P:microtubule-based process	P:GO:0007017	P:microtubule-based process	-	-	no IPS match	no IPS match	no IPS match
505200	modifier of rudimentary expressed	C:GO:0009536	C:plastid	C:GO:0009536	C:plastid	-	-	no IPS match	no IPS match	no IPS match
390051	nb-arc domain-containing partial	F:GO:0043531	F:ADP binding	F:GO:0043167	F:ion binding	-	-	no IPS match	no IPS match	no IPS match
505718	nb-arc domain-containing partial	F:GO:0043531	F:ADP binding	F:GO:0043167	F:ion binding	-	-	no IPS match	no IPS match	no IPS match
508276	nb-arc domain-containing partial	F:GO:0043531	F:ADP binding	F:GO:0043167	F:ion binding	-	-	PTHR23155 (PANTHER); PTHR23155:SF583 (PANTHER)	no GO terms	no GO terms
507709	nbs-lrr class disease resistance protein	F:GO:0043531	F:ADP binding	F:GO:0043167	F:ion binding	-	-	no IPS match	no IPS match	no IPS match
401129_con	nbs-lrr protein	F:GO:0043531	F:ADP binding	F:GO:0043167	F:ion binding	-	-	G3DSA:3.80.10.10 (GENE3D); PTHR23155 (PANTHER); PTHR23155:SF564 (PANTHER); SSF52058 (SUPERFAMILY)	no GO terms	no GO terms
402601_con	nbs-lrr resistance-like partial	F:GO:0043531	F:ADP binding	F:GO:0043167	F:ion binding	-	-	no IPS match	no IPS match	no IPS match
505542	nbs-lrr-like partial	F:GO:0043531	F:ADP binding	F:GO:0043167	F:ion binding	-	-	G3DSA:3.80.10.10 (GENE3D); PTHR23155:SF529 (PANTHER); PTHR23155 (PANTHER); SSF52047 (SUPERFAMILY)	no GO terms	no GO terms
505804	nbs-lrr-like partial	F:GO:0043531	F:ADP binding	F:GO:0043531	F:ADP binding	-	-	G3DSA:3.80.10.10 (GENE3D); PTHR23155 (PANTHER); PTHR23155:SF529 (PANTHER); SSF52047 (SUPERFAMILY)	no GO terms	no GO terms
399665	niemann-pick c1 protein	C:GO:0016020	C:membrane	C:GO:0005575	C:cellular_component	-	-	no IPS match	no IPS match	no IPS match
411456	nodulin-like protein	C:GO:0016020	C:membrane	C:GO:0005575	C:cellular_component	-	-	PTHR21576 (PANTHER); PTHR21576:SF36 (PANTHER); TRANSMEMBRANE (PHOBIUS); NON_CYTOPLASMIC_DOMAIN (PHOBIUS); TRANSMEMBRANE (PHOBIUS); CYTOPLASMIC_DOMAIN (PHOBIUS); NON_CYTOPLASMIC_DOMAIN (PHOBIUS)	no GO terms	no GO terms
400077	nuclease harbi1	F:GO:0043531	F:ADP binding	F:GO:0043167	F:ion binding	-	-	no IPS match	no IPS match	no IPS match
400890_con	os04g02110-like partial	F:GO:0043531	F:ADP binding	F:GO:0043167	F:ion binding	-	-	PTHR23155 (PANTHER); PTHR23155:SF538 (PANTHER)	no GO terms	no GO terms
343877	paired amphipathic helix protein sin3	P:GO:0006355	P:regulation of transcription, DNA-templated	P:GO:0006355	P:regulation of transcription, DNA-templated	-	-	no IPS match	no IPS match	no IPS match
401650	paired amphipathic helix protein sin3	P:GO:0006355	P:regulation of transcription, DNA-templated	P:GO:0034641; P:GO:0009058	P:cellular nitrogen compound metabolic process; P:biosynthetic process	-	-	no IPS match	no IPS match	no IPS match
411074_con	paired amphipathic helix protein sin3	P:GO:0006355	P:regulation of transcription, DNA-templated	P:GO:0006355	P:regulation of transcription, DNA-templated	-	-	no IPS match	no IPS match	no IPS match
344364	palmitoyltransferase zdhhc9	C:GO:0016020	C:membrane	C:GO:0005575	C:cellular_component	-	-	no IPS match	no IPS match	no IPS match
398813_con	pentatricopeptide repeat-containing protein	C:GO:0005739	C:mitochondrion	C:GO:0005739	C:mitochondrion	-	-	PTHR24015:SF398 (PANTHER); PTHR24015 (PANTHER)	no GO terms	no GO terms
509310_con	pentatricopeptide repeat-containing protein at1g20230	P:GO:0008150	P:biological_process	P:GO:0008150	P:biological_process	-	-	CYTOPLASMIC_DOMAIN (PHOBIUS); NON_CYTOPLASMIC_DOMAIN (PHOBIUS); TRANSMEMBRANE (PHOBIUS); TMhelix (TMHMM)	no GO terms	no GO terms
506181	pentatricopeptide repeat-containing protein at3g62890-like	C:GO:0009536	C:plastid	C:GO:0009536	C:plastid	-	-	PF14432 (PFAM)	no GO terms	no GO terms
402020	pentatricopeptide repeat-containing protein at4g17616	C:GO:0005739	C:mitochondrion	C:GO:0005739	C:mitochondrion	-	-	Coil (COILS); Coil (COILS); PTHR24015 (PANTHER); PTHR24015:SF405 (PANTHER); SIGNAL_PEPTIDE_N_REGION (PHOBIUS); SIGNAL_PEPTIDE (PHOBIUS); SIGNAL_PEPTIDE_C_REGION (PHOBIUS); SIGNAL_PEPTIDE_H_REGION (PHOBIUS); NON_CYTOPLASMIC_DOMAIN (PHOBIUS)	no GO terms	no GO terms
411150	pentatricopeptide repeat-containing protein at4g17616	C:GO:0005739	C:mitochondrion	C:GO:0005739	C:mitochondrion	-	-	PTHR24015:SF405 (PANTHER); PTHR24015 (PANTHER)	no GO terms	no GO terms
400682_con	pentatricopeptide repeat-containing protein at4g17616	C:GO:0005739	C:mitochondrion	C:GO:0005739	C:mitochondrion	-	-	PTHR24015 (PANTHER); PTHR24015:SF405 (PANTHER); SIGNAL_PEPTIDE_N_REGION (PHOBIUS); SIGNAL_PEPTIDE_C_REGION (PHOBIUS); NON_CYTOPLASMIC_DOMAIN (PHOBIUS); SIGNAL_PEPTIDE_H_REGION (PHOBIUS); SIGNAL_PEPTIDE (PHOBIUS)	no GO terms	no GO terms
505146_con	pentatricopeptide repeat-containing protein at4g39530	C:GO:0005739	C:mitochondrion	C:GO:0005739	C:mitochondrion	-	-	Coil (COILS); Coil (COILS); SIGNAL_PEPTIDE_C_REGION (PHOBIUS); SIGNAL_PEPTIDE_N_REGION (PHOBIUS); CYTOPLASMIC_DOMAIN (PHOBIUS); TRANSMEMBRANE (PHOBIUS); SIGNAL_PEPTIDE_H_REGION (PHOBIUS); SIGNAL_PEPTIDE (PHOBIUS); NON_CYTOPLASMIC_DOMAIN (PHOBIUS); PS51257 (PROSITE_PROFILES); TMhelix (TMHMM)	no GO terms	no GO terms
399296_con	pentatricopeptide repeat-containing protein mitochondrial	F:GO:0003674	F:molecular_function	F:GO:0003674	F:molecular_function	-	-	no IPS match	no IPS match	no IPS match
508721	pentatricopeptide repeat-containing protein mitochondrial-like	C:GO:0005739	C:mitochondrion	C:GO:0005739	C:mitochondrion	-	-	TRANSMEMBRANE (PHOBIUS); CYTOPLASMIC_DOMAIN (PHOBIUS); NON_CYTOPLASMIC_DOMAIN (PHOBIUS)	no GO terms	no GO terms
400950	polyphenol oxidase chloroplastic	P:GO:0008152	P:metabolic process	P:GO:0008150	P:biological_process	-	-	no IPS match	no IPS match	no IPS match
505878	powdery mildew resistance partial	F:GO:0043531	F:ADP binding	F:GO:0043167	F:ion binding	-	-	no IPS match	no IPS match	no IPS match
402393	predicted protein	C:GO:0016023	C:cytoplasmic membrane-bounded vesicle	C:GO:0016023	C:cytoplasmic membrane-bounded vesicle	-	-	TRANSMEMBRANE (PHOBIUS); CYTOPLASMIC_DOMAIN (PHOBIUS); NON_CYTOPLASMIC_DOMAIN (PHOBIUS); TMhelix (TMHMM)	no GO terms	no GO terms
507678	predicted protein	C:GO:0016023	C:cytoplasmic membrane-bounded vesicle	C:GO:0016023	C:cytoplasmic membrane-bounded vesicle	-	-	no IPS match	no IPS match	no IPS match
505322_con	predicted protein	P:GO:0008150	P:biological_process	P:GO:0008150	P:biological_process	-	-	no IPS match	no IPS match	no IPS match
389750_con	predicted protein, partial	C:GO:0005739	C:mitochondrion	C:GO:0005739	C:mitochondrion	-	-	no IPS match	no IPS match	no IPS match
505727_con	predicted protein, partial	P:GO:0008150	P:biological_process	P:GO:0008150	P:biological_process	-	-	no IPS match	no IPS match	no IPS match
508463	PREDICTED: cyclin-A1-4-like	C:GO:0005634	C:nucleus	C:GO:0005634	C:nucleus	-	-	CYTOPLASMIC_DOMAIN (PHOBIUS); NON_CYTOPLASMIC_DOMAIN (PHOBIUS); TRANSMEMBRANE (PHOBIUS)	no GO terms	no GO terms
508707	PREDICTED: uncharacterized protein LOC104585120	C:GO:0005739	C:mitochondrion	C:GO:0005739	C:mitochondrion	-	-	no IPS match	no IPS match	no IPS match
505811_con	probable e3 ubiquitin-protein ligase lul2	F:GO:0008270	F:zinc ion binding	F:GO:0043167	F:ion binding	-	-	IPR013083 (G3DSA:3.30.40.GENE3D); PTHR22996 (PANTHER)	no GO terms	no GO terms
401923	probable serine threonine-protein kinase at1g18390	F:GO:0030247	F:polysaccharide binding	F:GO:0003674	F:molecular_function	-	-	PF14380 (PFAM); PTHR33138 (PANTHER); PTHR33138:SF5 (PANTHER)	no GO terms	no GO terms
402010	probable transcription factor rl9	F:GO:0003677	F:DNA binding	F:GO:0003677	F:DNA binding	-	-	TRANSMEMBRANE (PHOBIUS); NON_CYTOPLASMIC_DOMAIN (PHOBIUS); CYTOPLASMIC_DOMAIN (PHOBIUS)	no GO terms	no GO terms
508627_con	programmed cell death protein 2	C:GO:0005737	C:cytoplasm	C:GO:0005737	C:cytoplasm	-	-	no IPS match	no IPS match	no IPS match
411033	programmed cell death protein 2-like	C:GO:0005737	C:cytoplasm	C:GO:0005737	C:cytoplasm	-	-	no IPS match	no IPS match	no IPS match
508404_con	protein chloroplastic	C:GO:0019867	C:outer membrane	C:GO:0019867	C:outer membrane	-	-	TMhelix (TMHMM)	no GO terms	no GO terms
507032	protein involved in de novo 2-like isoform x2	P:GO:0031047	P:gene silencing by RNA	P:GO:0031047	P:gene silencing by RNA	-	-	NON_CYTOPLASMIC_DOMAIN (PHOBIUS); CYTOPLASMIC_DOMAIN (PHOBIUS); TRANSMEMBRANE (PHOBIUS); TRANSMEMBRANE (PHOBIUS); CYTOPLASMIC_DOMAIN (PHOBIUS); TMhelix (TMHMM); TMhelix (TMHMM)	no GO terms	no GO terms
411023_con	protein strubbelig-receptor family 8	P:GO:0009987	P:cellular process	P:GO:0008150	P:biological_process	-	-	no IPS match	no IPS match	no IPS match
400021	pumilio homolog 1-like	F:GO:0003729	F:mRNA binding	F:GO:0003729	F:mRNA binding	-	-	NON_CYTOPLASMIC_DOMAIN (PHOBIUS); TRANSMEMBRANE (PHOBIUS); CYTOPLASMIC_DOMAIN (PHOBIUS); TMhelix (TMHMM)	no GO terms	no GO terms
400222	pumilio homolog 4	F:GO:0003729	F:mRNA binding	F:GO:0003729	F:mRNA binding	-	-	no IPS match	no IPS match	no IPS match
506622	pumilio-like protein 1	F:GO:0003723	F:RNA binding	F:GO:0003723	F:RNA binding	-	-	Coil (COILS); Coil (COILS)	no GO terms	no GO terms
390787_con	receptor-like serine threonine-protein kinase ncrk	P:GO:0009987	P:cellular process	P:GO:0008150	P:biological_process	-	-	no IPS match	no IPS match	no IPS match
344764	retrotransposon unclassified	F:GO:0005488	F:binding	F:GO:0003674	F:molecular_function	-	-	PTHR31696 (PANTHER)	no GO terms	no GO terms
401930_con	retrotransposon unclassified	C:GO:0016023	C:cytoplasmic membrane-bounded vesicle	C:GO:0016023	C:cytoplasmic membrane-bounded vesicle	-	-	PTHR33026 (PANTHER); PTHR33026:SF2 (PANTHER)	no GO terms	no GO terms
411351	retrotransposon unclassified	C:GO:0016023	C:cytoplasmic membrane-bounded vesicle	C:GO:0016023	C:cytoplasmic membrane-bounded vesicle	-	-	no IPS match	no IPS match	no IPS match
505560	retrotransposon unclassified	F:GO:0005488	F:binding	F:GO:0003674	F:molecular_function	-	-	IPR005135 (G3DSA:3.60.10.GENE3D); PTHR19446 (PANTHER); PTHR19446:SF340 (PANTHER); IPR005135 (SUPERFAMILY)	no GO terms	no GO terms
509597	retrotransposon unclassified	P:GO:0009987	P:cellular process	P:GO:0008150	P:biological_process	-	-	no IPS match	no IPS match	no IPS match
401853_con	retrotransposon unclassified	F:GO:0005488	F:binding	F:GO:0003674	F:molecular_function	-	-	TRANSMEMBRANE (PHOBIUS); NON_CYTOPLASMIC_DOMAIN (PHOBIUS); CYTOPLASMIC_DOMAIN (PHOBIUS)	no GO terms	no GO terms
401906_con	retrotransposon unclassified	F:GO:0005488	F:binding	F:GO:0003674	F:molecular_function	-	-	TRANSMEMBRANE (PHOBIUS); CYTOPLASMIC_DOMAIN (PHOBIUS); NON_CYTOPLASMIC_DOMAIN (PHOBIUS)	no GO terms	no GO terms
399295	reverse transcriptase	C:GO:0005739	C:mitochondrion	C:GO:0005739	C:mitochondrion	-	-	IPR000477 (PFAM); PTHR19446 (PANTHER); PTHR19446:SF368 (PANTHER)	no GO terms	no GO terms
401396	reverse transcriptase	F:GO:0005488	F:binding	F:GO:0003674	F:molecular_function	-	-	no IPS match	no IPS match	no IPS match
389719	rho gtpase-activating protein 3-like	P:GO:0007165	P:signal transduction	P:GO:0007165	P:signal transduction	-	-	NON_CYTOPLASMIC_DOMAIN (PHOBIUS); SIGNAL_PEPTIDE_C_REGION (PHOBIUS); SIGNAL_PEPTIDE_H_REGION (PHOBIUS); SIGNAL_PEPTIDE (PHOBIUS); SIGNAL_PEPTIDE_N_REGION (PHOBIUS); SignalP-TM (SIGNALP_GRAM_POSITIVE); SignalP-noTM (SIGNALP_EUK); TMhelix (TMHMM)	no GO terms	no GO terms
398543	ribonuclease h protein at1g65750	F:GO:0003676	F:nucleic acid binding	F:GO:0003676	F:nucleic acid binding	-	-	no IPS match	no IPS match	no IPS match
400841	ribonuclease h protein at1g65750	F:GO:0003676	F:nucleic acid binding	F:GO:0003676	F:nucleic acid binding	-	-	no IPS match	no IPS match	no IPS match
509658_con	ribonuclease h protein at1g65750	F:GO:0043531	F:ADP binding	F:GO:0043531	F:ADP binding	-	-	PTHR33116:SF4 (PANTHER); PTHR33116 (PANTHER)	no GO terms	no GO terms
400033_con	ribosome production factor 2 homolog isoform x1	C:GO:0005730	C:nucleolus	C:GO:0005730	C:nucleolus	-	-	no IPS match	no IPS match	no IPS match
508207	salicylate o-methyltransferase	F:GO:0016740	F:transferase activity	F:GO:0003674	F:molecular_function	-	-	no IPS match	no IPS match	no IPS match
402459	salicylate o-methyltransferase	F:GO:0016740	F:transferase activity	F:GO:0003674	F:molecular_function	-	-	no IPS match	no IPS match	no IPS match
505895_con	sart-1 family protein dot2	P:GO:0000398	P:mRNA splicing, via spliceosome	P:GO:0006397	P:mRNA processing	-	-	Coil (COILS); Coil (COILS); IPR005011 (PFAM)	P:GO:0000398	P:mRNA splicing, via spliceosome
505338	serine threonine-protein kinase pbs1-like	F:GO:0016301	F:kinase activity	F:GO:0016301	F:kinase activity	-	-	G3DSA:3.30.200.20 (GENE3D); PTHR27001 (PANTHER); PTHR27001:SF50 (PANTHER); IPR011009 (SUPERFAMILY)	no GO terms	no GO terms
507040	Serpin-Z1	C:GO:0005615	C:extracellular space	C:GO:0005615	C:extracellular space	-	-	no IPS match	no IPS match	no IPS match
505885	s-phase kinase-associated protein 1-like	P:GO:0006511	P:ubiquitin-dependent protein catabolic process	P:GO:0009056	P:catabolic process	-	-	no IPS match	no IPS match	no IPS match
346960_con	topless-related protein 2	P:GO:0006355	P:regulation of transcription, DNA-templated	P:GO:0006355	P:regulation of transcription, DNA-templated	-	-	PTHR33207:SF6 (PANTHER); PTHR33207 (PANTHER)	no GO terms	no GO terms
399279	tpa: cyclin superfamily	C:GO:0043231	C:intracellular membrane-bounded organelle	C:GO:0043226; C:GO:0005622	C:organelle; C:intracellular	-	-	IPR004367 (PFAM); IPR013763 (G3DSA:1.10.472.GENE3D); PTHR10177 (PANTHER); PTHR10177:SF260 (PANTHER); IPR013763 (SUPERFAMILY)	C:GO:0005634	C:nucleus
390101_con	tpa: ring zinc finger domain superfamily protein	F:GO:0008270	F:zinc ion binding	F:GO:0043167	F:ion binding	-	-	no IPS match	no IPS match	no IPS match
411064	transducin wd40 repeat-like superfamily protein isoform partial	C:GO:0009536	C:plastid	C:GO:0009536	C:plastid	-	-	no IPS match	no IPS match	no IPS match
508565	transmembrane protein 120 homolog	C:GO:0016021	C:integral component of membrane	C:GO:0016021	C:integral component of membrane	-	-	CYTOPLASMIC_DOMAIN (PHOBIUS); TRANSMEMBRANE (PHOBIUS); NON_CYTOPLASMIC_DOMAIN (PHOBIUS); TMhelix (TMHMM)	no GO terms	no GO terms
390536_con	transmembrane protein, putative	C:GO:0016020	C:membrane	C:GO:0005575	C:cellular_component	-	-	no IPS match	no IPS match	no IPS match
506865	transposon mutator sub-class	P:GO:0008152	P:metabolic process	P:GO:0008150	P:biological_process	-	-	no IPS match	no IPS match	no IPS match
507566	transposon unclassified	F:GO:0043531	F:ADP binding	F:GO:0043167	F:ion binding	-	-	no IPS match	no IPS match	no IPS match
411130	tyrosine-sulfated glycopeptide receptor 1	C:GO:0016023	C:cytoplasmic membrane-bounded vesicle	C:GO:0016023	C:cytoplasmic membrane-bounded vesicle	-	-	PR00019 (PRINTS); IPR001611 (PFAM); G3DSA:3.80.10.10 (GENE3D); IPR001611 (PFAM); PTHR27000 (PANTHER); PTHR27000:SF209 (PANTHER); SSF52058 (SUPERFAMILY)	F:GO:0005515	F:protein binding
390268	u11 u12 small nuclear ribonucleoprotein 59 kda protein	P:GO:0008150	P:biological_process	P:GO:0008150	P:biological_process	-	-	no IPS match	no IPS match	no IPS match
390627	uncharacterized loc100276862	C:GO:0005739	C:mitochondrion	C:GO:0005739	C:mitochondrion	-	-	TRANSMEMBRANE (PHOBIUS); NON_CYTOPLASMIC_DOMAIN (PHOBIUS); CYTOPLASMIC_DOMAIN (PHOBIUS); TMhelix (TMHMM)	no GO terms	no GO terms
389906	uncharacterized loc100381927	F:GO:0043531	F:ADP binding	F:GO:0043531	F:ADP binding	-	-	G3DSA:3.80.10.10 (GENE3D); PTHR23155 (PANTHER); PTHR23155:SF498 (PANTHER); SSF52047 (SUPERFAMILY)	no GO terms	no GO terms
411285	upf0481 protein at3g47200-like	C:GO:0016020	C:membrane	C:GO:0016020	C:membrane	-	-	IPR004158 (PFAM); PTHR31549 (PANTHER); PTHR31549:SF31 (PANTHER)	no GO terms	no GO terms
400257_con	ww domain-containing oxidoreductase	P:GO:0008152	P:metabolic process	P:GO:0008150	P:biological_process	-	-	no IPS match	no IPS match	no IPS match
505909	zinc c3hc4 type (ring finger) domain containing expressed	F:GO:0008270	F:zinc ion binding	F:GO:0008270	F:zinc ion binding	-	-	no IPS match	no IPS match	no IPS match
507752	zinc finger (c3hc4-type ring finger)	F:GO:0005488	F:binding	F:GO:0003674	F:molecular_function	-	-	PTHR23012 (PANTHER); PTHR23012:SF25 (PANTHER); PTHR23012:SF25 (PANTHER); TRANSMEMBRANE (PHOBIUS); NON_CYTOPLASMIC_DOMAIN (PHOBIUS); TRANSMEMBRANE (PHOBIUS); CYTOPLASMIC_DOMAIN (PHOBIUS); CYTOPLASMIC_DOMAIN (PHOBIUS); TMhelix (TMHMM); TMhelix (TMHMM)	no GO terms	no GO terms
390564_con	zinc finger (c3hc4-type ring finger)	F:GO:0005488	F:binding	F:GO:0003674	F:molecular_function	-	-	PTHR23012 (PANTHER); PTHR23012:SF25 (PANTHER); TRANSMEMBRANE (PHOBIUS); CYTOPLASMIC_DOMAIN (PHOBIUS); NON_CYTOPLASMIC_DOMAIN (PHOBIUS); TMhelix (TMHMM)	no GO terms	no GO terms
401636	zinc finger ccch domain-containing protein 7	F:GO:0046872	F:metal ion binding	F:GO:0043167	F:ion binding	-	-	no IPS match	no IPS match	no IPS match
508511	zinc finger protein 622	F:GO:0046872	F:metal ion binding	F:GO:0043167	F:ion binding	-	-	no IPS match	no IPS match	no IPS match
402322_con	zinc finger protein 622	F:GO:0046872	F:metal ion binding	F:GO:0043167	F:ion binding	-	-	PF12756 (PFAM); PTHR13182 (PANTHER); SSF57667 (SUPERFAMILY)	no GO terms	no GO terms
507380	3-oxoacyl-(acyl-carrier-protein) synthase chloroplastic	F:GO:0016747; P:GO:0006633	F:transferase activity, transferring acyl groups other than amino-acyl groups; P:fatty acid biosynthetic process	P:GO:0044281; F:GO:0016746; P:GO:0006629; P:GO:0009058	P:small molecule metabolic process; F:transferase activity, transferring acyl groups; P:lipid metabolic process; P:biosynthetic process	-	-	IPR016039 (G3DSA:3.40.47.GENE3D); IPR014030 (PFAM); PTHR11712 (PANTHER); PTHR11712:SF287 (PANTHER); IPR016039 (SUPERFAMILY)	P:GO:0008152; F:GO:0003824	P:metabolic process; F:catalytic activity
508673	4-coumarate-- ligase-like 5	P:GO:0008152; F:GO:0016874	P:metabolic process; F:ligase activity	F:GO:0016874	F:ligase activity	-	-	no IPS match	no IPS match	no IPS match
399555	50s ribosomal protein chloroplastic	C:GO:0030529; P:GO:0008152	C:ribonucleoprotein complex; P:metabolic process	P:GO:0008150; C:GO:0005622	P:biological_process; C:intracellular	-	-	IPR006852 (PFAM); PTHR12956 (PANTHER); PTHR12956:SF17 (PANTHER)	no GO terms	no GO terms
505794_con	ac113336_31 retroelement	C:GO:0016023; F:GO:0005488	C:cytoplasmic membrane-bounded vesicle; F:binding	C:GO:0016023; F:GO:0003674	C:cytoplasmic membrane-bounded vesicle; F:molecular_function	-	-	no IPS match	no IPS match	no IPS match
509181	af453444_1dehydrin wzy1-1	P:GO:0006950; P:GO:0009415	P:response to stress; P:response to water	P:GO:0006950; P:GO:0009415	P:response to stress; P:response to water	-	-	NON_CYTOPLASMIC_DOMAIN (PHOBIUS); SIGNAL_PEPTIDE_N_REGION (PHOBIUS); SIGNAL_PEPTIDE_C_REGION (PHOBIUS); SIGNAL_PEPTIDE_H_REGION (PHOBIUS); SIGNAL_PEPTIDE (PHOBIUS)	no GO terms	no GO terms
399873_con	alpha-ketoglutarate-dependent dioxygenase alkb	F:GO:0016706; P:GO:0055114	F:oxidoreductase activity, acting on paired donors, with incorporation or reduction of molecular oxygen, 2-oxoglutarate as one donor, and incorporation of one atom each of oxygen into both donors; P:oxidation-reduction process	F:GO:0016491	F:oxidoreductase activity	EC:1.14.11	Acting on the CH-OH group of donors	NON_CYTOPLASMIC_DOMAIN (PHOBIUS); CYTOPLASMIC_DOMAIN (PHOBIUS); TRANSMEMBRANE (PHOBIUS); TMhelix (TMHMM)	no GO terms	no GO terms
349009	ankyrin repeat domain-containing protein 50	P:GO:0016310; F:GO:0016301	P:phosphorylation; F:kinase activity	P:GO:0016310; F:GO:0016301	P:phosphorylation; F:kinase activity	-	-	no IPS match	no IPS match	no IPS match
390506	ankyrin repeat domain-containing protein 50	P:GO:0016310; F:GO:0016301	P:phosphorylation; F:kinase activity	F:GO:0016301	F:kinase activity	-	-	IPR002110 (PFAM); IPR020683 (G3DSA:1.25.40.GENE3D); PTHR22904 (PANTHER); PTHR22904:SF378 (PANTHER); IPR002110 (PROSITE_PROFILES); IPR020683 (PROSITE_PROFILES); IPR020683 (SUPERFAMILY)	F:GO:0005515	F:protein binding
390501_con	ankyrin-like protein	C:GO:0016020; C:GO:0009536	C:membrane; C:plastid	C:GO:0009536	C:plastid	-	-	IPR026961 (PFAM); PTHR24177 (PANTHER); PTHR24177:SF26 (PANTHER); NON_CYTOPLASMIC_DOMAIN (PHOBIUS); CYTOPLASMIC_DOMAIN (PHOBIUS); TRANSMEMBRANE (PHOBIUS); CYTOPLASMIC_DOMAIN (PHOBIUS); TRANSMEMBRANE (PHOBIUS); TMhelix (TMHMM); TMhelix (TMHMM)	no GO terms	no GO terms
507905_con	atp-dependent 6-phosphofructokinase 6-like	F:GO:0003824; P:GO:0006796	F:catalytic activity; P:phosphate-containing compound metabolic process	P:GO:0008150; F:GO:0003674	P:biological_process; F:molecular_function	-	-	G3DSA:3.40.50.460 (GENE3D); PTHR13697:SF28 (PANTHER); PTHR13697 (PANTHER); IPR000023 (SUPERFAMILY)	F:GO:0003872; P:GO:0006096	F:6-phosphofructokinase activity; P:glycolytic process
398633	beta-adaptin-like protein c	C:GO:0016020; P:GO:0006810	C:membrane; P:transport	C:GO:0005575; P:GO:0006810	C:cellular_component; P:transport	-	-	no IPS match	no IPS match	no IPS match
505274	beta-glucosidase 16	P:GO:0005975; F:GO:0004553	P:carbohydrate metabolic process; F:hydrolase activity, hydrolyzing O-glycosyl compounds	P:GO:0005975; F:GO:0016798	P:carbohydrate metabolic process; F:hydrolase activity, acting on glycosyl bonds	-	-	IPR013781 (G3DSA:3.20.20.GENE3D); PTHR10353:SF40 (PANTHER); IPR001360 (PANTHER); NON_CYTOPLASMIC_DOMAIN (PHOBIUS); TRANSMEMBRANE (PHOBIUS); CYTOPLASMIC_DOMAIN (PHOBIUS)	P:GO:0005975; F:GO:0004553	P:carbohydrate metabolic process; F:hydrolase activity, hydrolyzing O-glycosyl compounds
390744	beta-glucosidase 26	P:GO:0005975; F:GO:0004553	P:carbohydrate metabolic process; F:hydrolase activity, hydrolyzing O-glycosyl compounds	P:GO:0005975; F:GO:0004553	P:carbohydrate metabolic process; F:hydrolase activity, hydrolyzing O-glycosyl compounds	-	-	Coil (COILS); Coil (COILS); IPR013781 (G3DSA:3.20.20.GENE3D); PTHR10353:SF43 (PANTHER); IPR001360 (PANTHER); NON_CYTOPLASMIC_DOMAIN (PHOBIUS); SIGNAL_PEPTIDE_H_REGION (PHOBIUS); SIGNAL_PEPTIDE_C_REGION (PHOBIUS); SIGNAL_PEPTIDE (PHOBIUS); SIGNAL_PEPTIDE_N_REGION (PHOBIUS); IPR017853 (SUPERFAMILY)	P:GO:0005975; F:GO:0004553	P:carbohydrate metabolic process; F:hydrolase activity, hydrolyzing O-glycosyl compounds
411488	beta-glucosidase 26	P:GO:0005975; F:GO:0004553	P:carbohydrate metabolic process; F:hydrolase activity, hydrolyzing O-glycosyl compounds	P:GO:0005975; F:GO:0004553	P:carbohydrate metabolic process; F:hydrolase activity, hydrolyzing O-glycosyl compounds	-	-	no IPS match	no IPS match	no IPS match
508127_con	beta-glucosidase 26	P:GO:0005975; F:GO:0004553	P:carbohydrate metabolic process; F:hydrolase activity, hydrolyzing O-glycosyl compounds	P:GO:0005975; F:GO:0016798	P:carbohydrate metabolic process; F:hydrolase activity, acting on glycosyl bonds	-	-	no IPS match	no IPS match	no IPS match
508019	calmodulin-binding expressed	F:GO:0005516; P:GO:0006950	F:calmodulin binding; P:response to stress	F:GO:0005516; P:GO:0006950	F:calmodulin binding; P:response to stress	-	-	no IPS match	no IPS match	no IPS match
411319	cas1 domain-containing protein 1-like	C:GO:0016020; C:GO:0016023	C:membrane; C:cytoplasmic membrane-bounded vesicle	C:GO:0016023	C:cytoplasmic membrane-bounded vesicle	-	-	no IPS match	no IPS match	no IPS match
399987	cbs domain-containing protein	F:GO:0003824; P:GO:0008152	F:catalytic activity; P:metabolic process	F:GO:0003824; P:GO:0008152	F:catalytic activity; P:metabolic process	-	-	no IPS match	no IPS match	no IPS match
508996_con	cbs domain-containing protein	F:GO:0003824; P:GO:0008152	F:catalytic activity; P:metabolic process	F:GO:0003824; P:GO:0008152	F:catalytic activity; P:metabolic process	-	-	no IPS match	no IPS match	no IPS match
509439_con	cbs domain-containing protein	F:GO:0003824; P:GO:0008152	F:catalytic activity; P:metabolic process	F:GO:0003824; P:GO:0008152	F:catalytic activity; P:metabolic process	-	-	no IPS match	no IPS match	no IPS match
390637	ccr4-not transcription complex subunit 2	C:GO:0005634; P:GO:0006355	C:nucleus; P:regulation of transcription, DNA-templated	C:GO:0005634; P:GO:0006355	C:nucleus; P:regulation of transcription, DNA-templated	-	-	no IPS match	no IPS match	no IPS match
390010	condensin-2 complex subunit g2	C:GO:0005634; C:GO:0005739	C:nucleus; C:mitochondrion	C:GO:0005634; C:GO:0005739	C:nucleus; C:mitochondrion	-	-	PTHR16199:SF4 (PANTHER); PTHR16199 (PANTHER)	no GO terms	no GO terms
390721_con	costars family protein	P:GO:0007033; P:GO:0007030	P:vacuole organization; P:Golgi organization	P:GO:0008150	P:biological_process	-	-	no IPS match	no IPS match	no IPS match
390016	csc1-like protein rxw8	C:GO:0016020; C:GO:0016023	C:membrane; C:cytoplasmic membrane-bounded vesicle	C:GO:0016023	C:cytoplasmic membrane-bounded vesicle	-	-	PTHR13018:SF44 (PANTHER); PTHR13018 (PANTHER)	no GO terms	no GO terms
411005_con	cyclopropane-fatty-acyl-phospholipid synthase	F:GO:0003676; P:GO:0008610	F:nucleic acid binding; P:lipid biosynthetic process	P:GO:0006629; P:GO:0009058; F:GO:0003674	P:lipid metabolic process; P:biosynthetic process; F:molecular_function	-	-	no IPS match	no IPS match	no IPS match
400833_con	cytokinin-o-glucosyltransferase 1	F:GO:0016758; P:GO:0008152	F:transferase activity, transferring hexosyl groups; P:metabolic process	F:GO:0016757	F:transferase activity, transferring glycosyl groups	-	-	IPR002213 (PANTHER); PTHR11926:SF152 (PANTHER); SSF53756 (SUPERFAMILY)	P:GO:0008152; F:GO:0016758	P:metabolic process; F:transferase activity, transferring hexosyl groups
343920	dipeptidyl peptidase family member 6	P:GO:0006508; F:GO:0008236	P:proteolysis; F:serine-type peptidase activity	P:GO:0006508; F:GO:0008236	P:proteolysis; F:serine-type peptidase activity	-	-	no IPS match	no IPS match	no IPS match
402069_con	dipeptidyl peptidase family member 6	P:GO:0006508; F:GO:0008236	P:proteolysis; F:serine-type peptidase activity	P:GO:0006508; F:GO:0008236	P:proteolysis; F:serine-type peptidase activity	-	-	no IPS match	no IPS match	no IPS match
390091_con	dipeptidyl peptidase family member 6	P:GO:0006508; F:GO:0008236	P:proteolysis; F:serine-type peptidase activity	P:GO:0006508; F:GO:0008236	P:proteolysis; F:serine-type peptidase activity	-	-	no IPS match	no IPS match	no IPS match
116405	disease resistance protein	F:GO:0005524; F:GO:0043531	F:ATP binding; F:ADP binding	F:GO:0043167	F:ion binding	-	-	PR00364 (PRINTS); IPR002182 (PFAM); IPR027417 (G3DSA:3.40.50.GENE3D); PTHR23155:SF639 (PANTHER); PTHR23155 (PANTHER); IPR027417 (SUPERFAMILY)	F:GO:0043531	F:ADP binding
399275	disease resistance protein	F:GO:0005524; F:GO:0043531	F:ATP binding; F:ADP binding	F:GO:0043167	F:ion binding	-	-	PR00364 (PRINTS); IPR002182 (PFAM); IPR027417 (G3DSA:3.40.50.GENE3D); PTHR23155 (PANTHER); PTHR23155:SF639 (PANTHER); IPR027417 (SUPERFAMILY)	F:GO:0043531	F:ADP binding
346784_con	disease resistance protein	F:GO:0005524; F:GO:0043531	F:ATP binding; F:ADP binding	F:GO:0043167	F:ion binding	-	-	PR00364 (PRINTS); IPR027417 (G3DSA:3.40.50.GENE3D); IPR002182 (PFAM); PTHR23155:SF639 (PANTHER); PTHR23155 (PANTHER); IPR027417 (SUPERFAMILY)	F:GO:0043531	F:ADP binding
508632	disease resistance protein rdl6 rf9	C:GO:0005739; F:GO:0043531	C:mitochondrion; F:ADP binding	C:GO:0005739; F:GO:0043167	C:mitochondrion; F:ion binding	-	-	G3DSA:3.80.10.10 (GENE3D); PTHR23155 (PANTHER); PTHR23155:SF529 (PANTHER); SSF52047 (SUPERFAMILY)	no GO terms	no GO terms
505654_con	disease resistance protein rga1	C:GO:0005739; F:GO:0043531	C:mitochondrion; F:ADP binding	C:GO:0005739; F:GO:0043531	C:mitochondrion; F:ADP binding	-	-	no IPS match	no IPS match	no IPS match
389643_con	disease resistance protein rga2	F:GO:0005524; F:GO:0043531	F:ATP binding; F:ADP binding	F:GO:0043167	F:ion binding	-	-	G3DSA:3.80.10.10 (GENE3D); SSF52058 (SUPERFAMILY)	no GO terms	no GO terms
390317	disease resistance protein rga3	C:GO:0005739; F:GO:0043531	C:mitochondrion; F:ADP binding	C:GO:0005739; F:GO:0043531	C:mitochondrion; F:ADP binding	-	-	no IPS match	no IPS match	no IPS match
399821_con	disease resistance protein rga3	C:GO:0016023; F:GO:0043531	C:cytoplasmic membrane-bounded vesicle; F:ADP binding	C:GO:0016023; F:GO:0043531	C:cytoplasmic membrane-bounded vesicle; F:ADP binding	-	-	no IPS match	no IPS match	no IPS match
115472	disease resistance protein rga4	F:GO:0003677; F:GO:0043531	F:DNA binding; F:ADP binding	F:GO:0003677; F:GO:0043167	F:DNA binding; F:ion binding	-	-	no IPS match	no IPS match	no IPS match
390225	disease resistance protein rga4	F:GO:0005524; F:GO:0043531	F:ATP binding; F:ADP binding	F:GO:0043167	F:ion binding	-	-	no IPS match	no IPS match	no IPS match
400281	disease resistance protein rga4	F:GO:0005524; F:GO:0043531	F:ATP binding; F:ADP binding	F:GO:0043167	F:ion binding	-	-	no IPS match	no IPS match	no IPS match
411185	disease resistance protein rga4	F:GO:0005524; F:GO:0043531	F:ATP binding; F:ADP binding	F:GO:0043167	F:ion binding	-	-	no IPS match	no IPS match	no IPS match
505958	disease resistance protein rga4	F:GO:0005524; F:GO:0043531	F:ATP binding; F:ADP binding	F:GO:0043167	F:ion binding	-	-	IPR002182 (PFAM); PTHR23155:SF586 (PANTHER); PTHR23155 (PANTHER); IPR027417 (SUPERFAMILY)	F:GO:0043531	F:ADP binding
506261	disease resistance protein rga4	F:GO:0005524; F:GO:0043531	F:ATP binding; F:ADP binding	F:GO:0043167	F:ion binding	-	-	no IPS match	no IPS match	no IPS match
508788	disease resistance protein rga4	F:GO:0005524; F:GO:0043531	F:ATP binding; F:ADP binding	F:GO:0043167	F:ion binding	-	-	IPR002182 (PFAM); IPR027417 (G3DSA:3.40.50.GENE3D); PTHR23155:SF586 (PANTHER); PTHR23155 (PANTHER); IPR027417 (SUPERFAMILY)	F:GO:0043531	F:ADP binding
411226_con	disease resistance protein rga4	F:GO:0097159; F:GO:1901363	F:organic cyclic compound binding; F:heterocyclic compound binding	F:GO:0003674	F:molecular_function	-	-	no IPS match	no IPS match	no IPS match
506254_con	disease resistance protein rga4	F:GO:0003677; F:GO:0043531	F:DNA binding; F:ADP binding	F:GO:0003677; F:GO:0043167	F:DNA binding; F:ion binding	-	-	no IPS match	no IPS match	no IPS match
389569	disease resistance protein rpm1	F:GO:0043531; C:GO:0009536	F:ADP binding; C:plastid	F:GO:0043531; C:GO:0009536	F:ADP binding; C:plastid	-	-	Coil (COILS)	no GO terms	no GO terms
400638	disease resistance protein rpm1	F:GO:0005524; F:GO:0043531	F:ATP binding; F:ADP binding	F:GO:0043167	F:ion binding	-	-	G3DSA:3.80.10.10 (GENE3D); PTHR23155 (PANTHER); PTHR23155:SF552 (PANTHER); SSF52047 (SUPERFAMILY)	no GO terms	no GO terms
398549_con	disease resistance protein rpm1	C:GO:0016023; F:GO:0043531	C:cytoplasmic membrane-bounded vesicle; F:ADP binding	F:GO:0043167; C:GO:0016023	F:ion binding; C:cytoplasmic membrane-bounded vesicle	-	-	PTHR23155 (PANTHER); PTHR23155:SF624 (PANTHER)	no GO terms	no GO terms
389608	disease resistance protein rpm1-like	C:GO:0016023; F:GO:0043531	C:cytoplasmic membrane-bounded vesicle; F:ADP binding	F:GO:0043167; C:GO:0016023	F:ion binding; C:cytoplasmic membrane-bounded vesicle	-	-	G3DSA:3.80.10.10 (GENE3D); PTHR23155:SF624 (PANTHER); PTHR23155:SF624 (PANTHER); PTHR23155 (PANTHER); SSF52047 (SUPERFAMILY)	no GO terms	no GO terms
505181_con	disease resistance protein rps2-like	P:GO:0008150; F:GO:0003674	P:biological_process; F:molecular_function	P:GO:0008150; F:GO:0003674	P:biological_process; F:molecular_function	-	-	no IPS match	no IPS match	no IPS match
506618_con	disease resistance protein rps2-like	P:GO:0008150; F:GO:0003674	P:biological_process; F:molecular_function	P:GO:0008150; F:GO:0003674	P:biological_process; F:molecular_function	-	-	no IPS match	no IPS match	no IPS match
389991	disease resistance rpp13-like protein 1	F:GO:0005524; F:GO:0043531	F:ATP binding; F:ADP binding	F:GO:0043167	F:ion binding	-	-	no IPS match	no IPS match	no IPS match
399338	e3 ubiquitin-protein ligase rglg2-like isoform x1	F:GO:0008270; F:GO:0046872	F:zinc ion binding; F:metal ion binding	F:GO:0008270; F:GO:0046872	F:zinc ion binding; F:metal ion binding	-	-	TRANSMEMBRANE (PHOBIUS); CYTOPLASMIC_DOMAIN (PHOBIUS); CYTOPLASMIC_DOMAIN (PHOBIUS); TRANSMEMBRANE (PHOBIUS); NON_CYTOPLASMIC_DOMAIN (PHOBIUS); TMhelix (TMHMM); TMhelix (TMHMM)	no GO terms	no GO terms
390112	embryogenesis transmembrane	C:GO:0016020; C:GO:0016021	C:membrane; C:integral component of membrane	C:GO:0016020; C:GO:0016021	C:membrane; C:integral component of membrane	-	-	CYTOPLASMIC_DOMAIN (PHOBIUS); TRANSMEMBRANE (PHOBIUS); NON_CYTOPLASMIC_DOMAIN (PHOBIUS); TMhelix (TMHMM)	no GO terms	no GO terms
400917	embryogenesis transmembrane	C:GO:0016020; C:GO:0016021	C:membrane; C:integral component of membrane	C:GO:0016020; C:GO:0016021	C:membrane; C:integral component of membrane	-	-	IPR026961 (PFAM); PTHR24177:SF51 (PANTHER); PTHR24177 (PANTHER); TRANSMEMBRANE (PHOBIUS); NON_CYTOPLASMIC_DOMAIN (PHOBIUS); TRANSMEMBRANE (PHOBIUS); TRANSMEMBRANE (PHOBIUS); NON_CYTOPLASMIC_DOMAIN (PHOBIUS); NON_CYTOPLASMIC_DOMAIN (PHOBIUS); CYTOPLASMIC_DOMAIN (PHOBIUS); CYTOPLASMIC_DOMAIN (PHOBIUS); TRANSMEMBRANE (PHOBIUS); TMhelix (TMHMM); TMhelix (TMHMM); TMhelix (TMHMM); TMhelix (TMHMM)	no GO terms	no GO terms
389664_con	endoglucanase 10	P:GO:0030245; F:GO:0008810	P:cellulose catabolic process; F:cellulase activity	P:GO:0005975; P:GO:0009056; F:GO:0016798	P:carbohydrate metabolic process; P:catabolic process; F:hydrolase activity, acting on glycosyl bonds	EC:3.2.1.4	Glycosylases	IPR001701 (PFAM); IPR012341 (G3DSA:1.50.10.GENE3D); PTHR22298 (PANTHER); PTHR22298:SF50 (PANTHER); IPR008928 (SUPERFAMILY)	P:GO:0005975; F:GO:0004553; F:GO:0003824	P:carbohydrate metabolic process; F:hydrolase activity, hydrolyzing O-glycosyl compounds; F:catalytic activity
344635	endoglucanase 11	P:GO:0005975; F:GO:0004553	P:carbohydrate metabolic process; F:hydrolase activity, hydrolyzing O-glycosyl compounds	P:GO:0005975; F:GO:0016798	P:carbohydrate metabolic process; F:hydrolase activity, acting on glycosyl bonds	-	-	no IPS match	no IPS match	no IPS match
401573	ethanolamine kinase a	P:GO:0016310; F:GO:0016301	P:phosphorylation; F:kinase activity	P:GO:0016310; F:GO:0016301	P:phosphorylation; F:kinase activity	-	-	TRANSMEMBRANE (PHOBIUS); CYTOPLASMIC_DOMAIN (PHOBIUS); NON_CYTOPLASMIC_DOMAIN (PHOBIUS); CYTOPLASMIC_DOMAIN (PHOBIUS); TRANSMEMBRANE (PHOBIUS); TMhelix (TMHMM)	no GO terms	no GO terms
389567_con	eukaryotic translation initiation factor	F:GO:0003743; P:GO:0006413	F:translation initiation factor activity; P:translational initiation	F:GO:0008135	F:translation factor activity, RNA binding	-	-	PTHR22891 (PANTHER); PTHR22891:SF20 (PANTHER)	no GO terms	no GO terms
507138_con	exocyst complex component 7	P:GO:0006887; C:GO:0000145	P:exocytosis; C:exocyst	P:GO:0016192; C:GO:0005737; C:GO:0043234	P:vesicle-mediated transport; C:cytoplasm; C:protein complex	-	-	IPR004140 (PFAM); PTHR12542:SF30 (PANTHER); IPR004140 (PANTHER); IPR016159 (SUPERFAMILY)	P:GO:0006887; C:GO:0000145	P:exocytosis; C:exocyst
390646	exocyst complex component exo70a1-like	P:GO:0006887; C:GO:0000145	P:exocytosis; C:exocyst	P:GO:0006887; C:GO:0000145	P:exocytosis; C:exocyst	-	-	no IPS match	no IPS match	no IPS match
400167_con	exocyst complex component exo70a1-like	P:GO:0006887; C:GO:0000145	P:exocytosis; C:exocyst	P:GO:0016192; C:GO:0005737; C:GO:0043234	P:vesicle-mediated transport; C:cytoplasm; C:protein complex	-	-	IPR004140 (PFAM); IPR004140 (PANTHER); PTHR12542:SF22 (PANTHER); PTHR12542:SF22 (PANTHER); IPR016159 (SUPERFAMILY)	C:GO:0000145; P:GO:0006887	C:exocyst; P:exocytosis
506723	exocyst complex component exo70a1-like isoform x1	P:GO:0006887; C:GO:0000145	P:exocytosis; C:exocyst	P:GO:0006887; C:GO:0000145	P:exocytosis; C:exocyst	-	-	TMhelix (TMHMM)	no GO terms	no GO terms
400836_con	exocyst complex component exo70a1-like isoform x1	P:GO:0006887; C:GO:0000145	P:exocytosis; C:exocyst	P:GO:0016192; C:GO:0005737; C:GO:0043234	P:vesicle-mediated transport; C:cytoplasm; C:protein complex	-	-	no IPS match	no IPS match	no IPS match
399813	fas-associated factor 1-like protein	C:GO:0005886; P:GO:0006499	C:plasma membrane; P:N-terminal protein myristoylation	P:GO:0006464; P:GO:0009058; C:GO:0005886	P:cellular protein modification process; P:biosynthetic process; C:plasma membrane	-	-	NON_CYTOPLASMIC_DOMAIN (PHOBIUS); CYTOPLASMIC_DOMAIN (PHOBIUS); TRANSMEMBRANE (PHOBIUS); SignalP-noTM (SIGNALP_EUK)	no GO terms	no GO terms
399539	f-box lrr-repeat protein at3g59190-like	C:GO:0043231; C:GO:0044444	C:intracellular membrane-bounded organelle; C:cytoplasmic part	C:GO:0005737; C:GO:0043226	C:cytoplasm; C:organelle	-	-	PTHR32212 (PANTHER); PTHR32212:SF118 (PANTHER)	no GO terms	no GO terms
410819	formin-like protein 5	P:GO:0045010; C:GO:0005884	P:actin nucleation; C:actin filament	C:GO:0005856; P:GO:0007010; P:GO:0006461; C:GO:0043234	C:cytoskeleton; P:cytoskeleton organization; P:protein complex assembly; C:protein complex	-	-	SIGNAL_PEPTIDE_C_REGION (PHOBIUS); SIGNAL_PEPTIDE (PHOBIUS); NON_CYTOPLASMIC_DOMAIN (PHOBIUS); SIGNAL_PEPTIDE_H_REGION (PHOBIUS); SIGNAL_PEPTIDE_N_REGION (PHOBIUS); SignalP-noTM (SIGNALP_EUK)	no GO terms	no GO terms
400801	gdp-l-galactose phosphorylase 1-like	P:GO:0008152; F:GO:0080048	P:metabolic process; F:GDP-D-glucose phosphorylase activity	F:GO:0016757	F:transferase activity, transferring glycosyl groups	-	-	no IPS match	no IPS match	no IPS match
400051	gdsl esterase lipase	F:GO:0016788; P:GO:0008152	F:hydrolase activity, acting on ester bonds; P:metabolic process	P:GO:0008150; F:GO:0003674	P:biological_process; F:molecular_function	-	-	no IPS match	no IPS match	no IPS match
506319	gdsl esterase lipase	F:GO:0016788; P:GO:0008152	F:hydrolase activity, acting on ester bonds; P:metabolic process	P:GO:0008150; F:GO:0003674	P:biological_process; F:molecular_function	-	-	no IPS match	no IPS match	no IPS match
507952	gdsl esterase lipase	F:GO:0016788; P:GO:0008152	F:hydrolase activity, acting on ester bonds; P:metabolic process	P:GO:0008150; F:GO:0003674	P:biological_process; F:molecular_function	-	-	IPR013830 (G3DSA:3.40.50.GENE3D); PTHR22835:SF280 (PANTHER); PTHR22835 (PANTHER); SIGNAL_PEPTIDE (PHOBIUS); NON_CYTOPLASMIC_DOMAIN (PHOBIUS); SIGNAL_PEPTIDE_N_REGION (PHOBIUS); SIGNAL_PEPTIDE_H_REGION (PHOBIUS); SIGNAL_PEPTIDE_C_REGION (PHOBIUS); SignalP-noTM (SIGNALP_EUK); TMhelix (TMHMM)	no GO terms	no GO terms
509337	glycerol-3-phosphate 2-o-acyltransferase 6-like	F:GO:0016746; P:GO:0008152	F:transferase activity, transferring acyl groups; P:metabolic process	F:GO:0016746	F:transferase activity, transferring acyl groups	-	-	SignalP-noTM (SIGNALP_EUK)	no GO terms	no GO terms
115570	glycosyltransferase ago61	F:GO:0016757; P:GO:0008152	F:transferase activity, transferring glycosyl groups; P:metabolic process	F:GO:0016757	F:transferase activity, transferring glycosyl groups	-	-	no IPS match	no IPS match	no IPS match
400923_con	g-type lectin s-receptor-like serine threonine-protein kinase at1g11410	F:GO:0005488; F:GO:0016301	F:binding; F:kinase activity	F:GO:0016301	F:kinase activity	-	-	PTHR27002 (PANTHER); PTHR27002:SF107 (PANTHER)	no GO terms	no GO terms
401317	heat shock cognate 70 kda protein 1	F:GO:0097159; F:GO:1901363	F:organic cyclic compound binding; F:heterocyclic compound binding	F:GO:0003674	F:molecular_function	-	-	no IPS match	no IPS match	no IPS match
410777	heterogeneous nuclear ribonucleoprotein 1-like	F:GO:0000166; F:GO:0003676	F:nucleotide binding; F:nucleic acid binding	F:GO:0000166; F:GO:0003676	F:nucleotide binding; F:nucleic acid binding	-	-	NON_CYTOPLASMIC_DOMAIN (PHOBIUS); CYTOPLASMIC_DOMAIN (PHOBIUS); NON_CYTOPLASMIC_DOMAIN (PHOBIUS); TRANSMEMBRANE (PHOBIUS); TRANSMEMBRANE (PHOBIUS); TMhelix (TMHMM); TMhelix (TMHMM)	no GO terms	no GO terms
401834	heterogeneous nuclear ribonucleoprotein q-like isoform x2	F:GO:0000166; F:GO:0003676	F:nucleotide binding; F:nucleic acid binding	F:GO:0003674	F:molecular_function	-	-	CYTOPLASMIC_DOMAIN (PHOBIUS); NON_CYTOPLASMIC_DOMAIN (PHOBIUS); TRANSMEMBRANE (PHOBIUS); TMhelix (TMHMM)	no GO terms	no GO terms
401349	hippocampus abundant transcript 1	P:GO:0055085; C:GO:0016021	P:transmembrane transport; C:integral component of membrane	P:GO:0055085; C:GO:0005575	P:transmembrane transport; C:cellular_component	-	-	TRANSMEMBRANE (PHOBIUS); NON_CYTOPLASMIC_DOMAIN (PHOBIUS); CYTOPLASMIC_DOMAIN (PHOBIUS); TMhelix (TMHMM)	no GO terms	no GO terms
389556	histone-arginine methyltransferase carm1	F:GO:0016740; P:GO:0032259	F:transferase activity; P:methylation	P:GO:0008150; F:GO:0003674	P:biological_process; F:molecular_function	-	-	no IPS match	no IPS match	no IPS match
506873	huck2 pol protein	F:GO:0003676; P:GO:0006259	F:nucleic acid binding; P:DNA metabolic process	P:GO:0006259; F:GO:0003674	P:DNA metabolic process; F:molecular_function	-	-	IPR019460 (PFAM)	no GO terms	no GO terms
400171	hydroxyisourate hydrolase	P:GO:0005975; F:GO:0004553	P:carbohydrate metabolic process; F:hydrolase activity, hydrolyzing O-glycosyl compounds	P:GO:0005975; F:GO:0016798	P:carbohydrate metabolic process; F:hydrolase activity, acting on glycosyl bonds	-	-	no IPS match	no IPS match	no IPS match
507108	hydroxyisourate hydrolase	P:GO:0005975; F:GO:0004553	P:carbohydrate metabolic process; F:hydrolase activity, hydrolyzing O-glycosyl compounds	P:GO:0005975; F:GO:0016798	P:carbohydrate metabolic process; F:hydrolase activity, acting on glycosyl bonds	-	-	no IPS match	no IPS match	no IPS match
505521_con	hypersensitive-induced response protein 4	C:GO:0043231; C:GO:0044444	C:intracellular membrane-bounded organelle; C:cytoplasmic part	C:GO:0005737; C:GO:0043226	C:cytoplasm; C:organelle	-	-	no IPS match	no IPS match	no IPS match
508647_con	hypothetical protein BRADI_1g37543	F:GO:0003676; F:GO:0008270	F:nucleic acid binding; F:zinc ion binding	F:GO:0003676; F:GO:0008270	F:nucleic acid binding; F:zinc ion binding	-	-	IPR025558 (PFAM); PTHR33170 (PANTHER); PTHR33170:SF1 (PANTHER)	no GO terms	no GO terms
400400_con	hypothetical protein F775_01461	C:GO:0009506; P:GO:0000712	C:plasmodesma; P:resolution of meiotic recombination intermediates	C:GO:0009506; P:GO:0000712	C:plasmodesma; P:resolution of meiotic recombination intermediates	-	-	PTHR35764:SF1 (PANTHER); PTHR35764 (PANTHER)	no GO terms	no GO terms
344425	hypothetical protein F775_03792	C:GO:0030915; P:GO:0000724	C:Smc5-Smc6 complex; P:double-strand break repair via homologous recombination	C:GO:0043234; C:GO:0005694; P:GO:0006259; P:GO:0006950	C:protein complex; C:chromosome; P:DNA metabolic process; P:response to stress	-	-	SignalP-noTM (SIGNALP_EUK); TMhelix (TMHMM)	no GO terms	no GO terms
400032	hypothetical protein F775_03806	C:GO:0016020; C:GO:0016023	C:membrane; C:cytoplasmic membrane-bounded vesicle	C:GO:0016020; C:GO:0016023	C:membrane; C:cytoplasmic membrane-bounded vesicle	-	-	PTHR31325:SF30 (PANTHER); PTHR31325 (PANTHER)	no GO terms	no GO terms
506384	hypothetical protein F775_04125	F:GO:0016788; P:GO:0008152	F:hydrolase activity, acting on ester bonds; P:metabolic process	P:GO:0008150; F:GO:0003674	P:biological_process; F:molecular_function	-	-	PTHR33115 (PANTHER); PTHR33115:SF10 (PANTHER)	no GO terms	no GO terms
401334	hypothetical protein F775_05219	F:GO:0008242; P:GO:0006508	F:omega peptidase activity; P:proteolysis	F:GO:0008242; P:GO:0006508	F:omega peptidase activity; P:proteolysis	-	-	no IPS match	no IPS match	no IPS match
398838_con	hypothetical protein F775_13957	P:GO:0008150; C:GO:0005739	P:biological_process; C:mitochondrion	P:GO:0008150; C:GO:0005739	P:biological_process; C:mitochondrion	-	-	TMhelix (TMHMM)	no GO terms	no GO terms
399351_con	hypothetical protein F775_17385	C:GO:0009570; C:GO:0005829	C:chloroplast stroma; C:cytosol	C:GO:0005829; C:GO:0009536	C:cytosol; C:plastid	-	-	PTHR37391 (PANTHER); PTHR37391:SF2 (PANTHER)	no GO terms	no GO terms
508768	hypothetical protein OsI_28249	F:GO:0003676; C:GO:0005739	F:nucleic acid binding; C:mitochondrion	C:GO:0005739; F:GO:0003674	C:mitochondrion; F:molecular_function	-	-	IPR000477 (PFAM); PTHR19446 (PANTHER); PTHR19446:SF340 (PANTHER); SSF56672 (SUPERFAMILY)	no GO terms	no GO terms
507439_con	hypothetical protein SELMODRAFT_175936	F:GO:0004721; P:GO:0006470	F:phosphoprotein phosphatase activity; P:protein dephosphorylation	F:GO:0016791; P:GO:0006464	F:phosphatase activity; P:cellular protein modification process	EC:3.1.3.16	Acting on ester bonds	no IPS match	no IPS match	no IPS match
389628	hypothetical protein TRIUR3_00299	C:GO:0005739; C:GO:0016020	C:mitochondrion; C:membrane	C:GO:0005739; C:GO:0016020	C:mitochondrion; C:membrane	-	-	TRANSMEMBRANE (PHOBIUS); NON_CYTOPLASMIC_DOMAIN (PHOBIUS); NON_CYTOPLASMIC_DOMAIN (PHOBIUS); CYTOPLASMIC_DOMAIN (PHOBIUS); TRANSMEMBRANE (PHOBIUS); PS51257 (PROSITE_PROFILES); TMhelix (TMHMM); TMhelix (TMHMM)	no GO terms	no GO terms
506674_con	hypothetical protein TRIUR3_01147	C:GO:0005681; P:GO:0000398	C:spliceosomal complex; P:mRNA splicing, via spliceosome	C:GO:0005681; P:GO:0000398	C:spliceosomal complex; P:mRNA splicing, via spliceosome	-	-	no IPS match	no IPS match	no IPS match
508099_con	hypothetical protein TRIUR3_01309	P:GO:0008150; F:GO:0003674	P:biological_process; F:molecular_function	P:GO:0008150; F:GO:0003674	P:biological_process; F:molecular_function	-	-	G3DSA:3.80.10.10 (GENE3D)	no GO terms	no GO terms
390449_con	hypothetical protein TRIUR3_06550	P:GO:0008150; C:GO:0005575	P:biological_process; C:cellular_component	P:GO:0008150; C:GO:0005575	P:biological_process; C:cellular_component	-	-	no IPS match	no IPS match	no IPS match
400898	hypothetical protein TRIUR3_07428	F:GO:0003677; C:GO:0009536	F:DNA binding; C:plastid	F:GO:0003677; C:GO:0009536	F:DNA binding; C:plastid	-	-	no IPS match	no IPS match	no IPS match
505506_con	hypothetical protein TRIUR3_08219	P:GO:0009765; F:GO:0016168	P:photosynthesis, light harvesting; F:chlorophyll binding	P:GO:0009765; F:GO:0016168	P:photosynthesis, light harvesting; F:chlorophyll binding	-	-	CYTOPLASMIC_DOMAIN (PHOBIUS); TRANSMEMBRANE (PHOBIUS); NON_CYTOPLASMIC_DOMAIN (PHOBIUS); TMhelix (TMHMM)	no GO terms	no GO terms
509420_con	hypothetical protein TRIUR3_09115	P:GO:0006508; F:GO:0008234	P:proteolysis; F:cysteine-type peptidase activity	P:GO:0006508; F:GO:0008234	P:proteolysis; F:cysteine-type peptidase activity	-	-	NON_CYTOPLASMIC_DOMAIN (PHOBIUS); TRANSMEMBRANE (PHOBIUS); CYTOPLASMIC_DOMAIN (PHOBIUS); TMhelix (TMHMM)	no GO terms	no GO terms
507722	hypothetical protein TRIUR3_09115	P:GO:0006508; F:GO:0008234	P:proteolysis; F:cysteine-type peptidase activity	P:GO:0006508; F:GO:0008234	P:proteolysis; F:cysteine-type peptidase activity	-	-	NON_CYTOPLASMIC_DOMAIN (PHOBIUS); TRANSMEMBRANE (PHOBIUS); CYTOPLASMIC_DOMAIN (PHOBIUS); TMhelix (TMHMM)	no GO terms	no GO terms
398678	hypothetical protein TRIUR3_13773	P:GO:0010196; C:GO:0009507	P:nonphotochemical quenching; C:chloroplast	P:GO:0008150; C:GO:0009536	P:biological_process; C:plastid	-	-	TMhelix (TMHMM)	no GO terms	no GO terms
411244	hypothetical protein TRIUR3_15970	C:GO:0005773; C:GO:0005886	C:vacuole; C:plasma membrane	C:GO:0005773; C:GO:0005886	C:vacuole; C:plasma membrane	-	-	no IPS match	no IPS match	no IPS match
506430	hypothetical protein TRIUR3_16600	P:GO:0008150; F:GO:0003674	P:biological_process; F:molecular_function	P:GO:0008150; F:GO:0003674	P:biological_process; F:molecular_function	-	-	no IPS match	no IPS match	no IPS match
509156	hypothetical protein TRIUR3_16625	C:GO:0009507; C:GO:0005773	C:chloroplast; C:vacuole	C:GO:0005773; C:GO:0009536	C:vacuole; C:plastid	-	-	PTHR37179 (PANTHER); NON_CYTOPLASMIC_DOMAIN (PHOBIUS); CYTOPLASMIC_DOMAIN (PHOBIUS); TRANSMEMBRANE (PHOBIUS)	no GO terms	no GO terms
508674	jasmonate o-methyltransferase	F:GO:0008168; P:GO:0032259	F:methyltransferase activity; P:methylation	F:GO:0008168	F:methyltransferase activity	-	-	IPR005299 (PFAM); IPR029063 (G3DSA:3.40.50.GENE3D); PTHR31009:SF12 (PANTHER); PTHR31009 (PANTHER); IPR029063 (SUPERFAMILY)	F:GO:0008168	F:methyltransferase activity
398502	jasmonate o-methyltransferase-like isoform x1	F:GO:0008168; P:GO:0032259	F:methyltransferase activity; P:methylation	F:GO:0008168	F:methyltransferase activity	-	-	no IPS match	no IPS match	no IPS match
505589	lactation elevated protein 1-like	F:GO:0005524; C:GO:0005739	F:ATP binding; C:mitochondrion	F:GO:0005524; C:GO:0005739	F:ATP binding; C:mitochondrion	-	-	no IPS match	no IPS match	no IPS match
505160	l-ala-d l-glu epimerase	F:GO:0003824; P:GO:0008152	F:catalytic activity; P:metabolic process	P:GO:0008150; F:GO:0003674	P:biological_process; F:molecular_function	-	-	no IPS match	no IPS match	no IPS match
402259_con	lectin receptor kinase	F:GO:0016740; P:GO:0009987	F:transferase activity; P:cellular process	P:GO:0008150; F:GO:0003674	P:biological_process; F:molecular_function	-	-	no IPS match	no IPS match	no IPS match
401967_con	leucine-rich repeat receptor-like tyrosine-protein kinase at2g41820	P:GO:0016310; F:GO:0016301	P:phosphorylation; F:kinase activity	F:GO:0016301	F:kinase activity	-	-	IPR013210 (PFAM); CYTOPLASMIC_DOMAIN (PHOBIUS); NON_CYTOPLASMIC_DOMAIN (PHOBIUS); TRANSMEMBRANE (PHOBIUS); TMhelix (TMHMM)	no GO terms	no GO terms
400315	low quality protein: probable histone acetyltransferase hac-like 2-like	P:GO:0044237; P:GO:0071704	P:cellular metabolic process; P:organic substance metabolic process	P:GO:0008150	P:biological_process	-	-	no IPS match	no IPS match	no IPS match
399928	low quality protein: rna-binding protein 48- partial	F:GO:0000166; F:GO:0003676	F:nucleotide binding; F:nucleic acid binding	F:GO:0000166; F:GO:0003676	F:nucleotide binding; F:nucleic acid binding	-	-	no IPS match	no IPS match	no IPS match
402389	lrr receptor-like serine threonine-protein kinase erl1	F:GO:0016740; P:GO:0009987	F:transferase activity; P:cellular process	P:GO:0008150; F:GO:0003674	P:biological_process; F:molecular_function	-	-	SIGNAL_PEPTIDE_H_REGION (PHOBIUS); NON_CYTOPLASMIC_DOMAIN (PHOBIUS); SIGNAL_PEPTIDE_N_REGION (PHOBIUS); SIGNAL_PEPTIDE (PHOBIUS); SIGNAL_PEPTIDE_C_REGION (PHOBIUS)	no GO terms	no GO terms
508590	mediator of rna polymerase ii transcription subunit 15a	F:GO:0003712; P:GO:0006355	F:transcription cofactor activity; P:regulation of transcription, DNA-templated	F:GO:0000988; P:GO:0034641; P:GO:0009058	F:transcription factor activity, protein binding; P:cellular nitrogen compound metabolic process; P:biosynthetic process	-	-	no IPS match	no IPS match	no IPS match
400294_con	mediator of rna polymerase ii transcription subunit 15a	F:GO:0003712; P:GO:0006355	F:transcription cofactor activity; P:regulation of transcription, DNA-templated	F:GO:0000988; P:GO:0034641; P:GO:0009058	F:transcription factor activity, protein binding; P:cellular nitrogen compound metabolic process; P:biosynthetic process	-	-	no IPS match	no IPS match	no IPS match
348324	methyl- -binding domain-containing protein 11	C:GO:0005634; F:GO:0003677	C:nucleus; F:DNA binding	C:GO:0005634; F:GO:0003677	C:nucleus; F:DNA binding	-	-	no IPS match	no IPS match	no IPS match
508091	mitochondrial thiamine pyrophosphate carrier isoform x1	P:GO:0055085; C:GO:0016021	P:transmembrane transport; C:integral component of membrane	P:GO:0055085; C:GO:0005575	P:transmembrane transport; C:cellular_component	-	-	TMhelix (TMHMM)	no GO terms	no GO terms
509463_con	ml domain protein isoform x2	F:GO:0003964; P:GO:0006278	F:RNA-directed DNA polymerase activity; P:RNA-dependent DNA replication	F:GO:0003964; P:GO:0006278	F:RNA-directed DNA polymerase activity; P:RNA-dependent DNA replication	-	-	NON_CYTOPLASMIC_DOMAIN (PHOBIUS); SIGNAL_PEPTIDE (PHOBIUS); SIGNAL_PEPTIDE_C_REGION (PHOBIUS); SIGNAL_PEPTIDE_H_REGION (PHOBIUS); SIGNAL_PEPTIDE_N_REGION (PHOBIUS); PS51257 (PROSITE_PROFILES); TMhelix (TMHMM)	no GO terms	no GO terms
115291	nb-lrr protein	F:GO:0003677; F:GO:0043531	F:DNA binding; F:ADP binding	F:GO:0003677; F:GO:0043167	F:DNA binding; F:ion binding	-	-	SIGNAL_PEPTIDE_C_REGION (PHOBIUS); SIGNAL_PEPTIDE_N_REGION (PHOBIUS); NON_CYTOPLASMIC_DOMAIN (PHOBIUS); SIGNAL_PEPTIDE_H_REGION (PHOBIUS); SIGNAL_PEPTIDE (PHOBIUS); SignalP-noTM (SIGNALP_EUK)	no GO terms	no GO terms
398567	nb-lrr protein	F:GO:0097159; F:GO:1901363	F:organic cyclic compound binding; F:heterocyclic compound binding	F:GO:0003674	F:molecular_function	-	-	IPR003656 (SMART); IPR003656 (PROSITE_PROFILES); SSF57667 (SUPERFAMILY)	F:GO:0003677	F:DNA binding
400565_con	nb-lrr protein	F:GO:0003677; F:GO:0043531	F:DNA binding; F:ADP binding	F:GO:0003677; F:GO:0043167	F:DNA binding; F:ion binding	-	-	no IPS match	no IPS match	no IPS match
402360	nbs-lrr resistance-like partial	P:GO:0008150; F:GO:0003674	P:biological_process; F:molecular_function	P:GO:0008150; F:GO:0003674	P:biological_process; F:molecular_function	-	-	PTHR23155:SF442 (PANTHER); PTHR23155 (PANTHER); SSF52047 (SUPERFAMILY)	no GO terms	no GO terms
390497	oligopeptide transporter 7	P:GO:0055085; C:GO:0016020	P:transmembrane transport; C:membrane	P:GO:0055085; C:GO:0005575	P:transmembrane transport; C:cellular_component	-	-	IPR004813 (PFAM); PTHR22601 (PANTHER); PTHR22601:SF14 (PANTHER); CYTOPLASMIC_DOMAIN (PHOBIUS); NON_CYTOPLASMIC_DOMAIN (PHOBIUS); TRANSMEMBRANE (PHOBIUS); TMhelix (TMHMM); TMhelix (TMHMM)	P:GO:0055085	P:transmembrane transport
509016	outer envelope protein chloroplastic isoform x1	C:GO:0019031; C:GO:0019867	C:viral envelope; C:outer membrane	C:GO:0005575	C:cellular_component	-	-	PTHR12815:SF10 (PANTHER); PTHR12815 (PANTHER)	no GO terms	no GO terms
509184	pentatricopeptide repeat-containing protein	C:GO:0005739; C:GO:0009536	C:mitochondrion; C:plastid	C:GO:0005739; C:GO:0009536	C:mitochondrion; C:plastid	-	-	TRANSMEMBRANE (PHOBIUS); NON_CYTOPLASMIC_DOMAIN (PHOBIUS); CYTOPLASMIC_DOMAIN (PHOBIUS); TMhelix (TMHMM)	no GO terms	no GO terms
390655_con	pentatricopeptide repeat-containing protein at5g27270 isoform x1	P:GO:0008150; C:GO:0009536	P:biological_process; C:plastid	P:GO:0008150; C:GO:0009536	P:biological_process; C:plastid	-	-	IPR002885 (TIGRFAM); IPR002885 (PFAM); PTHR24015 (PANTHER); IPR002885 (PROSITE_PROFILES); IPR002885 (PROSITE_PROFILES)	no GO terms	no GO terms
399972	phosphate carrier mitochondrial	C:GO:0016021; P:GO:0006810	C:integral component of membrane; P:transport	C:GO:0005575; P:GO:0006810	C:cellular_component; P:transport	-	-	no IPS match	no IPS match	no IPS match
505904	pleiotropic drug resistance protein 4	F:GO:0000166; F:GO:0043167	F:nucleotide binding; F:ion binding	F:GO:0043167	F:ion binding	-	-	no IPS match	no IPS match	no IPS match
505864_con	pleiotropic drug resistance protein 4	F:GO:0000166; C:GO:0016020	F:nucleotide binding; C:membrane	C:GO:0005575; F:GO:0003674	C:cellular_component; F:molecular_function	-	-	no IPS match	no IPS match	no IPS match
508713_con	pleiotropic drug resistance protein 4	F:GO:0000166; F:GO:0043167	F:nucleotide binding; F:ion binding	F:GO:0043167	F:ion binding	-	-	no IPS match	no IPS match	no IPS match
347184_con	poly polymerase catalytic domain containing expressed	P:GO:0008152; F:GO:0003950	P:metabolic process; F:NAD+ ADP-ribosyltransferase activity	F:GO:0016757	F:transferase activity, transferring glycosyl groups	EC:2.4.2.30	Glycosyltransferases	PTHR32263:SF10 (PANTHER); PTHR32263 (PANTHER); NON_CYTOPLASMIC_DOMAIN (PHOBIUS); CYTOPLASMIC_DOMAIN (PHOBIUS); TRANSMEMBRANE (PHOBIUS); NON_CYTOPLASMIC_DOMAIN (PHOBIUS); TRANSMEMBRANE (PHOBIUS); IPR012317 (PROSITE_PROFILES); TMhelix (TMHMM); TMhelix (TMHMM)	F:GO:0003950	F:NAD+ ADP-ribosyltransferase activity
509190	polyadenylate-binding protein rbp45-like	F:GO:0000166; F:GO:0003676	F:nucleotide binding; F:nucleic acid binding	F:GO:0000166; F:GO:0003676	F:nucleotide binding; F:nucleic acid binding	-	-	no IPS match	no IPS match	no IPS match
506639_con	polyadenylate-binding RBP45-like	F:GO:0000166; F:GO:0003676	F:nucleotide binding; F:nucleic acid binding	F:GO:0000166; F:GO:0003676	F:nucleotide binding; F:nucleic acid binding	-	-	IPR000504 (SMART); IPR000504 (PFAM); IPR012677 (G3DSA:3.30.70.GENE3D); PTHR24012 (PANTHER); PTHR24012:SF333 (PANTHER); IPR000504 (PROSITE	no GO terms	no GO terms
399565	predicted protein	F:GO:0003676; F:GO:0008270	F:nucleic acid binding; F:zinc ion binding	F:GO:0003676; F:GO:0008270	F:nucleic acid binding; F:zinc ion binding	-	-	no IPS match	no IPS match	no IPS match
508377_con	PREDICTED: uncharacterized protein LOC103655838	F:GO:0003676; F:GO:0003677	F:nucleic acid binding; F:DNA binding	F:GO:0003676; F:GO:0003677	F:nucleic acid binding; F:DNA binding	-	-	no IPS match	no IPS match	no IPS match
401943	PREDICTED: uncharacterized protein LOC104583403	P:GO:0008150; F:GO:0003674	P:biological_process; F:molecular_function	P:GO:0008150; F:GO:0003674	P:biological_process; F:molecular_function	-	-	no IPS match	no IPS match	no IPS match
506938	probable inactive poly	P:GO:0008152; F:GO:0003950	P:metabolic process; F:NAD+ ADP-ribosyltransferase activity	F:GO:0016757	F:transferase activity, transferring glycosyl groups	EC:2.4.2.30	Glycosyltransferases	PTHR32263:SF10 (PANTHER); PTHR32263 (PANTHER)	no GO terms	no GO terms
398761	probable isoaspartyl peptidase l-asparaginase 2	P:GO:0008152; F:GO:0004067	P:metabolic process; F:asparaginase activity	F:GO:0016810	F:hydrolase activity, acting on carbon-nitrogen (but not peptide) bonds	EC:3.5.1.1	Acting on carbon-nitrogen bonds, other than peptide bonds	SignalP-noTM (SIGNALP_EUK)	no GO terms	no GO terms
402416_con	probable phosphoinositide phosphatase sac9	P:GO:0008152; F:GO:0042578	P:metabolic process; F:phosphoric ester hydrolase activity	P:GO:0008150; F:GO:0003674	P:biological_process; F:molecular_function	EC:3.1	Acting on ester bonds	TRANSMEMBRANE (PHOBIUS); NON_CYTOPLASMIC_DOMAIN (PHOBIUS); CYTOPLASMIC_DOMAIN (PHOBIUS)	no GO terms	no GO terms
411239	probable protein abil1	C:GO:0005856; C:GO:0005737	C:cytoskeleton; C:cytoplasm	C:GO:0005856; C:GO:0005737	C:cytoskeleton; C:cytoplasm	-	-	no IPS match	no IPS match	no IPS match
411377	probable serine incorporator	C:GO:0005739; C:GO:0016020	C:mitochondrion; C:membrane	C:GO:0005739	C:mitochondrion	-	-	PTHR10383:SF23 (PANTHER); IPR005016 (PANTHER); CYTOPLASMIC_DOMAIN (PHOBIUS); TRANSMEMBRANE (PHOBIUS); NON_CYTOPLASMIC_DOMAIN (PHOBIUS); TMhelix (TMHMM)	C:GO:0016020	C:membrane
344284_con	probable -trehalose-phosphate synthase	F:GO:0003824; P:GO:0005992	F:catalytic activity; P:trehalose biosynthetic process	P:GO:0005975; P:GO:0009058; F:GO:0003674	P:carbohydrate metabolic process; P:biosynthetic process; F:molecular_function	-	-	G3DSA:3.40.50.2000 (GENE3D); IPR001830 (PFAM); PTHR10788 (PANTHER); PTHR10788:SF18 (PANTHER); SSF53756 (SUPERFAMILY)	F:GO:0003824; P:GO:0005992	F:catalytic activity; P:trehalose biosynthetic process
505927	proline synthase co-transcribed bacterial homolog protein	C:GO:0009536; P:GO:0042744	C:plastid; P:hydrogen peroxide catabolic process	P:GO:0009056; C:GO:0009536	P:catabolic process; C:plastid	-	-	TRANSMEMBRANE (PHOBIUS); CYTOPLASMIC_DOMAIN (PHOBIUS); NON_CYTOPLASMIC_DOMAIN (PHOBIUS); TMhelix (TMHMM)	no GO terms	no GO terms
506731	prolyl aminopeptidase	C:GO:0043231; C:GO:0044444	C:intracellular membrane-bounded organelle; C:cytoplasmic part	C:GO:0005737; C:GO:0043226	C:cytoplasm; C:organelle	-	-	no IPS match	no IPS match	no IPS match
390079_con	protease do-like 14	P:GO:0006508; F:GO:0008233	P:proteolysis; F:peptidase activity	P:GO:0006508; F:GO:0008233	P:proteolysis; F:peptidase activity	-	-	no IPS match	no IPS match	no IPS match
508858	protein anoxia up-regulated-like	P:GO:0008380; P:GO:0009737	P:RNA splicing; P:response to abscisic acid	P:GO:0034641	P:cellular nitrogen compound metabolic process	-	-	PTHR33889:SF1 (PANTHER); PTHR33889 (PANTHER); SIGNAL_PEPTIDE_H_REGION (PHOBIUS); SIGNAL_PEPTIDE_N_REGION (PHOBIUS); SIGNAL_PEPTIDE (PHOBIUS); TRANSMEMBRANE (PHOBIUS); NON_CYTOPLASMIC_DOMAIN (PHOBIUS); SIGNAL_PEPTIDE_C_REGION (PHOBIUS); CYTOPLASMIC_DOMAIN (PHOBIUS); TMhelix (TMHMM); TMhelix (TMHMM)	no GO terms	no GO terms
506663	protein eceriferum 1-like	P:GO:0009058; P:GO:0044699	P:biosynthetic process; P:single-organism process	P:GO:0009058	P:biosynthetic process	-	-	no IPS match	no IPS match	no IPS match
402159_con	protein far1-related sequence 3	F:GO:0003676; F:GO:0008270	F:nucleic acid binding; F:zinc ion binding	F:GO:0043167	F:ion binding	-	-	IPR001878 (SMART); IPR001878 (G3DSA:4.10.60.GENE3D); IPR031052 (PANTHER); PTHR31669:SF7 (PANTHER); IPR001878 (SUPERFAMILY)	F:GO:0003676; F:GO:0008270; P:GO:0006355	F:nucleic acid binding; F:zinc ion binding; P:regulation of transcription, DNA-templated
349205	protein far1-related sequence 5	P:GO:0006355; F:GO:0005488	P:regulation of transcription, DNA-templated; F:binding	P:GO:0034641; P:GO:0009058; F:GO:0003674	P:cellular nitrogen compound metabolic process; P:biosynthetic process; F:molecular_function	-	-	no IPS match	no IPS match	no IPS match
115509	protein far1-related sequence 5-like	F:GO:0008270; P:GO:0006355	F:zinc ion binding; P:regulation of transcription, DNA-templated	F:GO:0043167; P:GO:0034641; P:GO:0009058	F:ion binding; P:cellular nitrogen compound metabolic process; P:biosynthetic process	-	-	no IPS match	no IPS match	no IPS match
506153	protein far1-related sequence 5-like	F:GO:0008270; P:GO:0006355	F:zinc ion binding; P:regulation of transcription, DNA-templated	F:GO:0008270; P:GO:0006355	F:zinc ion binding; P:regulation of transcription, DNA-templated	-	-	IPR004330 (PFAM); IPR018289 (PFAM); PTHR31669:SF35 (PANTHER); IPR031052 (PANTHER)	P:GO:0006355	P:regulation of transcription, DNA-templated
505696	protein furry homolog-like protein	P:GO:0006487; C:GO:0005886	P:protein N-linked glycosylation; C:plasma membrane	P:GO:0005975; P:GO:0006464; P:GO:0009058; C:GO:0005886	P:carbohydrate metabolic process; P:cellular protein modification process; P:biosynthetic process; C:plasma membrane	-	-	no IPS match	no IPS match	no IPS match
505308	protein odr-4-like protein	C:GO:0005886; C:GO:0009536	C:plasma membrane; C:plastid	C:GO:0005886; C:GO:0009536	C:plasma membrane; C:plastid	-	-	no IPS match	no IPS match	no IPS match
402165_con	protein phosphatase 2c 75	F:GO:0004722; P:GO:0006470	F:protein serine/threonine phosphatase activity; P:protein dephosphorylation	F:GO:0016791; P:GO:0006464	F:phosphatase activity; P:cellular protein modification process	-	-	no IPS match	no IPS match	no IPS match
116273	protein plastid transcriptionally active 5	C:GO:0009295; C:GO:0009534	C:nucleoid; C:chloroplast thylakoid	C:GO:0009536; C:GO:0009579	C:plastid; C:thylakoid	-	-	no IPS match	no IPS match	no IPS match
507957_con	pumilio domain-containing-like protein	F:GO:0003723; P:GO:0031047	F:RNA binding; P:gene silencing by RNA	F:GO:0003723; P:GO:0031047	F:RNA binding; P:gene silencing by RNA	-	-	no IPS match	no IPS match	no IPS match
411022_con	pumilio-like protein	F:GO:0003723; C:GO:0016020	F:RNA binding; C:membrane	F:GO:0003723; C:GO:0005575	F:RNA binding; C:cellular_component	-	-	NON_CYTOPLASMIC_DOMAIN (PHOBIUS); TRANSMEMBRANE (PHOBIUS); CYTOPLASMIC_DOMAIN (PHOBIUS)	no GO terms	no GO terms
401871_con	pumilio-like protein 1	F:GO:0000166; F:GO:0003676	F:nucleotide binding; F:nucleic acid binding	F:GO:0003674	F:molecular_function	-	-	no IPS match	no IPS match	no IPS match
402504	pupative polyprotein	F:GO:0003676; F:GO:0008270	F:nucleic acid binding; F:zinc ion binding	F:GO:0043167	F:ion binding	-	-	no IPS match	no IPS match	no IPS match
508512	Putative methyltransferase	P:GO:0008152; F:GO:0016740	P:metabolic process; F:transferase activity	P:GO:0008150; F:GO:0003674	P:biological_process; F:molecular_function	-	-	no IPS match	no IPS match	no IPS match
401022_con	receptor-like serine threonine-protein kinase sd1-8	F:GO:0016301; P:GO:0009987	F:kinase activity; P:cellular process	F:GO:0016301	F:kinase activity	-	-	TRANSMEMBRANE (PHOBIUS); NON_CYTOPLASMIC_DOMAIN (PHOBIUS); CYTOPLASMIC_DOMAIN (PHOBIUS); TMhelix (TMHMM)	no GO terms	no GO terms
505357_con	retrotransposon line subclass	F:GO:0005488; P:GO:0009987	F:binding; P:cellular process	P:GO:0008150; F:GO:0003674	P:biological_process; F:molecular_function	-	-	SIGNAL_PEPTIDE_N_REGION (PHOBIUS); NON_CYTOPLASMIC_DOMAIN (PHOBIUS); SIGNAL_PEPTIDE (PHOBIUS); SIGNAL_PEPTIDE_H_REGION (PHOBIUS); SIGNAL_PEPTIDE_C_REGION (PHOBIUS); SignalP-TM (SIGNALP_GRAM_POSITIVE); SignalP-noTM (SIGNALP_EUK)	no GO terms	no GO terms
389706	retrotransposon unclassified	F:GO:0005488; P:GO:0006810	F:binding; P:transport	P:GO:0006810; F:GO:0003674	P:transport; F:molecular_function	-	-	no IPS match	no IPS match	no IPS match
506937	retrovirus-related pol polyprotein from transposon tnt 1-94	F:GO:0003676; P:GO:0015074	F:nucleic acid binding; P:DNA integration	F:GO:0003676; P:GO:0015074	F:nucleic acid binding; P:DNA integration	-	-	no IPS match	no IPS match	no IPS match
505669	reverse partial	F:GO:0003964; P:GO:0006278	F:RNA-directed DNA polymerase activity; P:RNA-dependent DNA replication	F:GO:0016779; P:GO:0009058; P:GO:0006259	F:nucleotidyltransferase activity; P:biosynthetic process; P:DNA metabolic process	EC:2.7.7.49	Transferring phosphorus-containing groups	no IPS match	no IPS match	no IPS match
505287	ribonuclease h protein at1g65750	F:GO:0097159; F:GO:1901363	F:organic cyclic compound binding; F:heterocyclic compound binding	F:GO:0003674	F:molecular_function	-	-	IPR026960 (PFAM); PTHR25952:SF208 (PANTHER); PTHR25952 (PANTHER)	no GO terms	no GO terms
508235_con	ribosome biogenesis protein wdr12 homolog	P:GO:0006364; C:GO:0044424	P:rRNA processing; C:intracellular part	P:GO:0042254; P:GO:0034641; C:GO:0005622	P:ribosome biogenesis; P:cellular nitrogen compound metabolic process; C:intracellular	-	-	no IPS match	no IPS match	no IPS match
401146_con	ring-h2 finger protein atl1n precursor	F:GO:0008270; F:GO:0046872	F:zinc ion binding; F:metal ion binding	F:GO:0008270; F:GO:0046872	F:zinc ion binding; F:metal ion binding	-	-	no IPS match	no IPS match	no IPS match
508890	rna-binding post-transcriptional regulator csx1	F:GO:0000166; F:GO:0003676	F:nucleotide binding; F:nucleic acid binding	F:GO:0003674	F:molecular_function	-	-	no IPS match	no IPS match	no IPS match
390337_con	rp1-like partial	C:GO:0016023; F:GO:0043531	C:cytoplasmic membrane-bounded vesicle; F:ADP binding	F:GO:0043167; C:GO:0016023	F:ion binding; C:cytoplasmic membrane-bounded vesicle	-	-	Coil (COILS); Coil (COILS); Coil (COILS); Coil (COILS); Coil (COILS); PTHR23155:SF627 (PANTHER); PTHR23155 (PANTHER)	no GO terms	no GO terms
505959	rp1-like partial	C:GO:0016023; F:GO:0043531	C:cytoplasmic membrane-bounded vesicle; F:ADP binding	F:GO:0043167; C:GO:0016023	F:ion binding; C:cytoplasmic membrane-bounded vesicle	-	-	Coil (COILS); Coil (COILS); Coil (COILS); Coil (COILS); Coil (COILS); PTHR23155:SF627 (PANTHER); PTHR23155 (PANTHER)	no GO terms	no GO terms
508690	rp1-like protein	C:GO:0016023; F:GO:0043531	C:cytoplasmic membrane-bounded vesicle; F:ADP binding	F:GO:0043167; C:GO:0016023	F:ion binding; C:cytoplasmic membrane-bounded vesicle	-	-	IPR002182 (PFAM); PTHR23155:SF627 (PANTHER); PTHR23155 (PANTHER); IPR027417 (SUPERFAMILY)	F:GO:0043531	F:ADP binding
401081	salicylate o-methyltransferase	F:GO:0008168; P:GO:0032259	F:methyltransferase activity; P:methylation	F:GO:0008168	F:methyltransferase activity	-	-	IPR005299 (PFAM); IPR029063 (G3DSA:3.40.50.GENE3D); PTHR31009:SF12 (PANTHER); PTHR31009:SF12 (PANTHER); PTHR31009 (PANTHER); PTHR31009 (PANTHER); IPR029063 (SUPERFAMILY)	F:GO:0008168	F:methyltransferase activity
506214	serine carboxypeptidase-like protein 18	P:GO:0006508; F:GO:0004185	P:proteolysis; F:serine-type carboxypeptidase activity	F:GO:0008233	F:peptidase activity	EC:3.4.16	Acting on peptide bonds (peptidases)	no IPS match	no IPS match	no IPS match
507427_con	serine threonine phosphatase pp7-related-like protein	P:GO:0008152; F:GO:0016787	P:metabolic process; F:hydrolase activity	P:GO:0008152; F:GO:0016787	P:metabolic process; F:hydrolase activity	-	-	SIGNAL_PEPTIDE (PHOBIUS); NON_CYTOPLASMIC_DOMAIN (PHOBIUS); SIGNAL_PEPTIDE_C_REGION (PHOBIUS); SIGNAL_PEPTIDE_H_REGION (PHOBIUS); SIGNAL_PEPTIDE_N_REGION (PHOBIUS)	no GO terms	no GO terms
507664	sodium transporter hkt1 5	P:GO:0098655; F:GO:0008324	P:cation transmembrane transport; F:cation transmembrane transporter activity	F:GO:0022857	F:transmembrane transporter activity	-	-	no IPS match	no IPS match	no IPS match
508834	sodium transporter hkt1 5	P:GO:0098655; F:GO:0008324	P:cation transmembrane transport; F:cation transmembrane transporter activity	F:GO:0022857	F:transmembrane transporter activity	-	-	SIGNAL_PEPTIDE_H_REGION (PHOBIUS); SIGNAL_PEPTIDE_N_REGION (PHOBIUS); NON_CYTOPLASMIC_DOMAIN (PHOBIUS); SIGNAL_PEPTIDE_C_REGION (PHOBIUS); SIGNAL_PEPTIDE (PHOBIUS)	no GO terms	no GO terms
509676	speckle-type poz protein	F:GO:0016747; P:GO:0008152	F:transferase activity, transferring acyl groups other than amino-acyl groups; P:metabolic process	F:GO:0016746	F:transferase activity, transferring acyl groups	-	-	no IPS match	no IPS match	no IPS match
389330	splicing factor 3b subunit 2	C:GO:0005634; C:GO:0009507	C:nucleus; C:chloroplast	C:GO:0005634; C:GO:0009536	C:nucleus; C:plastid	-	-	no IPS match	no IPS match	no IPS match
506563	sporulation protein rmd1-like	P:GO:0008150; C:GO:0005739	P:biological_process; C:mitochondrion	P:GO:0008150; C:GO:0005739	P:biological_process; C:mitochondrion	-	-	SignalP-TM (SIGNALP_GRAM_POSITIVE)	no GO terms	no GO terms
398641	spx (syg1 pho81 xpr1) domain protein mfs transporter	P:GO:0055085; C:GO:0016021	P:transmembrane transport; C:integral component of membrane	P:GO:0055085; C:GO:0005575	P:transmembrane transport; C:cellular_component	-	-	G3DSA:1.20.1250.20 (GENE3D); PTHR23510:SF23 (PANTHER); PTHR23510 (PANTHER); SIGNAL_PEPTIDE (PHOBIUS); SIGNAL_PEPTIDE_C_REGION (PHOBIUS); TRANSMEMBRANE (PHOBIUS); SIGNAL_PEPTIDE_N_REGION (PHOBIUS); CYTOPLASMIC_DOMAIN (PHOBIUS); SIGNAL_PEPTIDE_H_REGION (PHOBIUS); NON_CYTOPLASMIC_DOMAIN (PHOBIUS); IPR020846 (SUPERFAMILY); TMhelix (TMHMM); TMhelix (TMHMM)	no GO terms	no GO terms
506614	sucrose-phosphate synthase 1	P:GO:0005986; F:GO:0046524	P:sucrose biosynthetic process; F:sucrose-phosphate synthase activity	P:GO:0005975; F:GO:0016757; P:GO:0009058	P:carbohydrate metabolic process; F:transferase activity, transferring glycosyl groups; P:biosynthetic process	EC:2.4.1.14	Glycosyltransferases	TMhelix (TMHMM)	no GO terms	no GO terms
411444_con	tho complex subunit 7b-like	P:GO:0006397; C:GO:0000445	P:mRNA processing; C:THO complex part of transcription export complex	C:GO:0005634; C:GO:0043234; P:GO:0006397	C:nucleus; C:protein complex; P:mRNA processing	-	-	Coil (COILS); Coil (COILS); IPR008501 (PFAM); PTHR23405 (PANTHER); TRANSMEMBRANE (PHOBIUS); NON_CYTOPLASMIC_DOMAIN (PHOBIUS); CYTOPLASMIC_DOMAIN (PHOBIUS); TMhelix (TMHMM)	C:GO:0000445; P:GO:0006397	C:THO complex part of transcription export complex; P:mRNA processing
400609_con	tom1-like protein 2	P:GO:0006886; C:GO:0005622	P:intracellular protein transport; C:intracellular	P:GO:0006810; C:GO:0005622	P:transport; C:intracellular	-	-	no IPS match	no IPS match	no IPS match
508957_con	tpa: homeodomain-like transcription factor superfamily protein	F:GO:0003700; P:GO:0006355	F:transcription factor activity, sequence-specific DNA binding; P:regulation of transcription, DNA-templated	F:GO:0001071; P:GO:0034641; P:GO:0009058	F:nucleic acid binding transcription factor activity; P:cellular nitrogen compound metabolic process; P:biosynthetic process	-	-	no IPS match	no IPS match	no IPS match
411066_con	tpa: ring zinc finger domain superfamily protein	F:GO:0008270; C:GO:0009506	F:zinc ion binding; C:plasmodesma	F:GO:0043167; C:GO:0005575	F:ion binding; C:cellular_component	-	-	no IPS match	no IPS match	no IPS match
505835	tpa: subtilase family protein	P:GO:0006508; F:GO:0004252	P:proteolysis; F:serine-type endopeptidase activity	F:GO:0008233	F:peptidase activity	EC:3.4.21	Acting on peptide bonds (peptidases)	Coil (COILS); CYTOPLASMIC_DOMAIN (PHOBIUS); NON_CYTOPLASMIC_DOMAIN (PHOBIUS); TRANSMEMBRANE (PHOBIUS); TMhelix (TMHMM)	no GO terms	no GO terms
401105	transmembrane expressed	C:GO:0016021; C:GO:0005886	C:integral component of membrane; C:plasma membrane	C:GO:0005886	C:plasma membrane	-	-	no IPS match	no IPS match	no IPS match
390410_con	transposable element	C:GO:0005739; F:GO:0005488	C:mitochondrion; F:binding	C:GO:0005739; F:GO:0003674	C:mitochondrion; F:molecular_function	-	-	IPR006564 (SMART); IPR007527 (PFAM); PTHR31973:SF20 (PANTHER); PTHR31973 (PANTHER); IPR007527 (PROSITE_PROFILES)	F:GO:0008270	F:zinc ion binding
509094_con	transposon mutator sub-class	F:GO:0008270; C:GO:0016023	F:zinc ion binding; C:cytoplasmic membrane-bounded vesicle	F:GO:0008270; C:GO:0016023	F:zinc ion binding; C:cytoplasmic membrane-bounded vesicle	-	-	no IPS match	no IPS match	no IPS match
398705_con	trigger factor	P:GO:0015031; P:GO:0006457	P:protein transport; P:protein folding	P:GO:0006457; P:GO:0006810	P:protein folding; P:transport	-	-	no IPS match	no IPS match	no IPS match
400263_con	ubiquitin carboxyl-terminal hydrolase 2	C:GO:0016020; C:GO:0016023	C:membrane; C:cytoplasmic membrane-bounded vesicle	C:GO:0016023	C:cytoplasmic membrane-bounded vesicle	-	-	PTHR31325 (PANTHER); PTHR31325:SF24 (PANTHER)	no GO terms	no GO terms
401104	ubiquitin carboxyl-terminal hydrolase 23	F:GO:0036459; P:GO:0006511	F:ubiquitinyl hydrolase activity; P:ubiquitin-dependent protein catabolic process	P:GO:0009056; F:GO:0003674	P:catabolic process; F:molecular_function	-	-	no IPS match	no IPS match	no IPS match
402567	ubiquitin-conjugating enzyme e2 36	P:GO:0008152; F:GO:0016874	P:metabolic process; F:ligase activity	F:GO:0016874	F:ligase activity	-	-	no IPS match	no IPS match	no IPS match
398759	u-box domain-containing protein 33	F:GO:0004842; P:GO:0016567	F:ubiquitin-protein transferase activity; P:protein ubiquitination	F:GO:0004842; P:GO:0016567	F:ubiquitin-protein transferase activity; P:protein ubiquitination	-	-	no IPS match	no IPS match	no IPS match
506375_con	udp-galactose udp-glucose transporter 2-like	P:GO:0055085; C:GO:0016021	P:transmembrane transport; C:integral component of membrane	P:GO:0055085; C:GO:0005575	P:transmembrane transport; C:cellular_component	-	-	no IPS match	no IPS match	no IPS match
390096_con	udp-glycosyltransferase 87a1-like	F:GO:0016757; C:GO:0016023	F:transferase activity, transferring glycosyl groups; C:cytoplasmic membrane-bounded vesicle	F:GO:0016757; C:GO:0016023	F:transferase activity, transferring glycosyl groups; C:cytoplasmic membrane-bounded vesicle	-	-	IPR002213 (PANTHER); PTHR11926:SF330 (PANTHER)	P:GO:0008152; F:GO:0016758	P:metabolic process; F:transferase activity, transferring hexosyl groups
115333	unnamed protein product	F:GO:0003676; F:GO:0008270	F:nucleic acid binding; F:zinc ion binding	F:GO:0003676; F:GO:0008270	F:nucleic acid binding; F:zinc ion binding	-	-	no IPS match	no IPS match	no IPS match
389735	unnamed protein product	C:GO:0016020; C:GO:0016023	C:membrane; C:cytoplasmic membrane-bounded vesicle	C:GO:0016023	C:cytoplasmic membrane-bounded vesicle	-	-	IPR025315 (PFAM); PTHR31325 (PANTHER); PTHR31325:SF31 (PANTHER)	no GO terms	no GO terms
389946_con	unnamed protein product	C:GO:0016020; C:GO:0016023	C:membrane; C:cytoplasmic membrane-bounded vesicle	C:GO:0016020; C:GO:0016023	C:membrane; C:cytoplasmic membrane-bounded vesicle	-	-	PTHR31325:SF31 (PANTHER); PTHR31325 (PANTHER)	no GO terms	no GO terms
400768_con	unnamed protein product	C:GO:0016020; C:GO:0016023	C:membrane; C:cytoplasmic membrane-bounded vesicle	C:GO:0016020; C:GO:0016023	C:membrane; C:cytoplasmic membrane-bounded vesicle	-	-	PTHR31325:SF31 (PANTHER); PTHR31325 (PANTHER)	no GO terms	no GO terms
389533_con	vignain	P:GO:0006508; F:GO:0008234	P:proteolysis; F:cysteine-type peptidase activity	F:GO:0008233	F:peptidase activity	EC:3.4	Acting on peptide bonds (peptidases)	TMhelix (TMHMM)	no GO terms	no GO terms
401257	ww domain-containing oxidoreductase	F:GO:0016491; P:GO:0008152	F:oxidoreductase activity; P:metabolic process	F:GO:0016491	F:oxidoreductase activity	-	-	G3DSA:3.40.50.720 (GENE3D); PTHR24320 (PANTHER); PTHR24320:SF73 (PANTHER); CYTOPLASMIC_DOMAIN (PHOBIUS); TRANSMEMBRANE (PHOBIUS); NON_CYTOPLASMIC_DOMAIN (PHOBIUS); TRANSMEMBRANE (PHOBIUS); CYTOPLASMIC_DOMAIN (PHOBIUS); IPR016040 (SUPERFAMILY)	no GO terms	no GO terms
507242	40s ribosomal protein s6	F:GO:0003735; C:GO:0005840; P:GO:0006412	F:structural constituent of ribosome; C:ribosome; P:translation	F:GO:0003735; C:GO:0005840; P:GO:0006412	F:structural constituent of ribosome; C:ribosome; P:translation	-	-	IPR001377 (PFAM); IPR001377 (PANTHER); PTHR11502:SF10 (PANTHER); NON_CYTOPLASMIC_DOMAIN (PHOBIUS); CYTOPLASMIC_DOMAIN (PHOBIUS); CYTOPLASMIC_DOMAIN (PHOBIUS); TRANSMEMBRANE (PHOBIUS); TRANSMEMBRANE (PHOBIUS); TMhelix (TMHMM); TMhelix (TMHMM)	P:GO:0006412; C:GO:0005622; C:GO:0005840; F:GO:0003735	P:translation; C:intracellular; C:ribosome; F:structural constituent of ribosome
390417	abc transporter family protein	F:GO:0016887; F:GO:0005524; P:GO:0008152	F:ATPase activity; F:ATP binding; P:metabolic process	F:GO:0016887; F:GO:0043167	F:ATPase activity; F:ion binding	EC:3.6.1.3	Acting on acid anhydrides	PTHR12847 (PANTHER); PTHR12847:SF6 (PANTHER)	no GO terms	no GO terms
411297	abc transporter i family member 19	F:GO:0016887; F:GO:0005524; P:GO:0008152	F:ATPase activity; F:ATP binding; P:metabolic process	F:GO:0016887; F:GO:0043167	F:ATPase activity; F:ion binding	EC:3.6.1.3	Acting on acid anhydrides	PTHR12847 (PANTHER); PTHR12847:SF6 (PANTHER)	no GO terms	no GO terms
506079	abc transporter i family member 19	F:GO:0016887; F:GO:0005524; P:GO:0008152	F:ATPase activity; F:ATP binding; P:metabolic process	F:GO:0016887; F:GO:0043167	F:ATPase activity; F:ion binding	EC:3.6.1.3	Acting on acid anhydrides	PTHR12847 (PANTHER); PTHR12847:SF6 (PANTHER)	no GO terms	no GO terms
345524	ac084831_20 reverse transcriptase	F:GO:0003676; P:GO:0090304; P:GO:0034645	F:nucleic acid binding; P:nucleic acid metabolic process; P:cellular macromolecule biosynthetic process	P:GO:0009058; P:GO:0034641; F:GO:0003674	P:biosynthetic process; P:cellular nitrogen compound metabolic process; F:molecular_function	-	-	IPR025558 (PFAM); PTHR31286:SF6 (PANTHER); PTHR31286 (PANTHER)	no GO terms	no GO terms
507776_con	agmatine coumaroyltransferase	F:GO:0016747; P:GO:0008152; F:GO:0016740	F:transferase activity, transferring acyl groups other than amino-acyl groups; P:metabolic process; F:transferase activity	F:GO:0016747; P:GO:0008152; F:GO:0016740	F:transferase activity, transferring acyl groups other than amino-acyl groups; P:metabolic process; F:transferase activity	-	-	SignalP-TM (SIGNALP_GRAM_POSITIVE)	no GO terms	no GO terms
390275	alcohol dehydrogenase superfamily protein	F:GO:0008270; F:GO:0016491; P:GO:0055114	F:zinc ion binding; F:oxidoreductase activity; P:oxidation-reduction process	F:GO:0008270; F:GO:0016491; P:GO:0055114	F:zinc ion binding; F:oxidoreductase activity; P:oxidation-reduction process	-	-	no IPS match	no IPS match	no IPS match
389883	alcohol dehydrogenase-like 7	F:GO:0008270; F:GO:0016491; P:GO:0055114	F:zinc ion binding; F:oxidoreductase activity; P:oxidation-reduction process	F:GO:0016491; F:GO:0043167	F:oxidoreductase activity; F:ion binding	-	-	SignalP-TM (SIGNALP_GRAM_POSITIVE)	no GO terms	no GO terms
410882	alcohol dehydrogenase-like 7	F:GO:0008270; F:GO:0016491; P:GO:0055114	F:zinc ion binding; F:oxidoreductase activity; P:oxidation-reduction process	F:GO:0016491; F:GO:0043167	F:oxidoreductase activity; F:ion binding	-	-	no IPS match	no IPS match	no IPS match
401119	aldo-keto reductase-like isoform x1	F:GO:0016491; P:GO:0055114; C:GO:0016023	F:oxidoreductase activity; P:oxidation-reduction process; C:cytoplasmic membrane-bounded vesicle	F:GO:0016491; P:GO:0055114; C:GO:0016023	F:oxidoreductase activity; P:oxidation-reduction process; C:cytoplasmic membrane-bounded vesicle	-	-	no IPS match	no IPS match	no IPS match
506436	atp-dependent clp protease atp-binding subunit clpc	F:GO:0005524; P:GO:0006508; F:GO:0008233	F:ATP binding; P:proteolysis; F:peptidase activity	F:GO:0043167; F:GO:0008233	F:ion binding; F:peptidase activity	-	-	IPR001270 (PRINTS); IPR027417 (G3DSA:3.40.50.GENE3D); IPR003959 (PFAM); PTHR11638:SF100 (PANTHER); PTHR11638 (PANTHER); IPR027417 (SUPERFAMILY)	F:GO:0005524	F:ATP binding
508031_con	atp-dependent dna helicase q-like 4a	F:GO:0000166; F:GO:0008026; P:GO:0006259	F:nucleotide binding; F:ATP-dependent helicase activity; P:DNA metabolic process	F:GO:0016887; F:GO:0004386; P:GO:0006259	F:ATPase activity; F:helicase activity; P:DNA metabolic process	-	-	no IPS match	no IPS match	no IPS match
507786	bax inhibitor 1	P:GO:0043066; C:GO:0016020; C:GO:0016021	P:negative regulation of apoptotic process; C:membrane; C:integral component of membrane	P:GO:0043066; C:GO:0016020; C:GO:0016021	P:negative regulation of apoptotic process; C:membrane; C:integral component of membrane	-	-	SIGNAL_PEPTIDE_C_REGION (PHOBIUS); TRANSMEMBRANE (PHOBIUS); SIGNAL_PEPTIDE (PHOBIUS); CYTOPLASMIC_DOMAIN (PHOBIUS); NON_CYTOPLASMIC_DOMAIN (PHOBIUS); SIGNAL_PEPTIDE_N_REGION (PHOBIUS); NON_CYTOPLASMIC_DOMAIN (PHOBIUS); SIGNAL_PEPTIDE_H_REGION (PHOBIUS); TRANSMEMBRANE (PHOBIUS); TMhelix (TMHMM); TMhelix (TMHMM); TMhelix (TMHMM)	no GO terms	no GO terms
398539_con	beta- -mannosyl-glycoprotein 4-beta-n-acetylglucosaminyltransferase-like	F:GO:0003830; C:GO:0016020; P:GO:0006487	F:beta-1,4-mannosylglycoprotein 4-beta-N-acetylglucosaminyltransferase activity; C:membrane; P:protein N-linked glycosylation	P:GO:0005975; F:GO:0016757; P:GO:0006464; P:GO:0009058; C:GO:0005575	P:carbohydrate metabolic process; F:transferase activity, transferring glycosyl groups; P:cellular protein modification process; P:biosynthetic process; C:cellular_component	EC:2.4.1.144	Glycosyltransferases	no IPS match	no IPS match	no IPS match
509287	beta- partial	P:GO:0005975; C:GO:0009536; F:GO:0016798	P:carbohydrate metabolic process; C:plastid; F:hydrolase activity, acting on glycosyl bonds	P:GO:0005975; C:GO:0009536; F:GO:0016798	P:carbohydrate metabolic process; C:plastid; F:hydrolase activity, acting on glycosyl bonds	-	-	IPR001554 (PFAM); IPR013781 (G3DSA:3.20.20.GENE3D); PTHR31352:SF5 (PANTHER); PTHR31352 (PANTHER); PTHR31352:SF5 (PANTHER); IPR018238 (PROSITE_PATTERNS); IPR018238 (PROSITE_PATTERNS); IPR017853 (SUPERFAMILY)	P:GO:0000272; F:GO:0016161; P:GO:0005975	P:polysaccharide catabolic process; F:beta-amylase activity; P:carbohydrate metabolic process
508228	beta-galactosidase 7	P:GO:0005975; F:GO:0030246; F:GO:0004565	P:carbohydrate metabolic process; F:carbohydrate binding; F:beta-galactosidase activity	P:GO:0005975; F:GO:0016798	P:carbohydrate metabolic process; F:hydrolase activity, acting on glycosyl bonds	EC:3.2.1.23	Glycosylases	PTHR23421:SF77 (PANTHER); IPR001944 (PANTHER)	P:GO:0005975; F:GO:0004553	P:carbohydrate metabolic process; F:hydrolase activity, hydrolyzing O-glycosyl compounds
509020_con	bpi lbp family protein at1g04970	C:GO:0005615; C:GO:0016023; F:GO:0008289	C:extracellular space; C:cytoplasmic membrane-bounded vesicle; F:lipid binding	C:GO:0005615; C:GO:0016023; F:GO:0008289	C:extracellular space; C:cytoplasmic membrane-bounded vesicle; F:lipid binding	-	-	no IPS match	no IPS match	no IPS match
508598	calmodulin-binding transcription activator 2	F:GO:0003677; C:GO:0005634; F:GO:0043531	F:DNA binding; C:nucleus; F:ADP binding	F:GO:0003677; C:GO:0005634; F:GO:0043531	F:DNA binding; C:nucleus; F:ADP binding	-	-	no IPS match	no IPS match	no IPS match
507710	centromere protein x	P:GO:0006281; P:GO:0051382; P:GO:0006661	P:DNA repair; P:kinetochore assembly; P:phosphatidylinositol biosynthetic process	P:GO:0051276; P:GO:0006461; P:GO:0006629; P:GO:0009058; P:GO:0006259; P:GO:0006950; P:GO:0007049	P:chromosome organization; P:protein complex assembly; P:lipid metabolic process; P:biosynthetic process; P:DNA metabolic process; P:response to stress; P:cell cycle	-	-	no IPS match	no IPS match	no IPS match
399547	cf2-like protein	C:GO:0044464; P:GO:0006468; F:GO:0016301	C:cell part; P:protein phosphorylation; F:kinase activity	C:GO:0005623; P:GO:0006464; F:GO:0016301	C:cell; P:cellular protein modification process; F:kinase activity	-	-	G3DSA:3.80.10.10 (GENE3D); PTHR27004 (PANTHER); SSF52058 (SUPERFAMILY)	no GO terms	no GO terms
411210	chlorophyll a-b binding protein chloroplastic	C:GO:0044425; P:GO:0044237; C:GO:0009579	C:membrane part; P:cellular metabolic process; C:thylakoid	P:GO:0008150; C:GO:0009579	P:biological_process; C:thylakoid	-	-	IPR023329 (G3DSA:1.10.3460.GENE3D); PTHR21649:SF16 (PANTHER); IPR001344 (PANTHER)	P:GO:0009765; C:GO:0016020	P:photosynthesis, light harvesting; C:membrane
389497	chloroplast processing peptidase-like	P:GO:0006508; C:GO:0016021; F:GO:0008236	P:proteolysis; C:integral component of membrane; F:serine-type peptidase activity	F:GO:0008233; C:GO:0005575	F:peptidase activity; C:cellular_component	-	-	no IPS match	no IPS match	no IPS match
389777_con	choline transporter-like protein 2	C:GO:0009506; C:GO:0016021; C:GO:0005886	C:plasmodesma; C:integral component of membrane; C:plasma membrane	C:GO:0005886	C:plasma membrane	-	-	IPR007603 (PFAM); IPR007603 (PANTHER); PTHR12385:SF47 (PANTHER); TRANSMEMBRANE (PHOBIUS); NON_CYTOPLASMIC_DOMAIN (PHOBIUS); CYTOPLASMIC_DOMAIN (PHOBIUS); TMhelix (TMHMM)	no GO terms	no GO terms
390613	cinnamoyl- reductase 1-like	F:GO:0050662; F:GO:0003824; P:GO:0008152	F:coenzyme binding; F:catalytic activity; P:metabolic process	P:GO:0008150; F:GO:0003674	P:biological_process; F:molecular_function	-	-	no IPS match	no IPS match	no IPS match
508767_con	cinnamoyl- reductase 1-like	F:GO:0050662; F:GO:0003824; P:GO:0008152	F:coenzyme binding; F:catalytic activity; P:metabolic process	P:GO:0008150; F:GO:0003674	P:biological_process; F:molecular_function	-	-	G3DSA:3.40.50.720 (GENE3D); PTHR10366 (PANTHER); PTHR10366:SF354 (PANTHER); IPR016040 (SUPERFAMILY)	no GO terms	no GO terms
402651	conserved oligomeric golgi complex subunit 6	C:GO:0017119; C:GO:0005829; P:GO:0006891	C:Golgi transport complex; C:cytosol; P:intra-Golgi vesicle-mediated transport	P:GO:0016192; C:GO:0005829; C:GO:0005794; C:GO:0043234	P:vesicle-mediated transport; C:cytosol; C:Golgi apparatus; C:protein complex	-	-	PF06419 (PFAM); IPR010490 (PANTHER)	C:GO:0017119; P:GO:0006891	C:Golgi transport complex; P:intra-Golgi vesicle-mediated transport
507399	copper-transporting atpase ran1	P:GO:0006812; C:GO:0016020; F:GO:0043167	P:cation transport; C:membrane; F:ion binding	F:GO:0043167; C:GO:0005575; P:GO:0006810	F:ion binding; C:cellular_component; P:transport	-	-	no IPS match	no IPS match	no IPS match
508364_con	c-terminal binding protein an	F:GO:0051287; P:GO:0055114; C:GO:0009536	F:NAD binding; P:oxidation-reduction process; C:plastid	P:GO:0008150; C:GO:0009536; F:GO:0003674	P:biological_process; C:plastid; F:molecular_function	-	-	no IPS match	no IPS match	no IPS match
410818	c-terminal domain phosphatase-like protein	F:GO:0004647; P:GO:0045893; P:GO:0006470	F:phosphoserine phosphatase activity; P:positive regulation of transcription, DNA-templated; P:protein dephosphorylation	F:GO:0004647; P:GO:0045893; P:GO:0006470	F:phosphoserine phosphatase activity; P:positive regulation of transcription, DNA-templated; P:protein dephosphorylation	-	-	no IPS match	no IPS match	no IPS match
509162_con	cyclic nucleotide-gated ion channel 14	F:GO:0005216; P:GO:0034220; C:GO:0016021	F:ion channel activity; P:ion transmembrane transport; C:integral component of membrane	F:GO:0022857; C:GO:0005575	F:transmembrane transporter activity; C:cellular_component	-	-	no IPS match	no IPS match	no IPS match
402163	cyclic nucleotide-gated ion channel 18	F:GO:0005249; P:GO:0071805; C:GO:0016021	F:voltage-gated potassium channel activity; P:potassium ion transmembrane transport; C:integral component of membrane	F:GO:0022857; C:GO:0005575	F:transmembrane transporter activity; C:cellular_component	-	-	no IPS match	no IPS match	no IPS match
509435_con	cycloartenol synthase	F:GO:0016866; P:GO:0008152; F:GO:0016853	F:intramolecular transferase activity; P:metabolic process; F:isomerase activity	F:GO:0016866; P:GO:0008152; F:GO:0016853	F:intramolecular transferase activity; P:metabolic process; F:isomerase activity	-	-	no IPS match	no IPS match	no IPS match
509013_con	cyclopropane-fatty-acyl-phospholipid synthase	F:GO:0003676; C:GO:0005739; P:GO:0008610	F:nucleic acid binding; C:mitochondrion; P:lipid biosynthetic process	F:GO:0003676; C:GO:0005739; P:GO:0008610	F:nucleic acid binding; C:mitochondrion; P:lipid biosynthetic process	-	-	no IPS match	no IPS match	no IPS match
400766_con	cysteine-rich receptor-like protein kinase 10	F:GO:0005524; F:GO:0004674; P:GO:0006468	F:ATP binding; F:protein serine/threonine kinase activity; P:protein phosphorylation	F:GO:0043167; P:GO:0006464; F:GO:0016301	F:ion binding; P:cellular protein modification process; F:kinase activity	EC:2.7.11	Transferring phosphorus-containing groups	no IPS match	no IPS match	no IPS match
505303_con	cysteine-rich receptor-like protein kinase 24	F:GO:0005524; F:GO:0004674; P:GO:0006468	F:ATP binding; F:protein serine/threonine kinase activity; P:protein phosphorylation	F:GO:0043167; P:GO:0006464; F:GO:0016301	F:ion binding; P:cellular protein modification process; F:kinase activity	EC:2.7.11	Transferring phosphorus-containing groups	no IPS match	no IPS match	no IPS match
506244	cysteine-rich receptor-like protein kinase 41	F:GO:0005524; F:GO:0004672; P:GO:0006468	F:ATP binding; F:protein kinase activity; P:protein phosphorylation	F:GO:0043167; P:GO:0006464; F:GO:0016301	F:ion binding; P:cellular protein modification process; F:kinase activity	-	-	no IPS match	no IPS match	no IPS match
507928_con	cysteine-rich receptor-like protein kinase 41	F:GO:0005524; F:GO:0004672; P:GO:0006468	F:ATP binding; F:protein kinase activity; P:protein phosphorylation	F:GO:0043167; P:GO:0006464; F:GO:0016301	F:ion binding; P:cellular protein modification process; F:kinase activity	-	-	no IPS match	no IPS match	no IPS match
509209	diphthine--ammonia ligase	F:GO:0005524; F:GO:0004672; P:GO:0006468	F:ATP binding; F:protein kinase activity; P:protein phosphorylation	F:GO:0005524; F:GO:0004672; P:GO:0006468	F:ATP binding; F:protein kinase activity; P:protein phosphorylation	-	-	no IPS match	no IPS match	no IPS match
120247	diphthine--ammonia ligase isoform x1	F:GO:0005524; F:GO:0004672; P:GO:0006468	F:ATP binding; F:protein kinase activity; P:protein phosphorylation	F:GO:0005524; F:GO:0004672; P:GO:0006468	F:ATP binding; F:protein kinase activity; P:protein phosphorylation	-	-	no IPS match	no IPS match	no IPS match
509142	disease resistance protein rga1	F:GO:0032559; F:GO:0032550; F:GO:0043168	F:adenyl ribonucleotide binding; F:purine ribonucleoside binding; F:anion binding	F:GO:0043167	F:ion binding	-	-	Coil (COILS); Coil (COILS)	no GO terms	no GO terms
508187_con	disease resistance protein rga2	F:GO:0032559; F:GO:0032550; F:GO:0043168	F:adenyl ribonucleotide binding; F:purine ribonucleoside binding; F:anion binding	F:GO:0043167	F:ion binding	-	-	G3DSA:3.80.10.10 (GENE3D); SSF52058 (SUPERFAMILY)	no GO terms	no GO terms
390235	disease resistance protein rga4	F:GO:0005524; C:GO:0005739; F:GO:0043531	F:ATP binding; C:mitochondrion; F:ADP binding	C:GO:0005739; F:GO:0043167	C:mitochondrion; F:ion binding	-	-	no IPS match	no IPS match	no IPS match
508618_con	disease resistance protein rga4	F:GO:0097159; F:GO:1901363; F:GO:0043167	F:organic cyclic compound binding; F:heterocyclic compound binding; F:ion binding	F:GO:0043167	F:ion binding	-	-	G3DSA:3.80.10.10 (GENE3D); SSF52058 (SUPERFAMILY)	no GO terms	no GO terms
116247	disease resistance protein rga4 isoform x1	F:GO:0005524; C:GO:0005739; F:GO:0043531	F:ATP binding; C:mitochondrion; F:ADP binding	C:GO:0005739; F:GO:0043167	C:mitochondrion; F:ion binding	-	-	CYTOPLASMIC_DOMAIN (PHOBIUS); NON_CYTOPLASMIC_DOMAIN (PHOBIUS); TRANSMEMBRANE (PHOBIUS)	no GO terms	no GO terms
400965	disease resistance protein rpm1	P:GO:0016192; P:GO:0006886; C:GO:0005622	P:vesicle-mediated transport; P:intracellular protein transport; C:intracellular	P:GO:0016192; P:GO:0006886; C:GO:0005622	P:vesicle-mediated transport; P:intracellular protein transport; C:intracellular	-	-	Coil (COILS)	no GO terms	no GO terms
399968_con	disease resistance protein rpm1	F:GO:0016788; P:GO:0008152; F:GO:0043531	F:hydrolase activity, acting on ester bonds; P:metabolic process; F:ADP binding	P:GO:0008150; F:GO:0043167	P:biological_process; F:ion binding	-	-	no IPS match	no IPS match	no IPS match
343930	disease resistance rpp13-like protein 1	F:GO:0032559; F:GO:0032550; F:GO:0043168	F:adenyl ribonucleotide binding; F:purine ribonucleoside binding; F:anion binding	F:GO:0043167	F:ion binding	-	-	Coil (COILS); PTHR23155:SF525 (PANTHER); PTHR23155 (PANTHER)	no GO terms	no GO terms
509505	disease resistance rpp13-like protein 4	F:GO:0016705; P:GO:0055114; F:GO:0043531	F:oxidoreductase activity, acting on paired donors, with incorporation or reduction of molecular oxygen; P:oxidation-reduction process; F:ADP binding	F:GO:0016491; F:GO:0043167	F:oxidoreductase activity; F:ion binding	-	-	G3DSA:3.80.10.10 (GENE3D); PTHR23155 (PANTHER); PTHR23155:SF578 (PANTHER); SSF52058 (SUPERFAMILY)	no GO terms	no GO terms
505381	dna-directed rna polymerase iii subunit rpc5	C:GO:0005634; F:GO:0003899; P:GO:0006351	C:nucleus; F:DNA-directed RNA polymerase activity; P:transcription, DNA-templated	C:GO:0005634; F:GO:0016779; P:GO:0034641; P:GO:0009058	C:nucleus; F:nucleotidyltransferase activity; P:cellular nitrogen compound metabolic process; P:biosynthetic process	EC:2.7.7.6	Transferring phosphorus-containing groups	SIGNAL_PEPTIDE_H_REGION (PHOBIUS); SIGNAL_PEPTIDE_C_REGION (PHOBIUS); NON_CYTOPLASMIC_DOMAIN (PHOBIUS); SIGNAL_PEPTIDE (PHOBIUS); SIGNAL_PEPTIDE_N_REGION (PHOBIUS); TMhelix (TMHMM)	no GO terms	no GO terms
399888_con	double-stranded rna-binding protein 1	P:GO:0035194; P:GO:0070918; P:GO:0051607	P:posttranscriptional gene silencing by RNA; P:production of small RNA involved in gene silencing by RNA; P:defense response to virus	P:GO:0034641; P:GO:0006950; P:GO:0002376	P:cellular nitrogen compound metabolic process; P:response to stress; P:immune system process	-	-	no IPS match	no IPS match	no IPS match
401627	double-stranded rna-binding protein 1	P:GO:0035194; P:GO:0070918; P:GO:0051607	P:posttranscriptional gene silencing by RNA; P:production of small RNA involved in gene silencing by RNA; P:defense response to virus	P:GO:0034641; P:GO:0006950; P:GO:0002376	P:cellular nitrogen compound metabolic process; P:response to stress; P:immune system process	-	-	no IPS match	no IPS match	no IPS match
390516	dynamin-related protein 5a-like	F:GO:0005525; F:GO:0003924; P:GO:0008152	F:GTP binding; F:GTPase activity; P:metabolic process	F:GO:0003924; F:GO:0043167	F:GTPase activity; F:ion binding	-	-	no IPS match	no IPS match	no IPS match
507129	e3 ubiquitin-protein ligase herc1	F:GO:0046872; P:GO:0008152; F:GO:0016874	F:metal ion binding; P:metabolic process; F:ligase activity	F:GO:0043167; F:GO:0016874	F:ion binding; F:ligase activity	-	-	IPR000408 (PRINTS); IPR000408 (PFAM); IPR009091 (G3DSA:2.130.10.GENE3D); PTHR22870 (PANTHER); PTHR22870:SF212 (PANTHER); IPR000408 (PROSITE_PATTERNS); IPR000408 (PROSITE_PROFILES); IPR000408 (PROSITE_PROFILES); IPR000408 (PROSITE_PROFILES); IPR000408 (PROSITE_PROFILES); IPR009091 (SUPERFAMILY)	no GO terms	no GO terms
509695_con	e3 ubiquitin-protein ligase march2	F:GO:0008270; P:GO:0008152; F:GO:0016874	F:zinc ion binding; P:metabolic process; F:ligase activity	F:GO:0008270; P:GO:0008152; F:GO:0016874	F:zinc ion binding; P:metabolic process; F:ligase activity	-	-	CYTOPLASMIC_DOMAIN (PHOBIUS); TRANSMEMBRANE (PHOBIUS); TRANSMEMBRANE (PHOBIUS); NON_CYTOPLASMIC_DOMAIN (PHOBIUS); CYTOPLASMIC_DOMAIN (PHOBIUS); TMhelix (TMHMM); TMhelix (TMHMM)	no GO terms	no GO terms
390606	elongation factor tu gtp-binding domain-containing protein 1	F:GO:0097159; F:GO:1901363; C:GO:0044444	F:organic cyclic compound binding; F:heterocyclic compound binding; C:cytoplasmic part	C:GO:0005737; F:GO:0003674	C:cytoplasm; F:molecular_function	-	-	IPR014721 (G3DSA:3.30.230.GENE3D); IPR000640 (G3DSA:3.30.70.GENE3D); IPR020568 (SUPERFAMILY)	no GO terms	no GO terms
389327	embryogenesis transmembrane	C:GO:0005739; C:GO:0016021; C:GO:0016023	C:mitochondrion; C:integral component of membrane; C:cytoplasmic membrane-bounded vesicle	C:GO:0005739; C:GO:0016023	C:mitochondrion; C:cytoplasmic membrane-bounded vesicle	-	-	IPR026961 (PFAM); PTHR24177 (PANTHER); PTHR24177:SF62 (PANTHER); TRANSMEMBRANE (PHOBIUS); CYTOPLASMIC_DOMAIN (PHOBIUS); NON_CYTOPLASMIC_DOMAIN (PHOBIUS); TRANSMEMBRANE (PHOBIUS); NON_CYTOPLASMIC_DOMAIN (PHOBIUS); TRANSMEMBRANE (PHOBIUS); CYTOPLASMIC_DOMAIN (PHOBIUS); NON_CYTOPLASMIC_DOMAIN (PHOBIUS); TRANSMEMBRANE (PHOBIUS); TMhelix (TMHMM); TMhelix (TMHMM); TMhelix (TMHMM); TMhelix (TMHMM)	no GO terms	no GO terms
389776	embryogenesis transmembrane	C:GO:0016020; C:GO:0016021; C:GO:0016023	C:membrane; C:integral component of membrane; C:cytoplasmic membrane-bounded vesicle	C:GO:0016020; C:GO:0016021; C:GO:0016023	C:membrane; C:integral component of membrane; C:cytoplasmic membrane-bounded vesicle	-	-	no IPS match	no IPS match	no IPS match
505576	embryogenesis transmembrane	C:GO:0016020; C:GO:0016021; C:GO:0016023	C:membrane; C:integral component of membrane; C:cytoplasmic membrane-bounded vesicle	C:GO:0016020; C:GO:0016021; C:GO:0016023	C:membrane; C:integral component of membrane; C:cytoplasmic membrane-bounded vesicle	-	-	IPR026961 (PFAM); PTHR24177 (PANTHER); PTHR24177:SF15 (PANTHER); TRANSMEMBRANE (PHOBIUS); SIGNAL_PEPTIDE_H_REGION (PHOBIUS); SIGNAL_PEPTIDE_C_REGION (PHOBIUS); TRANSMEMBRANE (PHOBIUS); NON_CYTOPLASMIC_DOMAIN (PHOBIUS); TRANSMEMBRANE (PHOBIUS); CYTOPLASMIC_DOMAIN (PHOBIUS); CYTOPLASMIC_DOMAIN (PHOBIUS); NON_CYTOPLASMIC_DOMAIN (PHOBIUS); SIGNAL_PEPTIDE_N_REGION (PHOBIUS); SIGNAL_PEPTIDE (PHOBIUS); …	no GO terms	no GO terms
506875	equilibrative nucleotide transporter 3-like	F:GO:0005337; C:GO:0016021; P:GO:1901642	F:nucleoside transmembrane transporter activity; C:integral component of membrane; P:nucleoside transmembrane transport	F:GO:0022857; C:GO:0005575	F:transmembrane transporter activity; C:cellular_component	-	-	IPR030200 (PTHR10332:PANTHER); IPR002259 (PANTHER); NON_CYTOPLASMIC_DOMAIN (PHOBIUS); CYTOPLASMIC_DOMAIN (PHOBIUS); TRANSMEMBRANE (PHOBIUS); TMhelix (TMHMM)	C:GO:0016021; F:GO:0005337; P:GO:0006810	C:integral component of membrane; F:nucleoside transmembrane transporter activity; P:transport
389723	eukaryotic peptide chain release factor subunit 1-3-like	P:GO:0006415; C:GO:0005737; F:GO:0016149	P:translational termination; C:cytoplasm; F:translation release factor activity, codon specific	C:GO:0005737; F:GO:0008135	C:cytoplasm; F:translation factor activity, RNA binding	-	-	IPR005142 (PFAM); IPR029064 (G3DSA:3.30.1330.GENE3D); IPR004403 (PANTHER); PTHR10113:SF12 (PANTHER); IPR029064 (SUPERFAMILY)	F:GO:0016149; C:GO:0005737; P:GO:0006415	F:translation release factor activity, codon specific; C:cytoplasm; P:translational termination
411112	eukaryotic translation initiation factor 5	F:GO:0005525; F:GO:0003743; P:GO:0006413	F:GTP binding; F:translation initiation factor activity; P:translational initiation	F:GO:0043167; F:GO:0008135	F:ion binding; F:translation factor activity, RNA binding	-	-	IPR002735 (SMART); IPR002735 (PFAM); IPR016189 (G3DSA:3.30.30.GENE3D); PTHR23001 (PANTHER); PTHR23001:SF8 (PANTHER); IPR016190 (SUPERFAMILY); IPR016189 (SUPERFAMILY)	P:GO:0006413; F:GO:0003743	P:translational initiation; F:translation initiation factor activity
509735_con	factor of dna methylation 4-like	P:GO:0090502; F:GO:0004526; C:GO:0005655	P:RNA phosphodiester bond hydrolysis, endonucleolytic; F:ribonuclease P activity; C:nucleolar ribonuclease P complex	F:GO:0004518; C:GO:0043234; C:GO:0005730	F:nuclease activity; C:protein complex; C:nucleolus	EC:3.1.26.5	Acting on ester bonds	Coil (COILS)	no GO terms	no GO terms
400278	far upstream element-binding protein 2	F:GO:0003723; P:GO:0006606; C:GO:0005829	F:RNA binding; P:protein import into nucleus; C:cytosol	P:GO:0006913; P:GO:0006605; F:GO:0003723; C:GO:0005829	P:nucleocytoplasmic transport; P:protein targeting; F:RNA binding; C:cytosol	-	-	no IPS match	no IPS match	no IPS match
505964_con	f-box protein at3g54460	F:GO:0005524; F:GO:0008270; C:GO:0009506	F:ATP binding; F:zinc ion binding; C:plasmodesma	F:GO:0043167; C:GO:0005575	F:ion binding; C:cellular_component	-	-	no IPS match	no IPS match	no IPS match
506009	f-box protein at5g07610-like	C:GO:0005623; F:GO:0009055; P:GO:0045454	C:cell; F:electron carrier activity; P:cell redox homeostasis	C:GO:0005623; F:GO:0009055; P:GO:0045454	C:cell; F:electron carrier activity; P:cell redox homeostasis	-	-	IPR001810 (SMART); G3DSA:1.20.1280.50 (GENE3D); IPR001810 (PFAM); PTHR32133:SF145 (PANTHER); PTHR32133 (PANTHER); IPR001810 (SUPERFAMILY)	F:GO:0005515	F:protein binding
506437_con	fkbp- partial	F:GO:0003755; P:GO:0000413; P:GO:0006457	F:peptidyl-prolyl cis-trans isomerase activity; P:protein peptidyl-prolyl isomerization; P:protein folding	P:GO:0006464; P:GO:0006457; F:GO:0016853	P:cellular protein modification process; P:protein folding; F:isomerase activity	EC:5.2.1.8	Cis-trans-isomerases	no IPS match	no IPS match	no IPS match
389357	g patch domain-containing protein 8	F:GO:0003676; F:GO:0046872; C:GO:0016023	F:nucleic acid binding; F:metal ion binding; C:cytoplasmic membrane-bounded vesicle	F:GO:0043167; C:GO:0016023	F:ion binding; C:cytoplasmic membrane-bounded vesicle	-	-	CYTOPLASMIC_DOMAIN (PHOBIUS); TRANSMEMBRANE (PHOBIUS); NON_CYTOPLASMIC_DOMAIN (PHOBIUS)	no GO terms	no GO terms
398483_con	gdsl esterase lipase	F:GO:0016788; P:GO:0008152; C:GO:0016023	F:hydrolase activity, acting on ester bonds; P:metabolic process; C:cytoplasmic membrane-bounded vesicle	P:GO:0008150; C:GO:0016023; F:GO:0003674	P:biological_process; C:cytoplasmic membrane-bounded vesicle; F:molecular_function	-	-	no IPS match	no IPS match	no IPS match
507090	glucose-6-phosphate 1-epimerase	P:GO:0005975; F:GO:0030246; F:GO:0016853	P:carbohydrate metabolic process; F:carbohydrate binding; F:isomerase activity	P:GO:0005975; F:GO:0016853	P:carbohydrate metabolic process; F:isomerase activity	-	-	no IPS match	no IPS match	no IPS match
399589_con	glutamine--fructose-6-phosphate aminotransferase	F:GO:0008483; C:GO:0005739; P:GO:0071704	F:transaminase activity; C:mitochondrion; P:organic substance metabolic process	P:GO:0008150; C:GO:0005739; F:GO:0003674	P:biological_process; C:mitochondrion; F:molecular_function	-	-	NON_CYTOPLASMIC_DOMAIN (PHOBIUS); TRANSMEMBRANE (PHOBIUS); CYTOPLASMIC_DOMAIN (PHOBIUS)	no GO terms	no GO terms
509346	glycerophosphoryl diester phosphodiesterase 1	P:GO:0006071; P:GO:0006629; F:GO:0008889	P:glycerol metabolic process; P:lipid metabolic process; F:glycerophosphodiester phosphodiesterase activity	P:GO:0044281; P:GO:0005975; P:GO:0006629; F:GO:0003674	P:small molecule metabolic process; P:carbohydrate metabolic process; P:lipid metabolic process; F:molecular_function	EC:3.1.4.46	Acting on ester bonds	SIGNAL_PEPTIDE (PHOBIUS); SIGNAL_PEPTIDE_N_REGION (PHOBIUS); SIGNAL_PEPTIDE_C_REGION (PHOBIUS); SIGNAL_PEPTIDE_H_REGION (PHOBIUS); NON_CYTOPLASMIC_DOMAIN (PHOBIUS); SignalP-noTM (SIGNALP_EUK); SignalP-TM (SIGNALP_GRAM_POSITIVE); SignalP-noTM (SIGNALP_GRAM_NEGATIVE); TMhelix (TMHMM)	no GO terms	no GO terms
402103	glycine dehydrogenase	F:GO:0004375; P:GO:0055114; P:GO:0006546	F:glycine dehydrogenase (decarboxylating) activity; P:oxidation-reduction process; P:glycine catabolic process	F:GO:0016491; P:GO:0009056; P:GO:0006520	F:oxidoreductase activity; P:catabolic process; P:cellular amino acid metabolic process	EC:1.4.4.2	Acting on the CH-NH(2) group of donors	no IPS match	no IPS match	no IPS match
401708	gtp pyrophosphokinase	P:GO:0015969; P:GO:0016310; F:GO:0016301	P:guanosine tetraphosphate metabolic process; P:phosphorylation; F:kinase activity	P:GO:0015969; P:GO:0016310; F:GO:0016301	P:guanosine tetraphosphate metabolic process; P:phosphorylation; F:kinase activity	-	-	TMhelix (TMHMM)	no GO terms	no GO terms
507492_con	guanosine-3 -bis 3 -pyrophosphohydrolase	P:GO:0015969; C:GO:0009536; F:GO:0016787	P:guanosine tetraphosphate metabolic process; C:plastid; F:hydrolase activity	P:GO:0044281; P:GO:0034641; C:GO:0009536; F:GO:0003674	P:small molecule metabolic process; P:cellular nitrogen compound metabolic process; C:plastid; F:molecular_function	-	-	PF13328 (PFAM); PTHR21262 (PANTHER); PTHR21262:SF15 (PANTHER); SSF109604 (SUPERFAMILY)	no GO terms	no GO terms
400334	haloacid dehalogenase-like hydrolase domain-containing protein at3g48420 isoform x1	C:GO:0009570; P:GO:0015979; F:GO:0016787	C:chloroplast stroma; P:photosynthesis; F:hydrolase activity	P:GO:0015979; C:GO:0009536; F:GO:0003674	P:photosynthesis; C:plastid; F:molecular_function	-	-	no IPS match	no IPS match	no IPS match
401380	histidine-containing phosphotransfer protein 4	P:GO:0000160; F:GO:0004871; C:GO:0005622	P:phosphorelay signal transduction system; F:signal transducer activity; C:intracellular	F:GO:0004871; C:GO:0005622	F:signal transducer activity; C:intracellular	-	-	no IPS match	no IPS match	no IPS match
506762	hypothetical protein	P:GO:0006886; F:GO:0008536; C:GO:0005622	P:intracellular protein transport; F:Ran GTPase binding; C:intracellular	P:GO:0006886; F:GO:0008536; C:GO:0005622	P:intracellular protein transport; F:Ran GTPase binding; C:intracellular	-	-	no IPS match	no IPS match	no IPS match
505810_con	hypothetical protein F775_01974	C:GO:0005739; F:GO:0003690; P:GO:0006355	C:mitochondrion; F:double-stranded DNA binding; P:regulation of transcription, DNA-templated	F:GO:0003677; C:GO:0005739; P:GO:0034641; P:GO:0009058	F:DNA binding; C:mitochondrion; P:cellular nitrogen compound metabolic process; P:biosynthetic process	-	-	IPR003690 (PFAM); PTHR13068 (PANTHER); PTHR13068:SF37 (PANTHER)	C:GO:0005739; F:GO:0003690; P:GO:0006355	C:mitochondrion; F:double-stranded DNA binding; P:regulation of transcription, DNA-templated
402343_con	hypothetical protein F775_03630	P:GO:0048451; P:GO:0048453; C:GO:0009536	P:petal formation; P:sepal formation; C:plastid	P:GO:0048646; C:GO:0009536	P:anatomical structure formation involved in morphogenesis; C:plastid	-	-	PTHR36325 (PANTHER)	no GO terms	no GO terms
121087	hypothetical protein F775_04681	P:GO:0090502; F:GO:0003676; F:GO:0004523	P:RNA phosphodiester bond hydrolysis, endonucleolytic; F:nucleic acid binding; F:RNA-DNA hybrid ribonuclease activity	P:GO:0090502; F:GO:0003676; F:GO:0004523	P:RNA phosphodiester bond hydrolysis, endonucleolytic; F:nucleic acid binding; F:RNA-DNA hybrid ribonuclease activity	-	-	SIGNAL_PEPTIDE_C_REGION (PHOBIUS); SIGNAL_PEPTIDE (PHOBIUS); SIGNAL_PEPTIDE_N_REGION (PHOBIUS); NON_CYTOPLASMIC_DOMAIN (PHOBIUS); SIGNAL_PEPTIDE_H_REGION (PHOBIUS); SignalP-noTM (SIGNALP_EUK)	no GO terms	no GO terms
507249	hypothetical protein F775_08439	P:GO:0006606; P:GO:0043484; C:GO:0005622	P:protein import into nucleus; P:regulation of RNA splicing; C:intracellular	P:GO:0006606; P:GO:0043484; C:GO:0005622	P:protein import into nucleus; P:regulation of RNA splicing; C:intracellular	-	-	no IPS match	no IPS match	no IPS match
506608	hypothetical protein F775_09017	P:GO:0008150; F:GO:0003674; C:GO:0009536	P:biological_process; F:molecular_function; C:plastid	P:GO:0008150; F:GO:0003674; C:GO:0009536	P:biological_process; F:molecular_function; C:plastid	-	-	no IPS match	no IPS match	no IPS match
390077_con	hypothetical protein F775_09959	C:GO:0005739; F:GO:0003690; P:GO:0006355	C:mitochondrion; F:double-stranded DNA binding; P:regulation of transcription, DNA-templated	F:GO:0003677; C:GO:0005739; P:GO:0034641; P:GO:0009058	F:DNA binding; C:mitochondrion; P:cellular nitrogen compound metabolic process; P:biosynthetic process	-	-	PTHR13068 (PANTHER); PTHR13068:SF37 (PANTHER)	no GO terms	no GO terms
402456_con	hypothetical protein F775_10025	C:GO:0009507; P:GO:0015979; C:GO:0009536	C:chloroplast; P:photosynthesis; C:plastid	C:GO:0009507; P:GO:0015979; C:GO:0009536	C:chloroplast; P:photosynthesis; C:plastid	-	-	no IPS match	no IPS match	no IPS match
507400	hypothetical protein F775_10123	F:GO:0008375; P:GO:0008152; C:GO:0016020	F:acetylglucosaminyltransferase activity; P:metabolic process; C:membrane	F:GO:0008375; P:GO:0008152; C:GO:0016020	F:acetylglucosaminyltransferase activity; P:metabolic process; C:membrane	-	-	IPR003406 (PFAM); PTHR31042:SF2 (PANTHER); PTHR31042 (PANTHER)	F:GO:0008375; C:GO:0016020	F:acetylglucosaminyltransferase activity; C:membrane
507906	hypothetical protein F775_16567	P:GO:0055085; C:GO:0016020; C:GO:0016021	P:transmembrane transport; C:membrane; C:integral component of membrane	P:GO:0055085; C:GO:0016020; C:GO:0016021	P:transmembrane transport; C:membrane; C:integral component of membrane	-	-	NON_CYTOPLASMIC_DOMAIN (PHOBIUS); CYTOPLASMIC_DOMAIN (PHOBIUS); TRANSMEMBRANE (PHOBIUS)	no GO terms	no GO terms
346676	hypothetical protein F775_17698	P:GO:0008150; C:GO:0005783; F:GO:0003674	P:biological_process; C:endoplasmic reticulum; F:molecular_function	P:GO:0008150; C:GO:0005783; F:GO:0003674	P:biological_process; C:endoplasmic reticulum; F:molecular_function	-	-	no IPS match	no IPS match	no IPS match
400153_con	hypothetical protein F775_17698	P:GO:0008150; C:GO:0005783; F:GO:0003674	P:biological_process; C:endoplasmic reticulum; F:molecular_function	P:GO:0008150; C:GO:0005783; F:GO:0003674	P:biological_process; C:endoplasmic reticulum; F:molecular_function	-	-	no IPS match	no IPS match	no IPS match
506584_con	hypothetical protein F775_17698	P:GO:0008150; C:GO:0005783; F:GO:0003674	P:biological_process; C:endoplasmic reticulum; F:molecular_function	P:GO:0008150; C:GO:0005783; F:GO:0003674	P:biological_process; C:endoplasmic reticulum; F:molecular_function	-	-	no IPS match	no IPS match	no IPS match
389928	hypothetical protein F775_18370	C:GO:0005739; F:GO:0003690; P:GO:0006355	C:mitochondrion; F:double-stranded DNA binding; P:regulation of transcription, DNA-templated	F:GO:0003677; C:GO:0005739; P:GO:0034641; P:GO:0009058	F:DNA binding; C:mitochondrion; P:cellular nitrogen compound metabolic process; P:biosynthetic process	-	-	no IPS match	no IPS match	no IPS match
399826_con	hypothetical protein F775_23175	F:GO:0003676; F:GO:0008270; F:GO:0046872	F:nucleic acid binding; F:zinc ion binding; F:metal ion binding	F:GO:0003676; F:GO:0008270; F:GO:0046872	F:nucleic acid binding; F:zinc ion binding; F:metal ion binding	-	-	no IPS match	no IPS match	no IPS match
508928_con	hypothetical protein F775_31972	C:GO:0005739; F:GO:0003690; P:GO:0006355	C:mitochondrion; F:double-stranded DNA binding; P:regulation of transcription, DNA-templated	F:GO:0003677; C:GO:0005739; P:GO:0034641; P:GO:0009058	F:DNA binding; C:mitochondrion; P:cellular nitrogen compound metabolic process; P:biosynthetic process	-	-	no IPS match	no IPS match	no IPS match
399926	hypothetical protein OsI_10476	P:GO:0007165; F:GO:0005096; P:GO:0043547	P:signal transduction; F:GTPase activator activity; P:positive regulation of GTPase activity	P:GO:0007165; F:GO:0005096; P:GO:0043547	P:signal transduction; F:GTPase activator activity; P:positive regulation of GTPase activity	-	-	no IPS match	no IPS match	no IPS match
119649	hypothetical protein OsJ_03110	F:GO:0008375; C:GO:0016020; P:GO:0008152	F:acetylglucosaminyltransferase activity; C:membrane; P:metabolic process	F:GO:0016757; C:GO:0005575	F:transferase activity, transferring glycosyl groups; C:cellular_component	EC:2.4.1	Glycosyltransferases	no IPS match	no IPS match	no IPS match
505541_con	hypothetical protein TRIUR3_02632	P:GO:0030244; C:GO:0005622; P:GO:0048193	P:cellulose biosynthetic process; C:intracellular; P:Golgi vesicle transport	P:GO:0005975; P:GO:0016192; P:GO:0009058; C:GO:0005622	P:carbohydrate metabolic process; P:vesicle-mediated transport; P:biosynthetic process; C:intracellular	-	-	no IPS match	no IPS match	no IPS match
389418	hypothetical protein TRIUR3_02632	P:GO:0030244; C:GO:0005622; P:GO:0048193	P:cellulose biosynthetic process; C:intracellular; P:Golgi vesicle transport	P:GO:0005975; P:GO:0016192; P:GO:0009058; C:GO:0005622	P:carbohydrate metabolic process; P:vesicle-mediated transport; P:biosynthetic process; C:intracellular	-	-	no IPS match	no IPS match	no IPS match
509522_con	hypothetical protein TRIUR3_02632	P:GO:0030244; C:GO:0005622; P:GO:0048193	P:cellulose biosynthetic process; C:intracellular; P:Golgi vesicle transport	P:GO:0005975; P:GO:0016192; P:GO:0009058; C:GO:0005622	P:carbohydrate metabolic process; P:vesicle-mediated transport; P:biosynthetic process; C:intracellular	-	-	no IPS match	no IPS match	no IPS match
505800	hypothetical protein TRIUR3_03597	P:GO:0008150; C:GO:0005575; F:GO:0003674	P:biological_process; C:cellular_component; F:molecular_function	P:GO:0008150; C:GO:0005575; F:GO:0003674	P:biological_process; C:cellular_component; F:molecular_function	-	-	no IPS match	no IPS match	no IPS match
399747_con	hypothetical protein TRIUR3_06575	C:GO:0005739; F:GO:0003690; P:GO:0006355	C:mitochondrion; F:double-stranded DNA binding; P:regulation of transcription, DNA-templated	F:GO:0003677; C:GO:0005739; P:GO:0034641; P:GO:0009058	F:DNA binding; C:mitochondrion; P:cellular nitrogen compound metabolic process; P:biosynthetic process	-	-	PTHR13068 (PANTHER); PTHR13068:SF37 (PANTHER)	no GO terms	no GO terms
508765_con	hypothetical protein TRIUR3_11555	P:GO:0006508; C:GO:0016021; F:GO:0004252	P:proteolysis; C:integral component of membrane; F:serine-type endopeptidase activity	P:GO:0006508; C:GO:0016021; F:GO:0004252	P:proteolysis; C:integral component of membrane; F:serine-type endopeptidase activity	-	-	SIGNAL_PEPTIDE (PHOBIUS); NON_CYTOPLASMIC_DOMAIN (PHOBIUS); TRANSMEMBRANE (PHOBIUS); SIGNAL_PEPTIDE_N_REGION (PHOBIUS); CYTOPLASMIC_DOMAIN (PHOBIUS); SIGNAL_PEPTIDE_H_REGION (PHOBIUS); SIGNAL_PEPTIDE_C_REGION (PHOBIUS)	no GO terms	no GO terms
400337	hypothetical protein TRIUR3_34028	F:GO:0003677; P:GO:0006508; F:GO:0008234	F:DNA binding; P:proteolysis; F:cysteine-type peptidase activity	F:GO:0003677; P:GO:0006508; F:GO:0008234	F:DNA binding; P:proteolysis; F:cysteine-type peptidase activity	-	-	PTHR12606 (PANTHER); PTHR12606:SF32 (PANTHER)	no GO terms	no GO terms
390163	importin-5	P:GO:0006886; F:GO:0008536; C:GO:0005622	P:intracellular protein transport; F:Ran GTPase binding; C:intracellular	P:GO:0006886; F:GO:0008536; C:GO:0005622	P:intracellular protein transport; F:Ran GTPase binding; C:intracellular	-	-	IPR011989 (G3DSA:1.25.10.GENE3D); PTHR10527 (PANTHER); PTHR10527:SF29 (PANTHER); IPR016024 (SUPERFAMILY)	F:GO:0005488	F:binding
410781_con	l-ascorbate oxidase-like protein	F:GO:0005507; F:GO:0016491; P:GO:0055114	F:copper ion binding; F:oxidoreductase activity; P:oxidation-reduction process	F:GO:0016491; F:GO:0043167	F:oxidoreductase activity; F:ion binding	-	-	PTHR11709 (PANTHER); PTHR11709:SF72 (PANTHER)	no GO terms	no GO terms
506896_con	leucine-rich repeat-containing protein ddb_g0290503-like	C:GO:0005739; P:GO:0016310; F:GO:0016301	C:mitochondrion; P:phosphorylation; F:kinase activity	C:GO:0005739; F:GO:0016301	C:mitochondrion; F:kinase activity	-	-	PTHR31631 (PANTHER); PTHR31631:SF5 (PANTHER)	no GO terms	no GO terms
507155	loc100283594 isoform x1	P:GO:0030244; C:GO:0005622; P:GO:0048193	P:cellulose biosynthetic process; C:intracellular; P:Golgi vesicle transport	P:GO:0030244; C:GO:0005622; P:GO:0048193	P:cellulose biosynthetic process; C:intracellular; P:Golgi vesicle transport	-	-	TRANSMEMBRANE (PHOBIUS); NON_CYTOPLASMIC_DOMAIN (PHOBIUS); CYTOPLASMIC_DOMAIN (PHOBIUS); TMhelix (TMHMM)	no GO terms	no GO terms
508461	loc100283594 isoform x1	P:GO:0030244; C:GO:0005622; P:GO:0048193	P:cellulose biosynthetic process; C:intracellular; P:Golgi vesicle transport	P:GO:0030244; C:GO:0005622; P:GO:0048193	P:cellulose biosynthetic process; C:intracellular; P:Golgi vesicle transport	-	-	no IPS match	no IPS match	no IPS match
508553	loc100283594 isoform x1	P:GO:0030244; C:GO:0005622; P:GO:0048193	P:cellulose biosynthetic process; C:intracellular; P:Golgi vesicle transport	P:GO:0030244; C:GO:0005622; P:GO:0048193	P:cellulose biosynthetic process; C:intracellular; P:Golgi vesicle transport	-	-	no IPS match	no IPS match	no IPS match
401803_con	lrr receptor-like serine threonine-protein kinase	F:GO:0005524; F:GO:0004672; P:GO:0006468	F:ATP binding; F:protein kinase activity; P:protein phosphorylation	F:GO:0043167; P:GO:0006464; F:GO:0016301	F:ion binding; P:cellular protein modification process; F:kinase activity	-	-	PTHR27003 (PANTHER); PTHR27003:SF49 (PANTHER)	no GO terms	no GO terms
505717_con	lrr receptor-like serine threonine-protein kinase	F:GO:0005524; F:GO:0004674; P:GO:0006468	F:ATP binding; F:protein serine/threonine kinase activity; P:protein phosphorylation	F:GO:0043167; P:GO:0006464; F:GO:0016301	F:ion binding; P:cellular protein modification process; F:kinase activity	EC:2.7.11	Transferring phosphorus-containing groups	IPR024606 (PFAM); PTHR27003 (PANTHER); PTHR27003:SF57 (PANTHER); CYTOPLASMIC_DOMAIN (PHOBIUS); NON_CYTOPLASMIC_DOMAIN (PHOBIUS); TRANSMEMBRANE (PHOBIUS); TMhelix (TMHMM)	no GO terms	no GO terms
411421_con	lrr receptor-like serine threonine-protein kinase	F:GO:0005524; F:GO:0004674; P:GO:0006468	F:ATP binding; F:protein serine/threonine kinase activity; P:protein phosphorylation	F:GO:0043167; P:GO:0006464; F:GO:0016301	F:ion binding; P:cellular protein modification process; F:kinase activity	EC:2.7.11	Transferring phosphorus-containing groups	no IPS match	no IPS match	no IPS match
401306	mannose-1-phosphate guanyltransferase alpha	F:GO:0016779; P:GO:0009058; F:GO:0016740	F:nucleotidyltransferase activity; P:biosynthetic process; F:transferase activity	F:GO:0016779; P:GO:0009058; F:GO:0016740	F:nucleotidyltransferase activity; P:biosynthetic process; F:transferase activity	-	-	no IPS match	no IPS match	no IPS match
411521_con	mediator of rna polymerase ii transcription subunit 13	C:GO:0016592; F:GO:0001104; P:GO:0006357	C:mediator complex; F:RNA polymerase II transcription cofactor activity; P:regulation of transcription from RNA polymerase II promoter	F:GO:0000988; C:GO:0043234; P:GO:0034641; P:GO:0009058; C:GO:0005654	F:transcription factor activity, protein binding; C:protein complex; P:cellular nitrogen compound metabolic process; P:biosynthetic process; C:nucleoplasm	-	-	no IPS match	no IPS match	no IPS match
400449	membrane steroid-binding protein 2-like	C:GO:0005634; C:GO:0005783; C:GO:0009535	C:nucleus; C:endoplasmic reticulum; C:chloroplast thylakoid membrane	C:GO:0005634; C:GO:0005783; C:GO:0009535	C:nucleus; C:endoplasmic reticulum; C:chloroplast thylakoid membrane	-	-	IPR001199 (G3DSA:3.10.120.GENE3D)	no GO terms	no GO terms
390788	mitochondrial transcription termination factor-like	C:GO:0005739; F:GO:0003690; P:GO:0006355	C:mitochondrion; F:double-stranded DNA binding; P:regulation of transcription, DNA-templated	F:GO:0003677; C:GO:0005739; P:GO:0034641; P:GO:0009058	F:DNA binding; C:mitochondrion; P:cellular nitrogen compound metabolic process; P:biosynthetic process	-	-	no IPS match	no IPS match	no IPS match
509579_con	mitochondrial transcription termination factor-like	C:GO:0005739; F:GO:0003690; P:GO:0006355	C:mitochondrion; F:double-stranded DNA binding; P:regulation of transcription, DNA-templated	F:GO:0003677; C:GO:0005739; P:GO:0034641; P:GO:0009058	F:DNA binding; C:mitochondrion; P:cellular nitrogen compound metabolic process; P:biosynthetic process	-	-	PTHR13068:SF8 (PANTHER); PTHR13068 (PANTHER)	no GO terms	no GO terms
509031	ml domain protein isoform x2	F:GO:0003964; P:GO:0006278; C:GO:0016023	F:RNA-directed DNA polymerase activity; P:RNA-dependent DNA replication; C:cytoplasmic membrane-bounded vesicle	F:GO:0003964; P:GO:0006278; C:GO:0016023	F:RNA-directed DNA polymerase activity; P:RNA-dependent DNA replication; C:cytoplasmic membrane-bounded vesicle	-	-	IPR026960 (PFAM); PTHR31696:SF25 (PANTHER); PTHR31696 (PANTHER)	no GO terms	no GO terms
401356_con	mlo-like protein 1	C:GO:0016020; C:GO:0016023; P:GO:0050896	C:membrane; C:cytoplasmic membrane-bounded vesicle; P:response to stimulus	P:GO:0008150; C:GO:0016023	P:biological_process; C:cytoplasmic membrane-bounded vesicle	-	-	IPR017899 (PROSITE_PROFILES)	no GO terms	no GO terms
507117	myosin-10-like isoform x1	F:GO:0030170; F:GO:0008483; P:GO:0008152	F:pyridoxal phosphate binding; F:transaminase activity; P:metabolic process	P:GO:0008150; F:GO:0043167	P:biological_process; F:ion binding	-	-	Coil (COILS); Coil (COILS); Coil (COILS)	no GO terms	no GO terms
398572	nitrate transporter	C:GO:0005615; P:GO:0055085; C:GO:0016021	C:extracellular space; P:transmembrane transport; C:integral component of membrane	C:GO:0005615; P:GO:0055085; C:GO:0016021	C:extracellular space; P:transmembrane transport; C:integral component of membrane	-	-	SIGNAL_PEPTIDE (PHOBIUS); SIGNAL_PEPTIDE_H_REGION (PHOBIUS); NON_CYTOPLASMIC_DOMAIN (PHOBIUS); SIGNAL_PEPTIDE_N_REGION (PHOBIUS); SIGNAL_PEPTIDE_C_REGION (PHOBIUS); SignalP-noTM (SIGNALP_EUK); SignalP-TM (SIGNALP_GRAM_POSITIVE)	no GO terms	no GO terms
399627_con	non-lysosomal glucosylceramidase-like	F:GO:0004348; P:GO:0006680; C:GO:0016021	F:glucosylceramidase activity; P:glucosylceramide catabolic process; C:integral component of membrane	P:GO:0009056; P:GO:0006629; P:GO:0034641; C:GO:0005575; F:GO:0016798	P:catabolic process; P:lipid metabolic process; P:cellular nitrogen compound metabolic process; C:cellular_component; F:hydrolase activity, acting on glycosyl bonds	EC:3.2.1.45	Glycosylases	no IPS match	no IPS match	no IPS match
410783_con	nucleoside-triphosphatase thep1	F:GO:0005524; P:GO:0006470; F:GO:0098519	F:ATP binding; P:protein dephosphorylation; F:nucleotide phosphatase activity, acting on free nucleotides	F:GO:0043167; F:GO:0016791; P:GO:0006464	F:ion binding; F:phosphatase activity; P:cellular protein modification process	-	-	no IPS match	no IPS match	no IPS match
389612	origin recognition complex subunit 6 isoform 3	F:GO:0003677; P:GO:0006260; C:GO:0005664	F:DNA binding; P:DNA replication; C:nuclear origin of replication recognition complex	F:GO:0003677; P:GO:0006260; C:GO:0005664	F:DNA binding; P:DNA replication; C:nuclear origin of replication recognition complex	-	-	no IPS match	no IPS match	no IPS match
402426	pectate lyase 8 isoform x1	P:GO:0045490; F:GO:0046872; F:GO:0030570	P:pectin catabolic process; F:metal ion binding; F:pectate lyase activity	P:GO:0005975; P:GO:0009056; F:GO:0016829; F:GO:0043167	P:carbohydrate metabolic process; P:catabolic process; F:lyase activity; F:ion binding	EC:4.2.2.2	Carbon-oxygen lyases	IPR018082 (PRINTS); IPR012334 (G3DSA:2.160.20.GENE3D); PTHR31683:SF20 (PANTHER); PTHR31683 (PANTHER); SIGNAL_PEPTIDE_H_REGION (PHOBIUS); SIGNAL_PEPTIDE_N_REGION (PHOBIUS); SIGNAL_PEPTIDE (PHOBIUS); SIGNAL_PEPTIDE_C_REGION (PHOBIUS); NON_CYTOPLASMIC_DOMAIN (PHOBIUS); IPR011050 (SUPERFAMILY)	no GO terms	no GO terms
509409	peroxisomal fatty acid beta-oxidation multifunctional protein	F:GO:0003857; P:GO:0055114; P:GO:0006631	F:3-hydroxyacyl-CoA dehydrogenase activity; P:oxidation-reduction process; P:fatty acid metabolic process	P:GO:0044281; F:GO:0016491; P:GO:0006629	P:small molecule metabolic process; F:oxidoreductase activity; P:lipid metabolic process	EC:1.1.1.35	Acting on the CH-OH group of donors	no IPS match	no IPS match	no IPS match
509308	phosphoserine chloroplastic	F:GO:0004647; P:GO:0006470; P:GO:0006564	F:phosphoserine phosphatase activity; P:protein dephosphorylation; P:L-serine biosynthetic process	F:GO:0016791; P:GO:0006464; P:GO:0006520; P:GO:0009058	F:phosphatase activity; P:cellular protein modification process; P:cellular amino acid metabolic process; P:biosynthetic process	EC:3.1.3.3	Acting on ester bonds	IPR023190 (G3DSA:1.10.150.GENE3D); PTHR10000:SF13 (PANTHER); PTHR10000 (PANTHER)	F:GO:0004647; P:GO:0006564	F:phosphoserine phosphatase activity; P:L-serine biosynthetic process
507910	phytosulfokines 2-like	P:GO:0008283; F:GO:0008083; C:GO:0005576	P:cell proliferation; F:growth factor activity; C:extracellular region	P:GO:0008283; C:GO:0005576; F:GO:0003674	P:cell proliferation; C:extracellular region; F:molecular_function	-	-	no IPS match	no IPS match	no IPS match
507431	polyphenol oxidase chloroplastic	F:GO:0016491; F:GO:0046872; P:GO:0055114	F:oxidoreductase activity; F:metal ion binding; P:oxidation-reduction process	F:GO:0016491; F:GO:0043167	F:oxidoreductase activity; F:ion binding	-	-	TRANSMEMBRANE (PHOBIUS); NON_CYTOPLASMIC_DOMAIN (PHOBIUS); CYTOPLASMIC_DOMAIN (PHOBIUS); TMhelix (TMHMM)	no GO terms	no GO terms
506280	potassium transporter 1	F:GO:0015079; P:GO:0071805; C:GO:0016021	F:potassium ion transmembrane transporter activity; P:potassium ion transmembrane transport; C:integral component of membrane	F:GO:0022857; C:GO:0005575	F:transmembrane transporter activity; C:cellular_component	-	-	no IPS match	no IPS match	no IPS match
349283	predicted protein	C:GO:0016020; P:GO:0006810; F:GO:0005215	C:membrane; P:transport; F:transporter activity	C:GO:0016020; P:GO:0006810; F:GO:0005215	C:membrane; P:transport; F:transporter activity	-	-	no IPS match	no IPS match	no IPS match
390419	predicted protein	C:GO:0016020; C:GO:0016021; C:GO:0016023	C:membrane; C:integral component of membrane; C:cytoplasmic membrane-bounded vesicle	C:GO:0016020; C:GO:0016021; C:GO:0016023	C:membrane; C:integral component of membrane; C:cytoplasmic membrane-bounded vesicle	-	-	no IPS match	no IPS match	no IPS match
505165	predicted protein	P:GO:0008150; C:GO:0009507; F:GO:0003674	P:biological_process; C:chloroplast; F:molecular_function	P:GO:0008150; C:GO:0009507; F:GO:0003674	P:biological_process; C:chloroplast; F:molecular_function	-	-	no IPS match	no IPS match	no IPS match
398499	PREDICTED: uncharacterized protein LOC100834665	C:GO:0005777; C:GO:0005739; P:GO:0010468	C:peroxisome; C:mitochondrion; P:regulation of gene expression	C:GO:0005777; P:GO:0008150; C:GO:0005739	C:peroxisome; P:biological_process; C:mitochondrion	-	-	no IPS match	no IPS match	no IPS match
120194	PREDICTED: uncharacterized protein LOC100840237	C:GO:0005739; F:GO:0003690; P:GO:0006355	C:mitochondrion; F:double-stranded DNA binding; P:regulation of transcription, DNA-templated	F:GO:0003677; C:GO:0005739; P:GO:0034641; P:GO:0009058	F:DNA binding; C:mitochondrion; P:cellular nitrogen compound metabolic process; P:biosynthetic process	-	-	SIGNAL_PEPTIDE_H_REGION (PHOBIUS); SIGNAL_PEPTIDE_N_REGION (PHOBIUS); SIGNAL_PEPTIDE (PHOBIUS); NON_CYTOPLASMIC_DOMAIN (PHOBIUS); SIGNAL_PEPTIDE_C_REGION (PHOBIUS)	no GO terms	no GO terms
400197	PREDICTED: uncharacterized protein LOC100843395	F:GO:0016491; C:GO:0009534; P:GO:0055114	F:oxidoreductase activity; C:chloroplast thylakoid; P:oxidation-reduction process	F:GO:0016491; C:GO:0009536; C:GO:0009579	F:oxidoreductase activity; C:plastid; C:thylakoid	-	-	no IPS match	no IPS match	no IPS match
398800_con	pre-mrna processing factor	F:GO:0008270; F:GO:0008168; P:GO:0032259	F:zinc ion binding; F:methyltransferase activity; P:methylation	F:GO:0043167; F:GO:0008168	F:ion binding; F:methyltransferase activity	-	-	no IPS match	no IPS match	no IPS match
506519	probable glucuronosyltransferase os05g0559600	C:GO:0016020; P:GO:0008152; F:GO:0015018	C:membrane; P:metabolic process; F:galactosylgalactosylxylosylprotein 3-beta-glucuronosyltransferase activity	F:GO:0016757; C:GO:0005575	F:transferase activity, transferring glycosyl groups; C:cellular_component	EC:2.4.1.135	Glycosyltransferases	no IPS match	no IPS match	no IPS match
507625	probable inactive receptor kinase at5g58300	F:GO:0000166; P:GO:0016310; F:GO:0016301	F:nucleotide binding; P:phosphorylation; F:kinase activity	F:GO:0016301	F:kinase activity	-	-	no IPS match	no IPS match	no IPS match
508559	probable lrr receptor-like serine threonine-protein kinase at1g34110	C:GO:0005618; C:GO:0016023; P:GO:0050832	C:cell wall; C:cytoplasmic membrane-bounded vesicle; P:defense response to fungus	C:GO:0005618; C:GO:0016023; P:GO:0050832	C:cell wall; C:cytoplasmic membrane-bounded vesicle; P:defense response to fungus	-	-	no IPS match	no IPS match	no IPS match
401595	probable l-type lectin-domain containing receptor kinase	C:GO:0016023; F:GO:0005488; F:GO:0016301	C:cytoplasmic membrane-bounded vesicle; F:binding; F:kinase activity	C:GO:0016023; F:GO:0016301	C:cytoplasmic membrane-bounded vesicle; F:kinase activity	-	-	G3DSA:1.10.510.10 (GENE3D); IPR000719 (PFAM); PTHR27007:SF12 (PANTHER); PTHR27007 (PANTHER); IPR000719 (PROSITE_PROFILES); IPR011009 (SUPERFAMILY)	F:GO:0005524; F:GO:0004672; P:GO:0006468	F:ATP binding; F:protein kinase activity; P:protein phosphorylation
411305	probable methyltransferase pmt8-like isoform x1	F:GO:0008168; F:GO:0016740; P:GO:0032259	F:methyltransferase activity; F:transferase activity; P:methylation	F:GO:0008168; F:GO:0016740; P:GO:0032259	F:methyltransferase activity; F:transferase activity; P:methylation	-	-	no IPS match	no IPS match	no IPS match
509607_con	probable phosphoglucomutase-2 isoform x2	P:GO:0005975; F:GO:0016868; P:GO:0071704	P:carbohydrate metabolic process; F:intramolecular transferase activity, phosphotransferases; P:organic substance metabolic process	P:GO:0005975; F:GO:0016868; P:GO:0071704	P:carbohydrate metabolic process; F:intramolecular transferase activity, phosphotransferases; P:organic substance metabolic process	-	-	IPR005843 (G3DSA:3.30.310.GENE3D)	P:GO:0071704; F:GO:0016868	P:organic substance metabolic process; F:intramolecular transferase activity, phosphotransferases
401977	prolyl endopeptidase	P:GO:0006508; F:GO:0004252; F:GO:0070008	P:proteolysis; F:serine-type endopeptidase activity; F:serine-type exopeptidase activity	F:GO:0008233	F:peptidase activity	EC:3.4.21	Acting on peptide bonds (peptidases)	IPR023302 (PFAM); IPR023302 (G3DSA:2.130.10.GENE3D); PTHR11757:SF8 (PANTHER); IPR002470 (PANTHER); SSF50993 (SUPERFAMILY)	F:GO:0004252; F:GO:0070008; P:GO:0006508	F:serine-type endopeptidase activity; F:serine-type exopeptidase activity; P:proteolysis
507597_con	protease 2	P:GO:0006508; F:GO:0004252; F:GO:0070008	P:proteolysis; F:serine-type endopeptidase activity; F:serine-type exopeptidase activity	F:GO:0008233	F:peptidase activity	EC:3.4.21	Acting on peptide bonds (peptidases)	no IPS match	no IPS match	no IPS match
402500	protein cereblon	P:GO:0000956; P:GO:0006508; F:GO:0004176	P:nuclear-transcribed mRNA catabolic process; P:proteolysis; F:ATP-dependent peptidase activity	F:GO:0016887; P:GO:0034655; F:GO:0008233	F:ATPase activity; P:nucleobase-containing compound catabolic process; F:peptidase activity	-	-	no IPS match	no IPS match	no IPS match
506438	protein cereblon	P:GO:0000956; P:GO:0006508; F:GO:0004176	P:nuclear-transcribed mRNA catabolic process; P:proteolysis; F:ATP-dependent peptidase activity	F:GO:0016887; P:GO:0034655; F:GO:0008233	F:ATPase activity; P:nucleobase-containing compound catabolic process; F:peptidase activity	-	-	CYTOPLASMIC_DOMAIN (PHOBIUS); TRANSMEMBRANE (PHOBIUS); NON_CYTOPLASMIC_DOMAIN (PHOBIUS); TMhelix (TMHMM)	no GO terms	no GO terms
410832_con	protein cornichon homolog 4	C:GO:0016020; C:GO:0005622; P:GO:0035556	C:membrane; C:intracellular; P:intracellular signal transduction	P:GO:0007165; C:GO:0005622	P:signal transduction; C:intracellular	-	-	no IPS match	no IPS match	no IPS match
401669	protein far1-related sequence 5	F:GO:0003676; F:GO:0008270; P:GO:0006355	F:nucleic acid binding; F:zinc ion binding; P:regulation of transcription, DNA-templated	F:GO:0003676; F:GO:0008270; P:GO:0006355	F:nucleic acid binding; F:zinc ion binding; P:regulation of transcription, DNA-templated	-	-	-	-	-
505459	protein far1-related sequence 5	F:GO:0003676; F:GO:0008270; P:GO:0006355	F:nucleic acid binding; F:zinc ion binding; P:regulation of transcription, DNA-templated	F:GO:0043167; P:GO:0034641; P:GO:0009058	F:ion binding; P:cellular nitrogen compound metabolic process; P:biosynthetic process	-	-	IPR031052 (PANTHER); PTHR31669:SF52 (PANTHER)	P:GO:0006355	P:regulation of transcription, DNA-templated
116196	protein fizzy-related 2-like	P:GO:0042023; P:GO:0010091; P:GO:0016049	P:DNA endoreduplication; P:trichome branching; P:cell growth	P:GO:0000902; P:GO:0030154; P:GO:0009058; P:GO:0006259; P:GO:0040007; P:GO:0007049	P:cell morphogenesis; P:cell differentiation; P:biosynthetic process; P:DNA metabolic process; P:growth; P:cell cycle	-	-	NON_CYTOPLASMIC_DOMAIN (PHOBIUS); CYTOPLASMIC_DOMAIN (PHOBIUS); TRANSMEMBRANE (PHOBIUS); TMhelix (TMHMM)	no GO terms	no GO terms
508246	protein flowering locus t-like	P:GO:0048573; F:GO:0008429; P:GO:0009909	P:photoperiodism, flowering; F:phosphatidylethanolamine binding; P:regulation of flower development	F:GO:0043167; P:GO:0048856; F:GO:0008289	F:ion binding; P:anatomical structure development; F:lipid binding	-	-	no IPS match	no IPS match	no IPS match
507071	protein kinase	F:GO:0005524; F:GO:0004674; P:GO:0006468	F:ATP binding; F:protein serine/threonine kinase activity; P:protein phosphorylation	F:GO:0043167; P:GO:0006464; F:GO:0016301	F:ion binding; P:cellular protein modification process; F:kinase activity	EC:2.7.11	Transferring phosphorus-containing groups	no IPS match	no IPS match	no IPS match
390435_con	protein kinase and pp2c-like domain-containing protein	F:GO:0005524; F:GO:0004674; P:GO:0006468	F:ATP binding; F:protein serine/threonine kinase activity; P:protein phosphorylation	F:GO:0043167; P:GO:0006464; F:GO:0016301	F:ion binding; P:cellular protein modification process; F:kinase activity	EC:2.7.11	Transferring phosphorus-containing groups	no IPS match	no IPS match	no IPS match
505764	protein notum homolog	P:GO:0008152; C:GO:0009536; F:GO:0052689	P:metabolic process; C:plastid; F:carboxylic ester hydrolase activity	P:GO:0008150; C:GO:0009536; F:GO:0003674	P:biological_process; C:plastid; F:molecular_function	EC:3.1.1.1	Acting on ester bonds	PTHR21562:SF20 (PANTHER); IPR004963 (PANTHER)	F:GO:0016787	F:hydrolase activity
401026_con	protein oberon 4-like	P:GO:0090421; P:GO:0009880; P:GO:0001708	P:embryonic meristem initiation; P:embryonic pattern specification; P:cell fate specification	P:GO:0009790; P:GO:0030154	P:embryo development; P:cell differentiation	-	-	no IPS match	no IPS match	no IPS match
399858	protein s-acyltransferase 11-like	F:GO:0016746; F:GO:0046872; C:GO:0016020	F:transferase activity, transferring acyl groups; F:metal ion binding; C:membrane	F:GO:0016746; F:GO:0043167; C:GO:0005575	F:transferase activity, transferring acyl groups; F:ion binding; C:cellular_component	-	-	SIGNAL_PEPTIDE_C_REGION (PHOBIUS); SIGNAL_PEPTIDE_H_REGION (PHOBIUS); SIGNAL_PEPTIDE_N_REGION (PHOBIUS); SIGNAL_PEPTIDE (PHOBIUS); NON_CYTOPLASMIC_DOMAIN (PHOBIUS); SignalP-noTM (SIGNALP_EUK); TMhelix (TMHMM)	no GO terms	no GO terms
402395_con	protein spotted leaf 11-like	F:GO:0004842; F:GO:0016874; P:GO:0016567	F:ubiquitin-protein transferase activity; F:ligase activity; P:protein ubiquitination	P:GO:0006464; F:GO:0016874	P:cellular protein modification process; F:ligase activity	-	-	IPR013083 (G3DSA:3.30.40.GENE3D); IPR003613 (PFAM); PTHR23315:SF122 (PANTHER); PTHR23315 (PANTHER); IPR003613 (PROSITE_PROFILES); SSF57850 (SUPERFAMILY)	P:GO:0016567; F:GO:0004842	P:protein ubiquitination; F:ubiquitin-protein transferase activity
119605	protein suppressor of phya-105 1-like	F:GO:0005524; F:GO:0004672; P:GO:0006468	F:ATP binding; F:protein kinase activity; P:protein phosphorylation	F:GO:0043167; P:GO:0006464; F:GO:0016301	F:ion binding; P:cellular protein modification process; F:kinase activity	-	-	IPR001680 (SMART); IPR015943 (G3DSA:2.130.10.GENE3D); PTHR22847:SF488 (PANTHER); PTHR22847 (PANTHER); IPR019775 (PROSITE_PATTERNS); IPR001680 (PROSITE_PROFILES); IPR017986 (PROSITE_PROFILES); IPR017986 (SUPERFAMILY)	F:GO:0005515	F:protein binding
400418_con	pumilio-like protein 1	F:GO:0000166; F:GO:0003676; F:GO:0003723	F:nucleotide binding; F:nucleic acid binding; F:RNA binding	F:GO:0000166; F:GO:0003676; F:GO:0003723	F:nucleotide binding; F:nucleic acid binding; F:RNA binding	-	-	no IPS match	no IPS match	no IPS match
390556	raf proto-oncogene serine threonine-protein kinase	F:GO:0005524; F:GO:0004672; P:GO:0006468	F:ATP binding; F:protein kinase activity; P:protein phosphorylation	F:GO:0043167; P:GO:0006464; F:GO:0016301	F:ion binding; P:cellular protein modification process; F:kinase activity	-	-	G3DSA:1.10.510.10 (GENE3D); IPR001245 (PFAM); PTHR23257:SF391 (PANTHER); PTHR23257 (PANTHER); IPR000719 (PROSITE_PROFILES); IPR011009 (SUPERFAMILY)	P:GO:0006468; F:GO:0004672; F:GO:0005524	P:protein phosphorylation; F:protein kinase activity; F:ATP binding
509611	ramosa 1 enhancer locus 2	F:GO:0003824; P:GO:0008152; P:GO:0006355	F:catalytic activity; P:metabolic process; P:regulation of transcription, DNA-templated	P:GO:0034641; P:GO:0009058; F:GO:0003674	P:cellular nitrogen compound metabolic process; P:biosynthetic process; F:molecular_function	-	-	TRANSMEMBRANE (PHOBIUS); CYTOPLASMIC_DOMAIN (PHOBIUS); NON_CYTOPLASMIC_DOMAIN (PHOBIUS); TMhelix (TMHMM)	no GO terms	no GO terms
344792	receptor-like protein kinase	F:GO:0005524; F:GO:0004674; P:GO:0006468	F:ATP binding; F:protein serine/threonine kinase activity; P:protein phosphorylation	F:GO:0043167; P:GO:0006464; F:GO:0016301	F:ion binding; P:cellular protein modification process; F:kinase activity	EC:2.7.11	Transferring phosphorus-containing groups	IPR001245 (PFAM); G3DSA:1.10.510.10 (GENE3D); PTHR27009 (PANTHER); PTHR27009:SF20 (PANTHER); IPR011009 (SUPERFAMILY)	F:GO:0004672; P:GO:0006468	F:protein kinase activity; P:protein phosphorylation
344906_con	receptor-like protein kinase	F:GO:0005524; F:GO:0004674; P:GO:0006468	F:ATP binding; F:protein serine/threonine kinase activity; P:protein phosphorylation	F:GO:0043167; P:GO:0006464; F:GO:0016301	F:ion binding; P:cellular protein modification process; F:kinase activity	EC:2.7.11	Transferring phosphorus-containing groups	IPR000719 (PFAM); G3DSA:1.10.510.10 (GENE3D); PTHR27009:SF20 (PANTHER); PTHR27009 (PANTHER); IPR000719 (PROSITE_PROFILES); IPR011009 (SUPERFAMILY)	P:GO:0006468; F:GO:0004672; F:GO:0005524	P:protein phosphorylation; F:protein kinase activity; F:ATP binding
400555	receptor-like protein kinase feronia	F:GO:0005524; F:GO:0004674; P:GO:0006468	F:ATP binding; F:protein serine/threonine kinase activity; P:protein phosphorylation	F:GO:0043167; P:GO:0006464; F:GO:0016301	F:ion binding; P:cellular protein modification process; F:kinase activity	EC:2.7.11	Transferring phosphorus-containing groups	NON_CYTOPLASMIC_DOMAIN (PHOBIUS); CYTOPLASMIC_DOMAIN (PHOBIUS); TRANSMEMBRANE (PHOBIUS); TMhelix (TMHMM)	no GO terms	no GO terms
400750	receptor-like protein kinase haiku2	F:GO:0005524; F:GO:0004672; P:GO:0006468	F:ATP binding; F:protein kinase activity; P:protein phosphorylation	F:GO:0043167; P:GO:0006464; F:GO:0016301	F:ion binding; P:cellular protein modification process; F:kinase activity	-	-	no IPS match	no IPS match	no IPS match
390103	retrotransposon expressed	F:GO:0003676; C:GO:0043231; P:GO:0006259	F:nucleic acid binding; C:intracellular membrane-bounded organelle; P:DNA metabolic process	C:GO:0043226; P:GO:0006259; C:GO:0005622; F:GO:0003674	C:organelle; P:DNA metabolic process; C:intracellular; F:molecular_function	-	-	IPR023780 (PFAM); PTHR24559 (PANTHER); PTHR24559:SF186 (PANTHER); IPR016197 (SUPERFAMILY)	no GO terms	no GO terms
400312	retrotransposon line subclass	F:GO:0097159; F:GO:1901363; F:GO:0016772	F:organic cyclic compound binding; F:heterocyclic compound binding; F:transferase activity, transferring phosphorus-containing groups	F:GO:0003674	F:molecular_function	-	-	SignalP-TM (SIGNALP_GRAM_POSITIVE)	no GO terms	no GO terms
506657	retrotransposon protein	F:GO:0003676; F:GO:0008270; P:GO:0015074	F:nucleic acid binding; F:zinc ion binding; P:DNA integration	F:GO:0043167; P:GO:0006259	F:ion binding; P:DNA metabolic process	-	-	IPR029472 (PFAM); PTHR11439 (PANTHER); PTHR11439:SF185 (PANTHER)	no GO terms	no GO terms
401032	retrotransposon ty1-copia subclass	F:GO:0003676; F:GO:0046872; C:GO:0005739	F:nucleic acid binding; F:metal ion binding; C:mitochondrion	C:GO:0005739; F:GO:0043167	C:mitochondrion; F:ion binding	-	-	no IPS match	no IPS match	no IPS match
509150	retrotransposon ty1-copia subclass	F:GO:0003676; F:GO:0008270; P:GO:0015074	F:nucleic acid binding; F:zinc ion binding; P:DNA integration	F:GO:0003676; F:GO:0008270; P:GO:0015074	F:nucleic acid binding; F:zinc ion binding; P:DNA integration	-	-	no IPS match	no IPS match	no IPS match
389833	retrotransposon unclassified	P:GO:0044260; F:GO:0003824; P:GO:0044238	P:cellular macromolecule metabolic process; F:catalytic activity; P:primary metabolic process	P:GO:0008150; F:GO:0003674	P:biological_process; F:molecular_function	-	-	no IPS match	no IPS match	no IPS match
399489	retrotransposon unclassified	F:GO:0003676; F:GO:0016772; P:GO:0044237	F:nucleic acid binding; F:transferase activity, transferring phosphorus-containing groups; P:cellular metabolic process	P:GO:0008150; F:GO:0003674	P:biological_process; F:molecular_function	-	-	TRANSMEMBRANE (PHOBIUS); NON_CYTOPLASMIC_DOMAIN (PHOBIUS); NON_CYTOPLASMIC_DOMAIN (PHOBIUS); TRANSMEMBRANE (PHOBIUS); CYTOPLASMIC_DOMAIN (PHOBIUS)	no GO terms	no GO terms
401160	retrotransposon unclassified	F:GO:0003676; F:GO:0003824; P:GO:0006259	F:nucleic acid binding; F:catalytic activity; P:DNA metabolic process	P:GO:0006259; F:GO:0003674	P:DNA metabolic process; F:molecular_function	-	-	IPR005162 (PFAM); PTHR34482:SF1 (PANTHER); PTHR34482 (PANTHER)	no GO terms	no GO terms
506468	retrotransposon unclassified	F:GO:0003676; P:GO:0009058; F:GO:0016740	F:nucleic acid binding; P:biosynthetic process; F:transferase activity	P:GO:0009058; F:GO:0003674	P:biosynthetic process; F:molecular_function	-	-	PF13456 (PFAM); IPR012337 (G3DSA:3.30.420.GENE3D); PTHR33033:SF23 (PANTHER); PTHR33033 (PANTHER); IPR012337 (SUPERFAMILY)	F:GO:0003676	F:nucleic acid binding
506582	retrotransposon unclassified	F:GO:0003676; F:GO:0003824; P:GO:0006259	F:nucleic acid binding; F:catalytic activity; P:DNA metabolic process	P:GO:0006259; F:GO:0003674	P:DNA metabolic process; F:molecular_function	-	-	IPR012337 (G3DSA:3.30.420.GENE3D); PTHR24559:SF186 (PANTHER); PTHR24559 (PANTHER); IPR012337 (SUPERFAMILY)	F:GO:0003676	F:nucleic acid binding
506689	retrotransposon unclassified	F:GO:0003964; F:GO:0003723; P:GO:0006278	F:RNA-directed DNA polymerase activity; F:RNA binding; P:RNA-dependent DNA replication	F:GO:0003964; F:GO:0003723; P:GO:0006278	F:RNA-directed DNA polymerase activity; F:RNA binding; P:RNA-dependent DNA replication	-	-	PTHR19446 (PANTHER); PTHR19446:SF368 (PANTHER)	no GO terms	no GO terms
508435	retrotransposon unclassified	P:GO:0016070; F:GO:0008168; P:GO:0032259	P:RNA metabolic process; F:methyltransferase activity; P:methylation	F:GO:0008168; P:GO:0034641	F:methyltransferase activity; P:cellular nitrogen compound metabolic process	-	-	no IPS match	no IPS match	no IPS match
508562	retrotransposon unclassified	F:GO:0003676; F:GO:0008270; C:GO:0005739	F:nucleic acid binding; F:zinc ion binding; C:mitochondrion	C:GO:0005739; F:GO:0043167	C:mitochondrion; F:ion binding	-	-	PTHR19446:SF340 (PANTHER); PTHR19446 (PANTHER)	no GO terms	no GO terms
509011	retrotransposon unclassified	F:GO:0003676; F:GO:0003824; P:GO:0006259	F:nucleic acid binding; F:catalytic activity; P:DNA metabolic process	P:GO:0006259; F:GO:0003674	P:DNA metabolic process; F:molecular_function	-	-	Coil (COILS); PTHR34482 (PANTHER); PTHR34482:SF1 (PANTHER)	no GO terms	no GO terms
399791_con	retrotransposon unclassified	C:GO:0005739; C:GO:0016023; F:GO:0005488	C:mitochondrion; C:cytoplasmic membrane-bounded vesicle; F:binding	C:GO:0005739; C:GO:0016023; F:GO:0003674	C:mitochondrion; C:cytoplasmic membrane-bounded vesicle; F:molecular_function	-	-	PTHR19446 (PANTHER); PTHR19446:SF340 (PANTHER)	no GO terms	no GO terms
411180	rhomboid protein partial	P:GO:0006508; C:GO:0016021; F:GO:0004252	P:proteolysis; C:integral component of membrane; F:serine-type endopeptidase activity	F:GO:0008233; C:GO:0005575	F:peptidase activity; C:cellular_component	EC:3.4.21	Acting on peptide bonds (peptidases)	PTHR12917 (PANTHER); PTHR12917:SF19 (PANTHER)	no GO terms	no GO terms
402241	ribonuclease h protein at1g65750	F:GO:0097159; F:GO:1901363; F:GO:0016787	F:organic cyclic compound binding; F:heterocyclic compound binding; F:hydrolase activity	F:GO:0003674	F:molecular_function	-	-	no IPS match	no IPS match	no IPS match
509375	rna polymerase ii c-terminal domain phosphatase-like 2	F:GO:0004647; P:GO:0045893; P:GO:0006470	F:phosphoserine phosphatase activity; P:positive regulation of transcription, DNA-templated; P:protein dephosphorylation	F:GO:0004647; P:GO:0045893; P:GO:0006470	F:phosphoserine phosphatase activity; P:positive regulation of transcription, DNA-templated; P:protein dephosphorylation	-	-	no IPS match	no IPS match	no IPS match
507010	ru large subunit-binding protein subunit chloroplastic-like	F:GO:0005524; C:GO:0005737; P:GO:0042026	F:ATP binding; C:cytoplasm; P:protein refolding	C:GO:0005737; F:GO:0043167; P:GO:0006457	C:cytoplasm; F:ion binding; P:protein folding	-	-	no IPS match	no IPS match	no IPS match
505235	salt response protein	P:GO:0008150; P:GO:0006306; C:GO:0009536	P:biological_process; P:DNA methylation; C:plastid	P:GO:0008150; P:GO:0006306; C:GO:0009536	P:biological_process; P:DNA methylation; C:plastid	-	-	PTHR33178 (PANTHER); PTHR33178:SF1 (PANTHER); SIGNAL_PEPTIDE_H_REGION (PHOBIUS); SIGNAL_PEPTIDE (PHOBIUS); NON_CYTOPLASMIC_DOMAIN (PHOBIUS); SIGNAL_PEPTIDE_C_REGION (PHOBIUS); SIGNAL_PEPTIDE_N_REGION (PHOBIUS); SignalP-noTM (SIGNALP_EUK)	no GO terms	no GO terms
506821	serine protease-like	P:GO:0043170; F:GO:0046872; P:GO:0044238	P:macromolecule metabolic process; F:metal ion binding; P:primary metabolic process	P:GO:0008150; F:GO:0043167	P:biological_process; F:ion binding	-	-	no IPS match	no IPS match	no IPS match
402392	serine threonine-protein kinase chloroplastic	F:GO:0005524; F:GO:0004672; P:GO:0006468	F:ATP binding; F:protein kinase activity; P:protein phosphorylation	F:GO:0043167; P:GO:0006464; F:GO:0016301	F:ion binding; P:cellular protein modification process; F:kinase activity	-	-	SIGNAL_PEPTIDE_C_REGION (PHOBIUS); SIGNAL_PEPTIDE_H_REGION (PHOBIUS); SIGNAL_PEPTIDE (PHOBIUS); SIGNAL_PEPTIDE_N_REGION (PHOBIUS); NON_CYTOPLASMIC_DOMAIN (PHOBIUS)	no GO terms	no GO terms
390684_con	serine threonine-protein kinase sapk4	F:GO:0005524; F:GO:0004672; P:GO:0006468	F:ATP binding; F:protein kinase activity; P:protein phosphorylation	F:GO:0043167; P:GO:0006464; F:GO:0016301	F:ion binding; P:cellular protein modification process; F:kinase activity	-	-	TRANSMEMBRANE (PHOBIUS); NON_CYTOPLASMIC_DOMAIN (PHOBIUS); CYTOPLASMIC_DOMAIN (PHOBIUS); TMhelix (TMHMM)	no GO terms	no GO terms
400173	serine threonine-protein kinase-like protein ccr3	F:GO:0005524; F:GO:0004672; P:GO:0006468	F:ATP binding; F:protein kinase activity; P:protein phosphorylation	F:GO:0043167; P:GO:0006464; F:GO:0016301	F:ion binding; P:cellular protein modification process; F:kinase activity	-	-	no IPS match	no IPS match	no IPS match
508916_con	signal recognition particle receptor beta subunit	F:GO:0005525; P:GO:0007264; C:GO:0005622	F:GTP binding; P:small GTPase mediated signal transduction; C:intracellular	P:GO:0007165; F:GO:0043167; C:GO:0005622	P:signal transduction; F:ion binding; C:intracellular	-	-	no IPS match	no IPS match	no IPS match
505191	s-norcoclaurine synthase 1	F:GO:0046872; F:GO:0016706; P:GO:0055114	F:metal ion binding; F:oxidoreductase activity, acting on paired donors, with incorporation or reduction of molecular oxygen, 2-oxoglutarate as one donor, and incorporation of one atom each of oxygen into both donors; P:oxidation-reduction process	F:GO:0016491; F:GO:0043167	F:oxidoreductase activity; F:ion binding	EC:1.14.11	Acting on the CH-OH group of donors	IPR027443 (G3DSA:2.60.120.GENE3D); IPR005123 (PFAM); PTHR10209:SF168 (PANTHER); PTHR10209 (PANTHER); SSF51197 (SUPERFAMILY)	F:GO:0016491; P:GO:0055114	F:oxidoreductase activity; P:oxidation-reduction process
506478	tbcc domain-containing protein 1-like	F:GO:0003779; P:GO:0007010; P:GO:0000902	F:actin binding; P:cytoskeleton organization; P:cell morphogenesis	P:GO:0007010; P:GO:0000902; F:GO:0008092	P:cytoskeleton organization; P:cell morphogenesis; F:cytoskeletal protein binding	-	-	TMhelix (TMHMM)	no GO terms	no GO terms
402207_con	terminal uridylyltransferase 7-like	F:GO:0016779; P:GO:0008152; C:GO:0009536	F:nucleotidyltransferase activity; P:metabolic process; C:plastid	F:GO:0016779; P:GO:0008152; C:GO:0009536	F:nucleotidyltransferase activity; P:metabolic process; C:plastid	-	-	no IPS match	no IPS match	no IPS match
505966	tpa: glycosyl transferase family protein	F:GO:0003843; P:GO:0006075; C:GO:0000148	F:1,3-beta-D-glucan synthase activity; P:(1->3)-beta-D-glucan biosynthetic process; C:1,3-beta-D-glucan synthase complex	P:GO:0005975; F:GO:0016757; C:GO:0043234; P:GO:0009058; C:GO:0005886	P:carbohydrate metabolic process; F:transferase activity, transferring glycosyl groups; C:protein complex; P:biosynthetic process; C:plasma membrane	EC:2.4.1.34	Glycosyltransferases	PTHR12741 (PANTHER); PTHR12741:SF5 (PANTHER); TRANSMEMBRANE (PHOBIUS); CYTOPLASMIC_DOMAIN (PHOBIUS); NON_CYTOPLASMIC_DOMAIN (PHOBIUS); TMhelix (TMHMM)	no GO terms	no GO terms
400297_con	tpa: protein kinase superfamily protein	F:GO:0005524; F:GO:0004672; P:GO:0006468	F:ATP binding; F:protein kinase activity; P:protein phosphorylation	F:GO:0043167; P:GO:0006464; F:GO:0016301	F:ion binding; P:cellular protein modification process; F:kinase activity	-	-	no IPS match	no IPS match	no IPS match
401521	tpa: subtilase family protein	P:GO:0006508; F:GO:0004252; C:GO:0016023	P:proteolysis; F:serine-type endopeptidase activity; C:cytoplasmic membrane-bounded vesicle	C:GO:0016023; F:GO:0008233	C:cytoplasmic membrane-bounded vesicle; F:peptidase activity	EC:3.4.21	Acting on peptide bonds (peptidases)	no IPS match	no IPS match	no IPS match
509279_con	transcription factor hbp-1a	F:GO:0003677; P:GO:0050794; P:GO:0009987	F:DNA binding; P:regulation of cellular process; P:cellular process	F:GO:0003677; P:GO:0008150	F:DNA binding; P:biological_process	-	-	no IPS match	no IPS match	no IPS match
389918	transcription factor rf2a-like	F:GO:0003700; P:GO:0006355; F:GO:0043565	F:transcription factor activity, sequence-specific DNA binding; P:regulation of transcription, DNA-templated; F:sequence-specific DNA binding	F:GO:0003677; F:GO:0001071; P:GO:0034641; P:GO:0009058	F:DNA binding; F:nucleic acid binding transcription factor activity; P:cellular nitrogen compound metabolic process; P:biosynthetic process	-	-	Coil (COILS)	no GO terms	no GO terms
509309_con	transcription factor rf2a-like	F:GO:0003700; P:GO:0006355; F:GO:0043565	F:transcription factor activity, sequence-specific DNA binding; P:regulation of transcription, DNA-templated; F:sequence-specific DNA binding	F:GO:0003677; F:GO:0001071; P:GO:0034641; P:GO:0009058	F:DNA binding; F:nucleic acid binding transcription factor activity; P:cellular nitrogen compound metabolic process; P:biosynthetic process	-	-	PTHR13690 (PANTHER)	no GO terms	no GO terms
402364	transcription factor rf2b	F:GO:0003700; P:GO:0006355; F:GO:0043565	F:transcription factor activity, sequence-specific DNA binding; P:regulation of transcription, DNA-templated; F:sequence-specific DNA binding	F:GO:0003677; F:GO:0001071; P:GO:0034641; P:GO:0009058	F:DNA binding; F:nucleic acid binding transcription factor activity; P:cellular nitrogen compound metabolic process; P:biosynthetic process	-	-	PTHR13690:SF84 (PANTHER); PTHR13690 (PANTHER)	no GO terms	no GO terms
402502	transcription factor rf2b	F:GO:0003700; P:GO:0006355; F:GO:0043565	F:transcription factor activity, sequence-specific DNA binding; P:regulation of transcription, DNA-templated; F:sequence-specific DNA binding	F:GO:0003677; F:GO:0001071; P:GO:0034641; P:GO:0009058	F:DNA binding; F:nucleic acid binding transcription factor activity; P:cellular nitrogen compound metabolic process; P:biosynthetic process	-	-	no IPS match	no IPS match	no IPS match
398708_con	transcriptional regulator atrx homolog	P:GO:0006626; P:GO:0009560; C:GO:0005622	P:protein targeting to mitochondrion; P:embryo sac egg cell differentiation; C:intracellular	P:GO:0006605; P:GO:0048856; P:GO:0030154; C:GO:0005622; P:GO:0007005; P:GO:0000003	P:protein targeting; P:anatomical structure development; P:cell differentiation; C:intracellular; P:mitochondrion organization; P:reproduction	-	-	CYTOPLASMIC_DOMAIN (PHOBIUS); TRANSMEMBRANE (PHOBIUS); NON_CYTOPLASMIC_DOMAIN (PHOBIUS); SignalP-noTM (SIGNALP_EUK)	no GO terms	no GO terms
400321	transmembrane clptm1 family partial	C:GO:0005739; C:GO:0016020; C:GO:0016021	C:mitochondrion; C:membrane; C:integral component of membrane	C:GO:0005739; C:GO:0016020; C:GO:0016021	C:mitochondrion; C:membrane; C:integral component of membrane	-	-	CYTOPLASMIC_DOMAIN (PHOBIUS); NON_CYTOPLASMIC_DOMAIN (PHOBIUS); TRANSMEMBRANE (PHOBIUS); NON_CYTOPLASMIC_DOMAIN (PHOBIUS); TRANSMEMBRANE (PHOBIUS); TMhelix (TMHMM); TMhelix (TMHMM)	no GO terms	no GO terms
115814	transmembrane emp24 domain-containing protein p24delta3-like	C:GO:0016021; C:GO:0016023; P:GO:0006810	C:integral component of membrane; C:cytoplasmic membrane-bounded vesicle; P:transport	C:GO:0016023; P:GO:0006810	C:cytoplasmic membrane-bounded vesicle; P:transport	-	-	no IPS match	no IPS match	no IPS match
115784_con	transposon en spm sub-class	C:GO:0005739; P:GO:0006508; F:GO:0008234	C:mitochondrion; P:proteolysis; F:cysteine-type peptidase activity	C:GO:0005739; F:GO:0008233	C:mitochondrion; F:peptidase activity	EC:3.4	Acting on peptide bonds (peptidases)	IPR004242 (PFAM); PTHR10775 (PANTHER)	no GO terms	no GO terms
506054	transposon mutator sub-class	F:GO:0003676; F:GO:0003824; F:GO:0043167	F:nucleic acid binding; F:catalytic activity; F:ion binding	F:GO:0043167	F:ion binding	-	-	no IPS match	no IPS match	no IPS match
411385	transposon unclassified	F:GO:0003676; F:GO:0003824; P:GO:0006259	F:nucleic acid binding; F:catalytic activity; P:DNA metabolic process	P:GO:0006259; F:GO:0003674	P:DNA metabolic process; F:molecular_function	-	-	PTHR24559 (PANTHER); SSF56672 (SUPERFAMILY)	no GO terms	no GO terms
507590_con	trna (cytosine -c )-methyltransferase	F:GO:0003676; F:GO:0008168; P:GO:0032259	F:nucleic acid binding; F:methyltransferase activity; P:methylation	F:GO:0008168	F:methyltransferase activity	-	-	IPR026960 (PFAM)	no GO terms	no GO terms
401725_con	two-component response regulator arr12	F:GO:0003677; P:GO:0000160; C:GO:0005622	F:DNA binding; P:phosphorelay signal transduction system; C:intracellular	F:GO:0003677; P:GO:0007165; C:GO:0005622	F:DNA binding; P:signal transduction; C:intracellular	-	-	PTHR26402 (PANTHER); PTHR26402:SF558 (PANTHER)	no GO terms	no GO terms
507820	u2-associated protein sr140	F:GO:0000166; F:GO:0003723; P:GO:0006396	F:nucleotide binding; F:RNA binding; P:RNA processing	F:GO:0003723; P:GO:0034641	F:RNA binding; P:cellular nitrogen compound metabolic process	-	-	no IPS match	no IPS match	no IPS match
508098_con	ubc4_wheat ame: full=ubiquitin-conjugating enzyme e2-23 kda ame: full=e2 ubiquitin-conjugating enzyme ame: full=ubiquitin carrier protein ame: full=ubiquitin-protein ligase	F:GO:0005524; F:GO:0016874; P:GO:0016567	F:ATP binding; F:ligase activity; P:protein ubiquitination	F:GO:0043167; P:GO:0006464; F:GO:0016874	F:ion binding; P:cellular protein modification process; F:ligase activity	-	-	TRANSMEMBRANE (PHOBIUS); CYTOPLASMIC_DOMAIN (PHOBIUS); NON_CYTOPLASMIC_DOMAIN (PHOBIUS); NON_CYTOPLASMIC_DOMAIN (PHOBIUS); TRANSMEMBRANE (PHOBIUS); TMhelix (TMHMM); TMhelix (TMHMM)	no GO terms	no GO terms
402551	ubiquitin carboxyl-terminal hydrolase 13	F:GO:0008270; P:GO:0008152; F:GO:0016787	F:zinc ion binding; P:metabolic process; F:hydrolase activity	P:GO:0008150; F:GO:0043167	P:biological_process; F:ion binding	-	-	CYTOPLASMIC_DOMAIN (PHOBIUS); TRANSMEMBRANE (PHOBIUS); CYTOPLASMIC_DOMAIN (PHOBIUS); NON_CYTOPLASMIC_DOMAIN (PHOBIUS); NON_CYTOPLASMIC_DOMAIN (PHOBIUS); TRANSMEMBRANE (PHOBIUS); TRANSMEMBRANE (PHOBIUS); TRANSMEMBRANE (PHOBIUS); NON_CYTOPLASMIC_DOMAIN (PHOBIUS); SignalP-TM (SIGNALP_GRAM_POSITIVE); TMhelix (TMHMM); TMhelix (TMHMM); TMhelix (TMHMM)	no GO terms	no GO terms
399514	u-box domain-containing protein 42	F:GO:0004842; F:GO:0016874; P:GO:0016567	F:ubiquitin-protein transferase activity; F:ligase activity; P:protein ubiquitination	P:GO:0006464; F:GO:0016874	P:cellular protein modification process; F:ligase activity	-	-	IPR011989 (G3DSA:1.25.10.GENE3D); PTHR22849 (PANTHER); PTHR22849:SF47 (PANTHER); IPR016024 (SUPERFAMILY)	F:GO:0005488	F:binding
509217	udp-glucose 4-epimerase gepi48	F:GO:0003978; P:GO:0006012; F:GO:0016853	F:UDP-glucose 4-epimerase activity; P:galactose metabolic process; F:isomerase activity	F:GO:0003978; P:GO:0006012; F:GO:0016853	F:UDP-glucose 4-epimerase activity; P:galactose metabolic process; F:isomerase activity	-	-	NON_CYTOPLASMIC_DOMAIN (PHOBIUS); TRANSMEMBRANE (PHOBIUS); CYTOPLASMIC_DOMAIN (PHOBIUS); TMhelix (TMHMM)	no GO terms	no GO terms
508953	udp-glucuronic acid decarboxylase 6	F:GO:0048040; C:GO:0005886; P:GO:0042732	F:UDP-glucuronate decarboxylase activity; C:plasma membrane; P:D-xylose metabolic process	P:GO:0044281; P:GO:0005975; F:GO:0016829; C:GO:0005886	P:small molecule metabolic process; P:carbohydrate metabolic process; F:lyase activity; C:plasma membrane	EC:4.1.1.35	Carbon-carbon lyases	NON_CYTOPLASMIC_DOMAIN (PHOBIUS); TRANSMEMBRANE (PHOBIUS); CYTOPLASMIC_DOMAIN (PHOBIUS); SignalP-TM (SIGNALP_GRAM_POSITIVE); TMhelix (TMHMM)	no GO terms	no GO terms
390074	upf0678 fatty acid-binding protein at1g79260	P:GO:0008150; C:GO:0005829; F:GO:0003674	P:biological_process; C:cytosol; F:molecular_function	P:GO:0008150; C:GO:0005829; F:GO:0003674	P:biological_process; C:cytosol; F:molecular_function	-	-	no IPS match	no IPS match	no IPS match
507302	ureide permease expressed	P:GO:0071705; C:GO:0016021; C:GO:0016023	P:nitrogen compound transport; C:integral component of membrane; C:cytoplasmic membrane-bounded vesicle	C:GO:0016023; P:GO:0006810	C:cytoplasmic membrane-bounded vesicle; P:transport	-	-	IPR009834 (PFAM); PTHR31081:SF3 (PANTHER); IPR030189 (PANTHER); CYTOPLASMIC_DOMAIN (PHOBIUS); TRANSMEMBRANE (PHOBIUS); NON_CYTOPLASMIC_DOMAIN (PHOBIUS); TMhelix (TMHMM)	P:GO:0071705; C:GO:0016021	P:nitrogen compound transport; C:integral component of membrane
508720_con	vesicle transport protein sec20-like isoform x1	P:GO:0030244; C:GO:0005622; P:GO:0048193	P:cellulose biosynthetic process; C:intracellular; P:Golgi vesicle transport	P:GO:0005975; P:GO:0016192; P:GO:0009058; C:GO:0005622	P:carbohydrate metabolic process; P:vesicle-mediated transport; P:biosynthetic process; C:intracellular	-	-	no IPS match	no IPS match	no IPS match
506726	ycf20-like protein	P:GO:0010196; C:GO:0009507; C:GO:0005739	P:nonphotochemical quenching; C:chloroplast; C:mitochondrion	P:GO:0008150; C:GO:0005739; C:GO:0009536	P:biological_process; C:mitochondrion; C:plastid	-	-	IPR007572 (PFAM); PTHR33787:SF4 (PANTHER); PTHR33787 (PANTHER); TRANSMEMBRANE (PHOBIUS); CYTOPLASMIC_DOMAIN (PHOBIUS); NON_CYTOPLASMIC_DOMAIN (PHOBIUS); TRANSMEMBRANE (PHOBIUS); CYTOPLASMIC_DOMAIN (PHOBIUS); TMhelix (TMHMM); TMhelix (TMHMM)	no GO terms	no GO terms
346981	zinc finger ccch domain-containing protein 24	F:GO:0008173; P:GO:0001510; P:GO:0006396	F:RNA methyltransferase activity; P:RNA methylation; P:RNA processing	F:GO:0008168; P:GO:0034641	F:methyltransferase activity; P:cellular nitrogen compound metabolic process	EC:2.1.1	Transferring one-carbon groups	no IPS match	no IPS match	no IPS match
507496_con	zinc finger ccch domain-containing protein 42	F:GO:0000166; F:GO:0003723; F:GO:0046872	F:nucleotide binding; F:RNA binding; F:metal ion binding	F:GO:0003723; F:GO:0043167	F:RNA binding; F:ion binding	-	-	no IPS match	no IPS match	no IPS match
398802	zinc finger protein nutcracker-like	F:GO:0003676; F:GO:0046872; P:GO:0006355	F:nucleic acid binding; F:metal ion binding; P:regulation of transcription, DNA-templated	F:GO:0043167; P:GO:0034641; P:GO:0009058	F:ion binding; P:cellular nitrogen compound metabolic process; P:biosynthetic process	-	-	PTHR10593:SF32 (PANTHER); PTHR10593 (PANTHER)	no GO terms	no GO terms
398554	2-oxoglutarate and fe -dependent oxygenase superfamily isoform 2	C:GO:0009506; F:GO:0016706; P:GO:0009555; P:GO:0055114	C:plasmodesma; F:oxidoreductase activity, acting on paired donors, with incorporation or reduction of molecular oxygen, 2-oxoglutarate as one donor, and incorporation of one atom each of oxygen into both donors; P:pollen development; P:oxidation-reduction process	F:GO:0016491; P:GO:0048856; C:GO:0005575	F:oxidoreductase activity; P:anatomical structure development; C:cellular_component	EC:1.14.11	Acting on the CH-OH group of donors	IPR027443 (G3DSA:2.60.120.GENE3D); PTHR10209:SF170 (PANTHER); PTHR10209:SF170 (PANTHER); PTHR10209 (PANTHER); PTHR10209 (PANTHER); SSF51197 (SUPERFAMILY)	no GO terms	no GO terms
505546_con	2-oxoglutarate and fe -dependent oxygenase superfamily isoform 2	C:GO:0009506; F:GO:0016706; P:GO:0009555; P:GO:0055114	C:plasmodesma; F:oxidoreductase activity, acting on paired donors, with incorporation or reduction of molecular oxygen, 2-oxoglutarate as one donor, and incorporation of one atom each of oxygen into both donors; P:pollen development; P:oxidation-reduction process	F:GO:0016491; P:GO:0048856; C:GO:0005575	F:oxidoreductase activity; P:anatomical structure development; C:cellular_component	EC:1.14.11	Acting on the CH-OH group of donors	no IPS match	no IPS match	no IPS match
401053	40s ribosomal protein s15a-5-like	F:GO:0003735; C:GO:0005739; C:GO:0005840; P:GO:0006412	F:structural constituent of ribosome; C:mitochondrion; C:ribosome; P:translation	F:GO:0003735; C:GO:0005739; C:GO:0005840; P:GO:0006412	F:structural constituent of ribosome; C:mitochondrion; C:ribosome; P:translation	-	-	no IPS match	no IPS match	no IPS match
505912	60s ribosomal protein	F:GO:0003723; F:GO:0003735; C:GO:0005840; P:GO:0006412	F:RNA binding; F:structural constituent of ribosome; C:ribosome; P:translation	F:GO:0003723; F:GO:0003735; C:GO:0005840; P:GO:0006412	F:RNA binding; F:structural constituent of ribosome; C:ribosome; P:translation	-	-	SIGNAL_PEPTIDE (PHOBIUS); SIGNAL_PEPTIDE_H_REGION (PHOBIUS); SIGNAL_PEPTIDE_C_REGION (PHOBIUS); SIGNAL_PEPTIDE_N_REGION (PHOBIUS); NON_CYTOPLASMIC_DOMAIN (PHOBIUS); TMhelix (TMHMM)	no GO terms	no GO terms
389627	60s ribosomal protein l10a-1	F:GO:0003723; F:GO:0003735; C:GO:0015934; P:GO:0006412	F:RNA binding; F:structural constituent of ribosome; C:large ribosomal subunit; P:translation	F:GO:0003723; F:GO:0003735; C:GO:0005840; P:GO:0006412	F:RNA binding; F:structural constituent of ribosome; C:ribosome; P:translation	-	-	IPR028364 (PFAM); IPR016095 (G3DSA:3.40.50.GENE3D); PTHR23105:SF44 (PANTHER); PTHR23105 (PANTHER); CYTOPLASMIC_DOMAIN (PHOBIUS); NON_CYTOPLASMIC_DOMAIN (PHOBIUS); TRANSMEMBRANE (PHOBIUS); TRANSMEMBRANE (PHOBIUS); CYTOPLASMIC_DOMAIN (PHOBIUS); NON_CYTOPLASMIC_DOMAIN (PHOBIUS); TRANSMEMBRANE (PHOBIUS); IPR023674 (SUPERFAMILY); TMhelix (TMHMM); TMhelix (TMHMM); TMhelix (TMHMM)	no GO terms	no GO terms
348042	ap-2 complex subunit alpha-2-like	P:GO:0016192; C:GO:0030131; F:GO:0008565; P:GO:0006886	P:vesicle-mediated transport; C:clathrin adaptor complex; F:protein transporter activity; P:intracellular protein transport	P:GO:0016192; C:GO:0005737; F:GO:0008565; C:GO:0043234	P:vesicle-mediated transport; C:cytoplasm; F:protein transporter activity; C:protein complex	-	-	no IPS match	no IPS match	no IPS match
348258	ap-2 complex subunit alpha-2-like	P:GO:0016192; C:GO:0030131; F:GO:0008565; P:GO:0006886	P:vesicle-mediated transport; C:clathrin adaptor complex; F:protein transporter activity; P:intracellular protein transport	P:GO:0016192; C:GO:0005737; F:GO:0008565; C:GO:0043234	P:vesicle-mediated transport; C:cytoplasm; F:protein transporter activity; C:protein complex	-	-	CYTOPLASMIC_DOMAIN (PHOBIUS); NON_CYTOPLASMIC_DOMAIN (PHOBIUS); TRANSMEMBRANE (PHOBIUS)	no GO terms	no GO terms
506738_con	atp-citrate synthase	P:GO:0044262; F:GO:0003824; P:GO:0008152; F:GO:0046912	P:cellular carbohydrate metabolic process; F:catalytic activity; P:metabolic process; F:transferase activity, transferring acyl groups, acyl groups converted into alkyl on transfer	P:GO:0044262; F:GO:0003824; P:GO:0008152; F:GO:0046912	P:cellular carbohydrate metabolic process; F:catalytic activity; P:metabolic process; F:transferase activity, transferring acyl groups, acyl groups converted into alkyl on transfer	-	-	no IPS match	no IPS match	no IPS match
508270	atp-dependent clp protease atp-binding subunit clpc	F:GO:0000166; F:GO:0005524; P:GO:0006508; F:GO:0008233	F:nucleotide binding; F:ATP binding; P:proteolysis; F:peptidase activity	F:GO:0000166; F:GO:0005524; P:GO:0006508; F:GO:0008233	F:nucleotide binding; F:ATP binding; P:proteolysis; F:peptidase activity	-	-	no IPS match	no IPS match	no IPS match
508741	autoimmune regulator	F:GO:0004402; P:GO:0043966; F:GO:0008270; P:GO:0044030	F:histone acetyltransferase activity; P:histone H3 acetylation; F:zinc ion binding; P:regulation of DNA methylation	F:GO:0016746; P:GO:0051276; F:GO:0043167; P:GO:0006464; P:GO:0006259	F:transferase activity, transferring acyl groups; P:chromosome organization; F:ion binding; P:cellular protein modification process; P:DNA metabolic process	EC:2.3.1.48	Acyltransferases	CYTOPLASMIC_DOMAIN (PHOBIUS); TRANSMEMBRANE (PHOBIUS); NON_CYTOPLASMIC_DOMAIN (PHOBIUS); TMhelix (TMHMM)	no GO terms	no GO terms
411317	auxin-responsive protein iaa19	C:GO:0005634; P:GO:0006351; P:GO:0006355; P:GO:0009734	C:nucleus; P:transcription, DNA-templated; P:regulation of transcription, DNA-templated; P:auxin-activated signaling pathway	C:GO:0005634; P:GO:0007165; P:GO:0034641; P:GO:0009058	C:nucleus; P:signal transduction; P:cellular nitrogen compound metabolic process; P:biosynthetic process	-	-	SIGNAL_PEPTIDE (PHOBIUS); NON_CYTOPLASMIC_DOMAIN (PHOBIUS); SIGNAL_PEPTIDE_H_REGION (PHOBIUS); SIGNAL_PEPTIDE_N_REGION (PHOBIUS); SIGNAL_PEPTIDE_C_REGION (PHOBIUS)	no GO terms	no GO terms
398541_con	b3 domain-containing protein	C:GO:0005634; F:GO:0003677; P:GO:0006351; P:GO:0006355	C:nucleus; F:DNA binding; P:transcription, DNA-templated; P:regulation of transcription, DNA-templated	C:GO:0005634; F:GO:0003677; P:GO:0034641; P:GO:0009058	C:nucleus; F:DNA binding; P:cellular nitrogen compound metabolic process; P:biosynthetic process	-	-	no IPS match	no IPS match	no IPS match
507203_con	b3 domain-containing protein	C:GO:0005634; F:GO:0003677; P:GO:0006351; P:GO:0006355	C:nucleus; F:DNA binding; P:transcription, DNA-templated; P:regulation of transcription, DNA-templated	C:GO:0005634; F:GO:0003677; P:GO:0034641; P:GO:0009058	C:nucleus; F:DNA binding; P:cellular nitrogen compound metabolic process; P:biosynthetic process	-	-	no IPS match	no IPS match	no IPS match
508269_con	b3 domain-containing protein	C:GO:0005634; F:GO:0003677; P:GO:0006351; P:GO:0006355	C:nucleus; F:DNA binding; P:transcription, DNA-templated; P:regulation of transcription, DNA-templated	C:GO:0005634; F:GO:0003677; P:GO:0034641; P:GO:0009058	C:nucleus; F:DNA binding; P:cellular nitrogen compound metabolic process; P:biosynthetic process	-	-	no IPS match	no IPS match	no IPS match
400018_con	b3 domain-containing protein os03g0120900-like	C:GO:0005634; F:GO:0003677; P:GO:0006351; P:GO:0006355	C:nucleus; F:DNA binding; P:transcription, DNA-templated; P:regulation of transcription, DNA-templated	C:GO:0005634; F:GO:0003677; P:GO:0034641; P:GO:0009058	C:nucleus; F:DNA binding; P:cellular nitrogen compound metabolic process; P:biosynthetic process	-	-	NON_CYTOPLASMIC_DOMAIN (PHOBIUS); SIGNAL_PEPTIDE_N_REGION (PHOBIUS); SIGNAL_PEPTIDE_H_REGION (PHOBIUS); SIGNAL_PEPTIDE_C_REGION (PHOBIUS); SIGNAL_PEPTIDE (PHOBIUS); SignalP-noTM (SIGNALP_EUK)	no GO terms	no GO terms
402531	basic helix-loop-helix transcription factor	C:GO:0005634; F:GO:0003700; P:GO:0006355; F:GO:0046983	C:nucleus; F:transcription factor activity, sequence-specific DNA binding; P:regulation of transcription, DNA-templated; F:protein dimerization activity	C:GO:0005634; F:GO:0003700; P:GO:0006355; F:GO:0046983	C:nucleus; F:transcription factor activity, sequence-specific DNA binding; P:regulation of transcription, DNA-templated; F:protein dimerization activity	-	-	no IPS match	no IPS match	no IPS match
398815	bel1-like homeodomain protein 7	C:GO:0005634; F:GO:0003677; F:GO:0003700; P:GO:0006355	C:nucleus; F:DNA binding; F:transcription factor activity, sequence-specific DNA binding; P:regulation of transcription, DNA-templated	C:GO:0005634; F:GO:0003677; F:GO:0001071; P:GO:0034641; P:GO:0009058	C:nucleus; F:DNA binding; F:nucleic acid binding transcription factor activity; P:cellular nitrogen compound metabolic process; P:biosynthetic process	-	-	no IPS match	no IPS match	no IPS match
508267	bowman-birk type trypsin inhibitor	F:GO:0004867; P:GO:0008152; P:GO:0010951; C:GO:0005576	F:serine-type endopeptidase inhibitor activity; P:metabolic process; P:negative regulation of endopeptidase activity; C:extracellular region	C:GO:0005576; F:GO:0030234	C:extracellular region; F:enzyme regulator activity	-	-	NON_CYTOPLASMIC_DOMAIN (PHOBIUS); CYTOPLASMIC_DOMAIN (PHOBIUS); TRANSMEMBRANE (PHOBIUS); TRANSMEMBRANE (PHOBIUS); CYTOPLASMIC_DOMAIN (PHOBIUS); SignalP-noTM (SIGNALP_EUK); TMhelix (TMHMM); TMhelix (TMHMM)	no GO terms	no GO terms
505593	caffeoyl- o-methyltransferase	F:GO:0008171; F:GO:0008168; F:GO:0016740; P:GO:0032259	F:O-methyltransferase activity; F:methyltransferase activity; F:transferase activity; P:methylation	F:GO:0008171; F:GO:0008168; F:GO:0016740; P:GO:0032259	F:O-methyltransferase activity; F:methyltransferase activity; F:transferase activity; P:methylation	-	-	no IPS match	no IPS match	no IPS match
506185	callose synthase 3-like	F:GO:0003843; P:GO:0006075; C:GO:0016020; C:GO:0000148	F:1,3-beta-D-glucan synthase activity; P:(1->3)-beta-D-glucan biosynthetic process; C:membrane; C:1,3-beta-D-glucan synthase complex	F:GO:0003843; P:GO:0006075; C:GO:0016020; C:GO:0000148	F:1,3-beta-D-glucan synthase activity; P:(1->3)-beta-D-glucan biosynthetic process; C:membrane; C:1,3-beta-D-glucan synthase complex	-	-	no IPS match	no IPS match	no IPS match
400708_con	calreticulin interacted protein	P:GO:0048573; P:GO:0000956; C:GO:0005829; P:GO:0009630	P:photoperiodism, flowering; P:nuclear-transcribed mRNA catabolic process; C:cytosol; P:gravitropism	P:GO:0034655; P:GO:0048856; C:GO:0005829	P:nucleobase-containing compound catabolic process; P:anatomical structure development; C:cytosol	-	-	SignalP-TM (SIGNALP_GRAM_POSITIVE)	no GO terms	no GO terms
399931_con	carbon catabolite-derepressing protein kinase	F:GO:0005524; P:GO:0005975; F:GO:0004674; P:GO:0006468	F:ATP binding; P:carbohydrate metabolic process; F:protein serine/threonine kinase activity; P:protein phosphorylation	P:GO:0005975; F:GO:0043167; P:GO:0006464; F:GO:0016301	P:carbohydrate metabolic process; F:ion binding; P:cellular protein modification process; F:kinase activity	EC:2.7.11	Transferring phosphorus-containing groups	no IPS match	no IPS match	no IPS match
115861	cathepsin b	P:GO:0050790; P:GO:0006508; F:GO:0004197; F:GO:0008234	P:regulation of catalytic activity; P:proteolysis; F:cysteine-type endopeptidase activity; F:cysteine-type peptidase activity	P:GO:0050790; P:GO:0006508; F:GO:0004197; F:GO:0008234	P:regulation of catalytic activity; P:proteolysis; F:cysteine-type endopeptidase activity; F:cysteine-type peptidase activity	-	-	TMhelix (TMHMM)	no GO terms	no GO terms
401531	cell division cycle 7-related protein kinase	P:GO:0051301; F:GO:0005524; P:GO:0046777; F:GO:0004674	P:cell division; F:ATP binding; P:protein autophosphorylation; F:protein serine/threonine kinase activity	P:GO:0051301; F:GO:0043167; P:GO:0006464; F:GO:0016301	P:cell division; F:ion binding; P:cellular protein modification process; F:kinase activity	EC:2.7.11	Transferring phosphorus-containing groups	no IPS match	no IPS match	no IPS match
509169_con	cell division cycle protein 48 homolog isoform x1	P:GO:0051301; F:GO:0005524; P:GO:0008152; F:GO:0016787	P:cell division; F:ATP binding; P:metabolic process; F:hydrolase activity	P:GO:0051301; F:GO:0043167	P:cell division; F:ion binding	-	-	no IPS match	no IPS match	no IPS match
390777	chorismate mutase 2-like	F:GO:0004106; P:GO:0009073; C:GO:0016023; P:GO:0046417	F:chorismate mutase activity; P:aromatic amino acid family biosynthetic process; C:cytoplasmic membrane-bounded vesicle; P:chorismate metabolic process	P:GO:0006520; C:GO:0016023; P:GO:0009058; F:GO:0016853	P:cellular amino acid metabolic process; C:cytoplasmic membrane-bounded vesicle; P:biosynthetic process; F:isomerase activity	EC:5.4.99.5	Intramolecular transferases	no IPS match	no IPS match	no IPS match
508826	chorismate mutase 2-like	F:GO:0004106; P:GO:0009073; C:GO:0016023; P:GO:0046417	F:chorismate mutase activity; P:aromatic amino acid family biosynthetic process; C:cytoplasmic membrane-bounded vesicle; P:chorismate metabolic process	P:GO:0006520; C:GO:0016023; P:GO:0009058; F:GO:0016853	P:cellular amino acid metabolic process; C:cytoplasmic membrane-bounded vesicle; P:biosynthetic process; F:isomerase activity	EC:5.4.99.5	Intramolecular transferases	IPR008238 (G3DSA:1.10.590.GENE3D); PTHR21145:SF2 (PANTHER); IPR008238 (PANTHER); IPR020822 (SUPERFAMILY)	P:GO:0009073; F:GO:0004106; P:GO:0046417	P:aromatic amino acid family biosynthetic process; F:chorismate mutase activity; P:chorismate metabolic process
116790	cinnamoyl- reductase 1-like	F:GO:0003854; F:GO:0050662; P:GO:0055114; P:GO:0006694	F:3-beta-hydroxy-delta5-steroid dehydrogenase activity; F:coenzyme binding; P:oxidation-reduction process; P:steroid biosynthetic process	F:GO:0016491; P:GO:0006629; P:GO:0009058	F:oxidoreductase activity; P:lipid metabolic process; P:biosynthetic process	EC:1.1.1.145	Acting on the CH-OH group of donors	NON_CYTOPLASMIC_DOMAIN (PHOBIUS); TRANSMEMBRANE (PHOBIUS); CYTOPLASMIC_DOMAIN (PHOBIUS); TMhelix (TMHMM)	no GO terms	no GO terms
505693	cinnamoyl reductase-like 2c	F:GO:0003854; F:GO:0050662; P:GO:0055114; P:GO:0006694	F:3-beta-hydroxy-delta5-steroid dehydrogenase activity; F:coenzyme binding; P:oxidation-reduction process; P:steroid biosynthetic process	F:GO:0016491; P:GO:0006629; P:GO:0009058	F:oxidoreductase activity; P:lipid metabolic process; P:biosynthetic process	EC:1.1.1.145	Acting on the CH-OH group of donors	TRANSMEMBRANE (PHOBIUS); CYTOPLASMIC_DOMAIN (PHOBIUS); NON_CYTOPLASMIC_DOMAIN (PHOBIUS); TMhelix (TMHMM)	no GO terms	no GO terms
400374	cullin-associated nedd8-dissociated protein 1	F:GO:0003676; F:GO:0003964; C:GO:0005739; P:GO:0006278	F:nucleic acid binding; F:RNA-directed DNA polymerase activity; C:mitochondrion; P:RNA-dependent DNA replication	F:GO:0003676; F:GO:0003964; C:GO:0005739; P:GO:0006278	F:nucleic acid binding; F:RNA-directed DNA polymerase activity; C:mitochondrion; P:RNA-dependent DNA replication	-	-	IPR026960 (PFAM); PTHR33033 (PANTHER); PTHR33033:SF18 (PANTHER)	no GO terms	no GO terms
401080	dead-box atp-dependent rna helicase 48-like	F:GO:0005524; F:GO:0003723; P:GO:0008152; F:GO:0004386	F:ATP binding; F:RNA binding; P:metabolic process; F:helicase activity	F:GO:0003723; F:GO:0043167; F:GO:0004386	F:RNA binding; F:ion binding; F:helicase activity	-	-	NON_CYTOPLASMIC_DOMAIN (PHOBIUS); CYTOPLASMIC_DOMAIN (PHOBIUS); TRANSMEMBRANE (PHOBIUS); TRANSMEMBRANE (PHOBIUS); NON_CYTOPLASMIC_DOMAIN (PHOBIUS); SignalP-TM (SIGNALP_EUK); TMhelix (TMHMM)	no GO terms	no GO terms
505989	dead-box atp-dependent rna helicase 48-like	F:GO:0005524; F:GO:0003723; P:GO:0008152; F:GO:0004386	F:ATP binding; F:RNA binding; P:metabolic process; F:helicase activity	F:GO:0003723; F:GO:0043167; F:GO:0004386	F:RNA binding; F:ion binding; F:helicase activity	-	-	NON_CYTOPLASMIC_DOMAIN (PHOBIUS); CYTOPLASMIC_DOMAIN (PHOBIUS); TRANSMEMBRANE (PHOBIUS); CYTOPLASMIC_DOMAIN (PHOBIUS); TRANSMEMBRANE (PHOBIUS); TMhelix (TMHMM)	no GO terms	no GO terms
344347	dentin sialophospho	C:GO:0005634; F:GO:0003677; P:GO:0006351; C:GO:0005739	C:nucleus; F:DNA binding; P:transcription, DNA-templated; C:mitochondrion	C:GO:0005634; F:GO:0003677; C:GO:0005739; P:GO:0034641; P:GO:0009058	C:nucleus; F:DNA binding; C:mitochondrion; P:cellular nitrogen compound metabolic process; P:biosynthetic process	-	-	no IPS match	no IPS match	no IPS match
505410	diacylglycerol kinase 5-like	F:GO:0005524; F:GO:0004143; P:GO:0016310; P:GO:0007205	F:ATP binding; F:diacylglycerol kinase activity; P:phosphorylation; P:protein kinase C-activating G-protein coupled receptor signaling pathway	P:GO:0007165; F:GO:0043167; F:GO:0016301	P:signal transduction; F:ion binding; F:kinase activity	EC:2.7.1.107	Transferring phosphorus-containing groups	NON_CYTOPLASMIC_DOMAIN (PHOBIUS); TRANSMEMBRANE (PHOBIUS); TRANSMEMBRANE (PHOBIUS); CYTOPLASMIC_DOMAIN (PHOBIUS); NON_CYTOPLASMIC_DOMAIN (PHOBIUS); TRANSMEMBRANE (PHOBIUS); CYTOPLASMIC_DOMAIN (PHOBIUS); TMhelix (TMHMM); TMhelix (TMHMM)	no GO terms	no GO terms
390089	disease resistance protein rga3	F:GO:0005524; F:GO:0043531; P:GO:0016310; F:GO:0016301	F:ATP binding; F:ADP binding; P:phosphorylation; F:kinase activity	F:GO:0043167; F:GO:0016301	F:ion binding; F:kinase activity	-	-	G3DSA:3.80.10.10 (GENE3D); SSF52058 (SUPERFAMILY)	no GO terms	no GO terms
505390	disease resistance protein rga3	F:GO:0005524; F:GO:0004672; F:GO:0043531; P:GO:0006468	F:ATP binding; F:protein kinase activity; F:ADP binding; P:protein phosphorylation	F:GO:0043167; P:GO:0006464; F:GO:0016301	F:ion binding; P:cellular protein modification process; F:kinase activity	-	-	G3DSA:3.80.10.10 (GENE3D); PTHR23155:SF564 (PANTHER); PTHR23155 (PANTHER); SSF52058 (SUPERFAMILY)	no GO terms	no GO terms
401370	disease resistance protein rpm1	F:GO:0016788; P:GO:0008152; C:GO:0016023; F:GO:0043531	F:hydrolase activity, acting on ester bonds; P:metabolic process; C:cytoplasmic membrane-bounded vesicle; F:ADP binding	P:GO:0008150; F:GO:0043167; C:GO:0016023	P:biological_process; F:ion binding; C:cytoplasmic membrane-bounded vesicle	-	-	IPR002182 (PFAM); PTHR23155:SF621 (PANTHER); PTHR23155 (PANTHER); IPR027417 (SUPERFAMILY)	F:GO:0043531	F:ADP binding
401497	disease resistance protein rpm1-like	F:GO:0005524; P:GO:0006915; F:GO:0043531; P:GO:0006952	F:ATP binding; P:apoptotic process; F:ADP binding; P:defense response	P:GO:0008219; F:GO:0043167; P:GO:0006950	P:cell death; F:ion binding; P:response to stress	-	-	PR00364 (PRINTS); IPR002182 (PFAM); IPR027417 (G3DSA:3.40.50.GENE3D); PTHR23155 (PANTHER); PTHR23155:SF529 (PANTHER); IPR027417 (SUPERFAMILY)	F:GO:0043531	F:ADP binding
508762_con	disease resistance rpp8-like protein 3	F:GO:0005524; F:GO:0043531; P:GO:0016310; F:GO:0016301	F:ATP binding; F:ADP binding; P:phosphorylation; F:kinase activity	F:GO:0043167; F:GO:0016301	F:ion binding; F:kinase activity	-	-	no IPS match	no IPS match	no IPS match
390107_con	erecta leucine-rich-repeat receptor-like kinase	F:GO:0005524; C:GO:0016021; F:GO:0004674; P:GO:0006468	F:ATP binding; C:integral component of membrane; F:protein serine/threonine kinase activity; P:protein phosphorylation	F:GO:0043167; P:GO:0006464; C:GO:0005575; F:GO:0016301	F:ion binding; P:cellular protein modification process; C:cellular_component; F:kinase activity	EC:2.7.11	Transferring phosphorus-containing groups	IPR001245 (PFAM); G3DSA:3.30.200.20 (GENE3D); PTHR27000:SF84 (PANTHER); PTHR27000 (PANTHER); IPR000719 (PROSITE_PROFILES); IPR011009 (SUPERFAMILY)	P:GO:0006468; F:GO:0004672; F:GO:0005524	P:protein phosphorylation; F:protein kinase activity; F:ATP binding
507234_con	eukaryotic translation initiation factor 5b	F:GO:0005525; F:GO:0003743; F:GO:0003924; P:GO:0006413	F:GTP binding; F:translation initiation factor activity; F:GTPase activity; P:translational initiation	F:GO:0003924; F:GO:0043167; F:GO:0008135	F:GTPase activity; F:ion binding; F:translation factor activity, RNA binding	-	-	no IPS match	no IPS match	no IPS match
399606	f-box family-5	P:GO:0031571; P:GO:0031146; C:GO:0019005; F:GO:0030332	P:mitotic G1 DNA damage checkpoint; P:SCF-dependent proteasomal ubiquitin-dependent protein catabolic process; C:SCF ubiquitin ligase complex; F:cyclin binding	P:GO:0009056; C:GO:0043234; C:GO:0005622; F:GO:0003674; P:GO:0006950; P:GO:0007049	P:catabolic process; C:protein complex; C:intracellular; F:molecular_function; P:response to stress; P:cell cycle	-	-	no IPS match	no IPS match	no IPS match
400264	f-box protein at5g07610-like	P:GO:0031571; P:GO:0031146; C:GO:0019005; F:GO:0030332	P:mitotic G1 DNA damage checkpoint; P:SCF-dependent proteasomal ubiquitin-dependent protein catabolic process; C:SCF ubiquitin ligase complex; F:cyclin binding	P:GO:0009056; C:GO:0043234; C:GO:0005622; F:GO:0003674; P:GO:0006950; P:GO:0007049	P:catabolic process; C:protein complex; C:intracellular; F:molecular_function; P:response to stress; P:cell cycle	-	-	no IPS match	no IPS match	no IPS match
506320	ferredoxin--nadp embryo chloroplastic	C:GO:0009507; P:GO:0015979; P:GO:0022900; F:GO:0004324	C:chloroplast; P:photosynthesis; P:electron transport chain; F:ferredoxin-NADP+ reductase activity	P:GO:0006091; F:GO:0016491; P:GO:0015979; C:GO:0009536	P:generation of precursor metabolites and energy; F:oxidoreductase activity; P:photosynthesis; C:plastid	EC:1.18.1.2	Acting on the CH-OH group of donors	no IPS match	no IPS match	no IPS match
506851	gamma-tubulin complex component 6	P:GO:0010075; C:GO:0005815; P:GO:0007020; C:GO:0000922	P:regulation of meristem growth; C:microtubule organizing center; P:microtubule nucleation; C:spindle pole	C:GO:0005815; P:GO:0007010; P:GO:0006461; P:GO:0048856; P:GO:0040007	C:microtubule organizing center; P:cytoskeleton organization; P:protein complex assembly; P:anatomical structure development; P:growth	-	-	no IPS match	no IPS match	no IPS match
389922_con	gap sh3 binding protein	F:GO:0000166; F:GO:0003676; P:GO:0006810; C:GO:0005622	F:nucleotide binding; F:nucleic acid binding; P:transport; C:intracellular	P:GO:0006810; C:GO:0005622; F:GO:0003674	P:transport; C:intracellular; F:molecular_function	-	-	no IPS match	no IPS match	no IPS match
508064_con	gdp-mannose transporter gonst1 isoform x2	F:GO:0005458; C:GO:0016020; P:GO:1990570; C:GO:0009536	F:GDP-mannose transmembrane transporter activity; C:membrane; P:GDP-mannose transmembrane transport; C:plastid	F:GO:0022857; C:GO:0009536	F:transmembrane transporter activity; C:plastid	-	-	no IPS match	no IPS match	no IPS match
389622	glutamate receptor	F:GO:0004888; P:GO:0007165; C:GO:0016020; P:GO:0006810	F:transmembrane signaling receptor activity; P:signal transduction; C:membrane; P:transport	C:GO:0005575; F:GO:0004871; P:GO:0006810	C:cellular_component; F:signal transducer activity; P:transport	-	-	PTHR18966:SF250 (PANTHER); PTHR18966 (PANTHER)	no GO terms	no GO terms
389933_con	glutaminyl-trna synthetase	F:GO:0005524; C:GO:0005737; F:GO:0004819; P:GO:0006425	F:ATP binding; C:cytoplasm; F:glutamine-tRNA ligase activity; P:glutaminyl-tRNA aminoacylation	C:GO:0005737; F:GO:0043167; P:GO:0006399; P:GO:0006520; F:GO:0016874; P:GO:0006412	C:cytoplasm; F:ion binding; P:tRNA metabolic process; P:cellular amino acid metabolic process; F:ligase activity; P:translation	EC:6.1.1.18	Forming carbon-oxygen bonds	no IPS match	no IPS match	no IPS match
401864	glutaminyl-trna synthetase	F:GO:0005524; C:GO:0005737; F:GO:0004819; P:GO:0006425	F:ATP binding; C:cytoplasm; F:glutamine-tRNA ligase activity; P:glutaminyl-tRNA aminoacylation	C:GO:0005737; F:GO:0043167; P:GO:0006399; P:GO:0006520; F:GO:0016874; P:GO:0006412	C:cytoplasm; F:ion binding; P:tRNA metabolic process; P:cellular amino acid metabolic process; F:ligase activity; P:translation	EC:6.1.1.18	Forming carbon-oxygen bonds	no IPS match	no IPS match	no IPS match
509107	glyoxylate succinic semialdehyde reductase chloroplastic	F:GO:0004616; F:GO:0051287; F:GO:0016491; P:GO:0055114	F:phosphogluconate dehydrogenase (decarboxylating) activity; F:NAD binding; F:oxidoreductase activity; P:oxidation-reduction process	F:GO:0004616; F:GO:0051287; F:GO:0016491; P:GO:0055114	F:phosphogluconate dehydrogenase (decarboxylating) activity; F:NAD binding; F:oxidoreductase activity; P:oxidation-reduction process	-	-	no IPS match	no IPS match	no IPS match
401498	heparanase-like protein 1	C:GO:0016020; P:GO:0008152; C:GO:0016023; F:GO:0004566	C:membrane; P:metabolic process; C:cytoplasmic membrane-bounded vesicle; F:beta-glucuronidase activity	C:GO:0016023; F:GO:0016798	C:cytoplasmic membrane-bounded vesicle; F:hydrolase activity, acting on glycosyl bonds	EC:3.2.1.31	Glycosylases	IPR005199 (PANTHER); PTHR14363:SF19 (PANTHER)	F:GO:0016798; C:GO:0016020	F:hydrolase activity, acting on glycosyl bonds; C:membrane
400398_con	heparanase-like protein 3	P:GO:0005975; C:GO:0016020; C:GO:0016023; F:GO:0004566	P:carbohydrate metabolic process; C:membrane; C:cytoplasmic membrane-bounded vesicle; F:beta-glucuronidase activity	P:GO:0005975; C:GO:0016023; F:GO:0016798	P:carbohydrate metabolic process; C:cytoplasmic membrane-bounded vesicle; F:hydrolase activity, acting on glycosyl bonds	EC:3.2.1.31	Glycosylases	IPR005199 (PANTHER); PTHR14363:SF12 (PANTHER)	F:GO:0016798; C:GO:0016020	F:hydrolase activity, acting on glycosyl bonds; C:membrane
507252	histone acetyltransferase hac-like 1	F:GO:0008270; F:GO:0046872; P:GO:0008152; F:GO:0016740	F:zinc ion binding; F:metal ion binding; P:metabolic process; F:transferase activity	F:GO:0008270; F:GO:0046872; P:GO:0008152; F:GO:0016740	F:zinc ion binding; F:metal ion binding; P:metabolic process; F:transferase activity	-	-	CYTOPLASMIC_DOMAIN (PHOBIUS); TRANSMEMBRANE (PHOBIUS); NON_CYTOPLASMIC_DOMAIN (PHOBIUS); TRANSMEMBRANE (PHOBIUS); NON_CYTOPLASMIC_DOMAIN (PHOBIUS); TMhelix (TMHMM); TMhelix (TMHMM)	no GO terms	no GO terms
507055_con	Histone H2B.2	C:GO:0005634; F:GO:0003677; F:GO:0046982; C:GO:0000786	C:nucleus; F:DNA binding; F:protein heterodimerization activity; C:nucleosome	C:GO:0005634; F:GO:0003677; C:GO:0005694; C:GO:0043234	C:nucleus; F:DNA binding; C:chromosome; C:protein complex	-	-	no IPS match	no IPS match	no IPS match
509321	histone h3 (aa 1-58)	C:GO:0005634; F:GO:0003677; F:GO:0046982; C:GO:0000786	C:nucleus; F:DNA binding; F:protein heterodimerization activity; C:nucleosome	C:GO:0005634; F:GO:0003677; C:GO:0005694; C:GO:0043234	C:nucleus; F:DNA binding; C:chromosome; C:protein complex	-	-	no IPS match	no IPS match	no IPS match
507405	hydroquinone glucosyltransferase	F:GO:0003676; F:GO:0016758; P:GO:0008152; F:GO:0016740	F:nucleic acid binding; F:transferase activity, transferring hexosyl groups; P:metabolic process; F:transferase activity	F:GO:0003676; F:GO:0016758; P:GO:0008152; F:GO:0016740	F:nucleic acid binding; F:transferase activity, transferring hexosyl groups; P:metabolic process; F:transferase activity	-	-	PF13456 (PFAM); NON_CYTOPLASMIC_DOMAIN (PHOBIUS); CYTOPLASMIC_DOMAIN (PHOBIUS); TRANSMEMBRANE (PHOBIUS); SignalP-noTM (SIGNALP_EUK)	no GO terms	no GO terms
508986	hypothetical protein F775_22182	P:GO:0031571; P:GO:0031146; C:GO:0019005; F:GO:0030332	P:mitotic G1 DNA damage checkpoint; P:SCF-dependent proteasomal ubiquitin-dependent protein catabolic process; C:SCF ubiquitin ligase complex; F:cyclin binding	P:GO:0009056; C:GO:0043234; C:GO:0005622; F:GO:0003674; P:GO:0006950; P:GO:0007049	P:catabolic process; C:protein complex; C:intracellular; F:molecular_function; P:response to stress; P:cell cycle	-	-	no IPS match	no IPS match	no IPS match
506720	hypothetical protein F775_31297	C:GO:0043231; C:GO:0016020; C:GO:0012505; C:GO:0044444	C:intracellular membrane-bounded organelle; C:membrane; C:endomembrane system; C:cytoplasmic part	C:GO:0005737; C:GO:0043226	C:cytoplasm; C:organelle	-	-	no IPS match	no IPS match	no IPS match
506656	hypothetical protein F775_52159	C:GO:0009506; F:GO:0016706; P:GO:0009555; P:GO:0055114	C:plasmodesma; F:oxidoreductase activity, acting on paired donors, with incorporation or reduction of molecular oxygen, 2-oxoglutarate as one donor, and incorporation of one atom each of oxygen into both donors; P:pollen development; P:oxidation-reduction process	F:GO:0016491; P:GO:0048856; C:GO:0005575	F:oxidoreductase activity; P:anatomical structure development; C:cellular_component	EC:1.14.11	Acting on the CH-OH group of donors	no IPS match	no IPS match	no IPS match
402489	hypothetical protein TRIUR3_07188	C:GO:0005634; F:GO:0003677; F:GO:0046982; C:GO:0000786	C:nucleus; F:DNA binding; F:protein heterodimerization activity; C:nucleosome	C:GO:0005634; F:GO:0003677; C:GO:0005694; C:GO:0043234	C:nucleus; F:DNA binding; C:chromosome; C:protein complex	-	-	no IPS match	no IPS match	no IPS match
401806_con	lanatoside 15 -o-acetylesterase	F:GO:0016788; F:GO:0003824; P:GO:0008152; C:GO:0016023	F:hydrolase activity, acting on ester bonds; F:catalytic activity; P:metabolic process; C:cytoplasmic membrane-bounded vesicle	F:GO:0016788; F:GO:0003824; P:GO:0008152; C:GO:0016023	F:hydrolase activity, acting on ester bonds; F:catalytic activity; P:metabolic process; C:cytoplasmic membrane-bounded vesicle	-	-	no IPS match	no IPS match	no IPS match
116809	lrr receptor-like serine threonine-protein kinase	F:GO:0005524; C:GO:0016021; F:GO:0004674; P:GO:0006468	F:ATP binding; C:integral component of membrane; F:protein serine/threonine kinase activity; P:protein phosphorylation	F:GO:0043167; P:GO:0006464; C:GO:0005575; F:GO:0016301	F:ion binding; P:cellular protein modification process; C:cellular_component; F:kinase activity	EC:2.7.11	Transferring phosphorus-containing groups	IPR013210 (PFAM); SIGNAL_PEPTIDE_N_REGION (PHOBIUS); SIGNAL_PEPTIDE_C_REGION (PHOBIUS); NON_CYTOPLASMIC_DOMAIN (PHOBIUS); SIGNAL_PEPTIDE (PHOBIUS); SIGNAL_PEPTIDE_H_REGION (PHOBIUS); SignalP-TM (SIGNALP_GRAM_POSITIVE); SignalP-noTM (SIGNALP_GRAM_NEGATIVE); SignalP-noTM (SIGNALP_EUK)	no GO terms	no GO terms
347335_con	lrr receptor-like serine threonine-protein kinase	F:GO:0005524; C:GO:0016021; F:GO:0004674; P:GO:0006468	F:ATP binding; C:integral component of membrane; F:protein serine/threonine kinase activity; P:protein phosphorylation	F:GO:0043167; P:GO:0006464; C:GO:0005575; F:GO:0016301	F:ion binding; P:cellular protein modification process; C:cellular_component; F:kinase activity	EC:2.7.11	Transferring phosphorus-containing groups	IPR013210 (PFAM); SIGNAL_PEPTIDE_C_REGION (PHOBIUS); SIGNAL_PEPTIDE_H_REGION (PHOBIUS); SIGNAL_PEPTIDE_N_REGION (PHOBIUS); SIGNAL_PEPTIDE (PHOBIUS); NON_CYTOPLASMIC_DOMAIN (PHOBIUS); SignalP-TM (SIGNALP_GRAM_POSITIVE); SignalP-noTM (SIGNALP_GRAM_NEGATIVE); SignalP-noTM (SIGNALP_EUK)	no GO terms	no GO terms
389435_con	lrr receptor-like serine threonine-protein kinase	F:GO:0005524; C:GO:0016021; F:GO:0004672; P:GO:0006468	F:ATP binding; C:integral component of membrane; F:protein kinase activity; P:protein phosphorylation	F:GO:0043167; P:GO:0006464; C:GO:0005575; F:GO:0016301	F:ion binding; P:cellular protein modification process; C:cellular_component; F:kinase activity	-	-	IPR001611 (PFAM); G3DSA:3.80.10.10 (GENE3D); PTHR27000:SF65 (PANTHER); PTHR27000 (PANTHER); PTHR27000:SF65 (PANTHER); PTHR27000 (PANTHER); SSF52058 (SUPERFAMILY)	F:GO:0005515	F:protein binding
401221_con	lrr receptor-like serine threonine-protein kinase	F:GO:0005524; C:GO:0016021; F:GO:0004674; P:GO:0006468	F:ATP binding; C:integral component of membrane; F:protein serine/threonine kinase activity; P:protein phosphorylation	F:GO:0043167; P:GO:0006464; C:GO:0005575; F:GO:0016301	F:ion binding; P:cellular protein modification process; C:cellular_component; F:kinase activity	EC:2.7.11	Transferring phosphorus-containing groups	IPR001611 (PFAM); G3DSA:3.80.10.10 (GENE3D); PTHR27000 (PANTHER); PTHR27000:SF164 (PANTHER); SSF52058 (SUPERFAMILY)	F:GO:0005515	F:protein binding
411145	lrr receptor-like serine threonine-protein kinase gso1	F:GO:0005524; C:GO:0016021; F:GO:0004672; P:GO:0006468	F:ATP binding; C:integral component of membrane; F:protein kinase activity; P:protein phosphorylation	F:GO:0043167; P:GO:0006464; C:GO:0005575; F:GO:0016301	F:ion binding; P:cellular protein modification process; C:cellular_component; F:kinase activity	-	-	G3DSA:3.80.10.10 (GENE3D); IPR001611 (PFAM); PTHR27004 (PANTHER); PTHR27004:SF35 (PANTHER); SSF52058 (SUPERFAMILY)	F:GO:0005515	F:protein binding
506332	mate efflux family protein chloroplastic-like	P:GO:0006855; F:GO:0015297; C:GO:0016021; F:GO:0015238	P:drug transmembrane transport; F:antiporter activity; C:integral component of membrane; F:drug transmembrane transporter activity	F:GO:0022857; C:GO:0005575	F:transmembrane transporter activity; C:cellular_component	-	-	no IPS match	no IPS match	no IPS match
505715	membrane bound o-acyl transferase and coiled-coil-containing protein 128 domain containing protein	P:GO:0008152; C:GO:0016020; C:GO:0016021; F:GO:0016740	P:metabolic process; C:membrane; C:integral component of membrane; F:transferase activity	P:GO:0008152; C:GO:0016020; C:GO:0016021; F:GO:0016740	P:metabolic process; C:membrane; C:integral component of membrane; F:transferase activity	-	-	CYTOPLASMIC_DOMAIN (PHOBIUS); NON_CYTOPLASMIC_DOMAIN (PHOBIUS); TRANSMEMBRANE (PHOBIUS); TMhelix (TMHMM)	no GO terms	no GO terms
399996_con	nad kinase 1	F:GO:0003951; P:GO:0019674; P:GO:0016310; P:GO:0006741	F:NAD+ kinase activity; P:NAD metabolic process; P:phosphorylation; P:NADP biosynthetic process	P:GO:0044281; P:GO:0051186; P:GO:0034641; P:GO:0009058; F:GO:0016301	P:small molecule metabolic process; P:cofactor metabolic process; P:cellular nitrogen compound metabolic process; P:biosynthetic process; F:kinase activity	EC:2.7.1.23	Transferring phosphorus-containing groups	no IPS match	no IPS match	no IPS match
399758	nifu-like protein mitochondrial	F:GO:0005506; C:GO:0005739; F:GO:0051536; P:GO:0016226	F:iron ion binding; C:mitochondrion; F:iron-sulfur cluster binding; P:iron-sulfur cluster assembly	C:GO:0005739; P:GO:0022607; F:GO:0043167; P:GO:0009058	C:mitochondrion; P:cellular component assembly; F:ion binding; P:biosynthetic process	-	-	IPR014824 (SMART); IPR014824 (G3DSA:3.30.1370.GENE3D); IPR014824 (PFAM); IPR017065 (PTHR11178:PANTHER); PTHR11178 (PANTHER); CYTOPLASMIC_DOMAIN (PHOBIUS); TRANSMEMBRANE (PHOBIUS); NON_CYTOPLASMIC_DOMAIN (PHOBIUS); TRANSMEMBRANE (PHOBIUS); CYTOPLASMIC_DOMAIN (PHOBIUS); IPR014824 (SUPERFAMILY); TMhelix (TMHMM); TMhelix (TMHMM)	P:GO:0016226	P:iron-sulfur cluster assembly
400946	nitronate monooxygenase-like	P:GO:0046482; F:GO:0018580; C:GO:0005829; P:GO:0055114	P:para-aminobenzoic acid metabolic process; F:nitronate monooxygenase activity; C:cytosol; P:oxidation-reduction process	F:GO:0016491; C:GO:0005829; P:GO:0006520	F:oxidoreductase activity; C:cytosol; P:cellular amino acid metabolic process	EC:1.13.12.16	Acting on the CH-OH group of donors	no IPS match	no IPS match	no IPS match
508521	nucleolar protein expressed	C:GO:0031428; C:GO:0032040; P:GO:0000154; F:GO:0030515	C:box C/D snoRNP complex; C:small-subunit processome; P:rRNA modification; F:snoRNA binding	F:GO:0003723; P:GO:0042254; P:GO:0034641; C:GO:0005730	F:RNA binding; P:ribosome biogenesis; P:cellular nitrogen compound metabolic process; C:nucleolus	-	-	SIGNAL_PEPTIDE_H_REGION (PHOBIUS); SIGNAL_PEPTIDE (PHOBIUS); NON_CYTOPLASMIC_DOMAIN (PHOBIUS); SIGNAL_PEPTIDE_N_REGION (PHOBIUS); SIGNAL_PEPTIDE_C_REGION (PHOBIUS); SignalP-TM (SIGNALP_EUK); SignalP-TM (SIGNALP_GRAM_NEGATIVE); TMhelix (TMHMM)	no GO terms	no GO terms
401147_con	otu domain-containing protein ddb_g0284757-like	P:GO:0006508; F:GO:0008233; C:GO:0005886; C:GO:0009536	P:proteolysis; F:peptidase activity; C:plasma membrane; C:plastid	P:GO:0006508; F:GO:0008233; C:GO:0005886; C:GO:0009536	P:proteolysis; F:peptidase activity; C:plasma membrane; C:plastid	-	-	SIGNAL_PEPTIDE_H_REGION (PHOBIUS); SIGNAL_PEPTIDE_N_REGION (PHOBIUS); SIGNAL_PEPTIDE_C_REGION (PHOBIUS); SIGNAL_PEPTIDE (PHOBIUS); NON_CYTOPLASMIC_DOMAIN (PHOBIUS); SignalP-TM (SIGNALP_GRAM_POSITIVE); SignalP-noTM (SIGNALP_EUK)	no GO terms	no GO terms
508625_con	palmitoyltransferase zdhhc9	F:GO:0008270; F:GO:0019706; P:GO:0008152; C:GO:0016021	F:zinc ion binding; F:protein-cysteine S-palmitoyltransferase activity; P:metabolic process; C:integral component of membrane	F:GO:0016746; F:GO:0043167; C:GO:0005575	F:transferase activity, transferring acyl groups; F:ion binding; C:cellular_component	EC:2.3.1.225	Acyltransferases	IPR001594 (PFAM); PTHR22883 (PANTHER); PTHR22883:SF58 (PANTHER); IPR001594 (PROSITE_PROFILES); SignalP-noTM (SIGNALP_EUK)	F:GO:0008270	F:zinc ion binding
506529_con	pap-specific phosphatase hal2-like	F:GO:0008441; P:GO:0006790; P:GO:0006470; P:GO:0046854	F:3'(2'),5'-bisphosphate nucleotidase activity; P:sulfur compound metabolic process; P:protein dephosphorylation; P:phosphatidylinositol phosphorylation	P:GO:0006790; P:GO:0006629; F:GO:0016791; P:GO:0006464	P:sulfur compound metabolic process; P:lipid metabolic process; F:phosphatase activity; P:cellular protein modification process	EC:3.1.3.7	Acting on ester bonds	G3DSA:3.40.190.80 (GENE3D); IPR000760 (PFAM); IPR000760 (PANTHER); PTHR20854:SF32 (PANTHER); IPR020550 (PROSITE_PATTERNS); SSF56655 (SUPERFAMILY)	P:GO:0046854	P:phosphatidylinositol phosphorylation
390046_con	pentatricopeptide repeat-containing protein mitochondrial-like	C:GO:0005634; F:GO:0016491; C:GO:0005739; P:GO:0055114	C:nucleus; F:oxidoreductase activity; C:mitochondrion; P:oxidation-reduction process	C:GO:0005634; F:GO:0016491; C:GO:0005739	C:nucleus; F:oxidoreductase activity; C:mitochondrion	-	-	TRANSMEMBRANE (PHOBIUS); NON_CYTOPLASMIC_DOMAIN (PHOBIUS); CYTOPLASMIC_DOMAIN (PHOBIUS); TMhelix (TMHMM)	no GO terms	no GO terms
390423	phosphatidate cytidylyltransferase	F:GO:0004605; C:GO:0016021; P:GO:0016024; C:GO:0009536	F:phosphatidate cytidylyltransferase activity; C:integral component of membrane; P:CDP-diacylglycerol biosynthetic process; C:plastid	F:GO:0016779; P:GO:0006629; P:GO:0009058; C:GO:0009536	F:nucleotidyltransferase activity; P:lipid metabolic process; P:biosynthetic process; C:plastid	EC:2.7.7.41	Transferring phosphorus-containing groups	TRANSMEMBRANE (PHOBIUS); NON_CYTOPLASMIC_DOMAIN (PHOBIUS); CYTOPLASMIC_DOMAIN (PHOBIUS); TMhelix (TMHMM)	no GO terms	no GO terms
400256_con	phosphatidylinositol 4-phosphate 5-kinase 1-like	F:GO:0016307; P:GO:0046488; P:GO:0016310; P:GO:0044767	F:phosphatidylinositol phosphate kinase activity; P:phosphatidylinositol metabolic process; P:phosphorylation; P:single-organism developmental process	P:GO:0006629; F:GO:0016301	P:lipid metabolic process; F:kinase activity	EC:2.7.1	Transferring phosphorus-containing groups	no IPS match	no IPS match	no IPS match
505386	phosphoglucose partial	P:GO:0006094; F:GO:0004347; P:GO:0006096; F:GO:0016853	P:gluconeogenesis; F:glucose-6-phosphate isomerase activity; P:glycolytic process; F:isomerase activity	P:GO:0006094; F:GO:0004347; P:GO:0006096; F:GO:0016853	P:gluconeogenesis; F:glucose-6-phosphate isomerase activity; P:glycolytic process; F:isomerase activity	-	-	no IPS match	no IPS match	no IPS match
505579	polyketide hydroxylase	C:GO:0005739; P:GO:0044550; P:GO:0055114; F:GO:0004497	C:mitochondrion; P:secondary metabolite biosynthetic process; P:oxidation-reduction process; F:monooxygenase activity	P:GO:0019748; F:GO:0016491; C:GO:0005739; P:GO:0009058	P:secondary metabolic process; F:oxidoreductase activity; C:mitochondrion; P:biosynthetic process	-	-	TRANSMEMBRANE (PHOBIUS); CYTOPLASMIC_DOMAIN (PHOBIUS); NON_CYTOPLASMIC_DOMAIN (PHOBIUS)	no GO terms	no GO terms
505663	PREDICTED: uncharacterized protein At2g24330-like	C:GO:0005789; C:GO:0071782; P:GO:0071786; C:GO:0009536	C:endoplasmic reticulum membrane; C:endoplasmic reticulum tubular network; P:endoplasmic reticulum tubular network organization; C:plastid	P:GO:0008150; C:GO:0005783; C:GO:0009536	P:biological_process; C:endoplasmic reticulum; C:plastid	-	-	no IPS match	no IPS match	no IPS match
402386	PREDICTED: uncharacterized protein LOC100826137 isoform X1	F:GO:0003677; P:GO:0008150; P:GO:0006661; F:GO:0003674	F:DNA binding; P:biological_process; P:phosphatidylinositol biosynthetic process; F:molecular_function	F:GO:0003677; P:GO:0008150; P:GO:0006661; F:GO:0003674	F:DNA binding; P:biological_process; P:phosphatidylinositol biosynthetic process; F:molecular_function	-	-	NON_CYTOPLASMIC_DOMAIN (PHOBIUS); TRANSMEMBRANE (PHOBIUS); CYTOPLASMIC_DOMAIN (PHOBIUS); TMhelix (TMHMM)	no GO terms	no GO terms
390341_con	probable anion transporter chloroplastic	C:GO:0009507; C:GO:0016020; P:GO:0006810; P:GO:0044699	C:chloroplast; C:membrane; P:transport; P:single-organism process	P:GO:0006810; C:GO:0009536	P:transport; C:plastid	-	-	G3DSA:1.20.1250.20 (GENE3D); PTHR11662 (PANTHER); PTHR11662:SF312 (PANTHER); PTHR11662 (PANTHER); IPR020846 (SUPERFAMILY)	no GO terms	no GO terms
389363	probable inactive receptor kinase at5g58300	F:GO:0005524; C:GO:0016021; F:GO:0004672; P:GO:0006468	F:ATP binding; C:integral component of membrane; F:protein kinase activity; P:protein phosphorylation	F:GO:0043167; P:GO:0006464; C:GO:0005575; F:GO:0016301	F:ion binding; P:cellular protein modification process; C:cellular_component; F:kinase activity	-	-	no IPS match	no IPS match	no IPS match
390505	probable inactive receptor kinase at5g58300	F:GO:0005524; C:GO:0016020; F:GO:0004672; P:GO:0006468	F:ATP binding; C:membrane; F:protein kinase activity; P:protein phosphorylation	F:GO:0043167; P:GO:0006464; C:GO:0005575; F:GO:0016301	F:ion binding; P:cellular protein modification process; C:cellular_component; F:kinase activity	-	-	G3DSA:3.80.10.10 (GENE3D); IPR001611 (PFAM); PTHR27008 (PANTHER); PTHR27008:SF18 (PANTHER); SSF52058 (SUPERFAMILY)	F:GO:0005515	F:protein binding
401369	probable lrr receptor-like serine threonine-protein kinase mrh1	F:GO:0005524; C:GO:0016021; F:GO:0004672; P:GO:0006468	F:ATP binding; C:integral component of membrane; F:protein kinase activity; P:protein phosphorylation	F:GO:0043167; P:GO:0006464; C:GO:0005575; F:GO:0016301	F:ion binding; P:cellular protein modification process; C:cellular_component; F:kinase activity	-	-	no IPS match	no IPS match	no IPS match
505729	probable protein s-acyltransferase 1	F:GO:0008270; F:GO:0019706; P:GO:0008152; C:GO:0016021	F:zinc ion binding; F:protein-cysteine S-palmitoyltransferase activity; P:metabolic process; C:integral component of membrane	F:GO:0016746; F:GO:0043167; C:GO:0005575	F:transferase activity, transferring acyl groups; F:ion binding; C:cellular_component	EC:2.3.1.225	Acyltransferases	PTHR22883:SF94 (PANTHER); PTHR22883 (PANTHER)	no GO terms	no GO terms
348093	proline--trna ligase	F:GO:0005524; C:GO:0005737; F:GO:0004827; P:GO:0006433	F:ATP binding; C:cytoplasm; F:proline-tRNA ligase activity; P:prolyl-tRNA aminoacylation	C:GO:0005737; F:GO:0043167; P:GO:0006399; P:GO:0006520; F:GO:0016874; P:GO:0006412	C:cytoplasm; F:ion binding; P:tRNA metabolic process; P:cellular amino acid metabolic process; F:ligase activity; P:translation	EC:6.1.1.15	Forming carbon-oxygen bonds	Coil (COILS); Coil (COILS)	no GO terms	no GO terms
398627_con	proline--trna ligase	F:GO:0005524; C:GO:0005737; F:GO:0004827; P:GO:0006433	F:ATP binding; C:cytoplasm; F:proline-tRNA ligase activity; P:prolyl-tRNA aminoacylation	C:GO:0005737; F:GO:0043167; P:GO:0006399; P:GO:0006520; F:GO:0016874; P:GO:0006412	C:cytoplasm; F:ion binding; P:tRNA metabolic process; P:cellular amino acid metabolic process; F:ligase activity; P:translation	EC:6.1.1.15	Forming carbon-oxygen bonds	no IPS match	no IPS match	no IPS match
505594	protein always early 2 isoform x1	F:GO:0003677; P:GO:0006351; C:GO:0017053; P:GO:0007049	F:DNA binding; P:transcription, DNA-templated; C:transcriptional repressor complex; P:cell cycle	F:GO:0003677; C:GO:0043234; P:GO:0034641; P:GO:0009058; P:GO:0007049	F:DNA binding; C:protein complex; P:cellular nitrogen compound metabolic process; P:biosynthetic process; P:cell cycle	-	-	TRANSMEMBRANE (PHOBIUS); NON_CYTOPLASMIC_DOMAIN (PHOBIUS); CYTOPLASMIC_DOMAIN (PHOBIUS); TMhelix (TMHMM)	no GO terms	no GO terms
507357	protein always early 2 isoform x1	F:GO:0003677; P:GO:0006351; C:GO:0017053; P:GO:0007049	F:DNA binding; P:transcription, DNA-templated; C:transcriptional repressor complex; P:cell cycle	F:GO:0003677; C:GO:0043234; P:GO:0034641; P:GO:0009058; P:GO:0007049	F:DNA binding; C:protein complex; P:cellular nitrogen compound metabolic process; P:biosynthetic process; P:cell cycle	-	-	CYTOPLASMIC_DOMAIN (PHOBIUS); TRANSMEMBRANE (PHOBIUS); NON_CYTOPLASMIC_DOMAIN (PHOBIUS); CYTOPLASMIC_DOMAIN (PHOBIUS); CYTOPLASMIC_DOMAIN (PHOBIUS); TRANSMEMBRANE (PHOBIUS); TRANSMEMBRANE (PHOBIUS); NON_CYTOPLASMIC_DOMAIN (PHOBIUS); TRANSMEMBRANE (PHOBIUS); TMhelix (TMHMM); TMhelix (TMHMM); TMhelix (TMHMM); TMhelix (TMHMM)	no GO terms	no GO terms
389733	protein chromatin remodeling 4	C:GO:0005634; F:GO:0003677; F:GO:0005524; F:GO:0008270	C:nucleus; F:DNA binding; F:ATP binding; F:zinc ion binding	C:GO:0005634; F:GO:0003677; F:GO:0043167	C:nucleus; F:DNA binding; F:ion binding	-	-	SIGNAL_PEPTIDE (PHOBIUS); SIGNAL_PEPTIDE_H_REGION (PHOBIUS); SIGNAL_PEPTIDE_N_REGION (PHOBIUS); NON_CYTOPLASMIC_DOMAIN (PHOBIUS); SIGNAL_PEPTIDE_C_REGION (PHOBIUS)	no GO terms	no GO terms
400015_con	protein da1-related 2 isoform x1	P:GO:0048364; F:GO:0008270; P:GO:0010088; F:GO:0043130	P:root development; F:zinc ion binding; P:phloem development; F:ubiquitin binding	F:GO:0032182; F:GO:0043167; P:GO:0048856	F:ubiquitin-like protein binding; F:ion binding; P:anatomical structure development	-	-	IPR001781 (PFAM); IPR001781 (G3DSA:2.10.110.GENE3D); PTHR24209 (PANTHER); IPR001781 (PROSITE_PATTERNS); IPR001781 (PROSITE_PROFILES); SSF57716 (SUPERFAMILY)	F:GO:0008270	F:zinc ion binding
399434	protein disulfide-isomerase	C:GO:0005623; P:GO:0008152; P:GO:0045454; F:GO:0016853	C:cell; P:metabolic process; P:cell redox homeostasis; F:isomerase activity	C:GO:0005623; P:GO:0008152; P:GO:0045454; F:GO:0016853	C:cell; P:metabolic process; P:cell redox homeostasis; F:isomerase activity	-	-	no IPS match	no IPS match	no IPS match
400200	protein kinase domain containing expressed	F:GO:0005524; F:GO:0016491; F:GO:0004672; P:GO:0006468	F:ATP binding; F:oxidoreductase activity; F:protein kinase activity; P:protein phosphorylation	F:GO:0016491; F:GO:0043167; P:GO:0006464; F:GO:0016301	F:oxidoreductase activity; F:ion binding; P:cellular protein modification process; F:kinase activity	-	-	SIGNAL_PEPTIDE_H_REGION (PHOBIUS); SIGNAL_PEPTIDE_C_REGION (PHOBIUS); NON_CYTOPLASMIC_DOMAIN (PHOBIUS); SIGNAL_PEPTIDE_N_REGION (PHOBIUS); SIGNAL_PEPTIDE (PHOBIUS); TMhelix (TMHMM)	no GO terms	no GO terms
117257	protein sda1 homolog	C:GO:0005623; P:GO:0000055; P:GO:0042273; P:GO:0030036	C:cell; P:ribosomal large subunit export from nucleus; P:ribosomal large subunit biogenesis; P:actin cytoskeleton organization	C:GO:0005623; P:GO:0006913; P:GO:0007010; P:GO:0042254	C:cell; P:nucleocytoplasmic transport; P:cytoskeleton organization; P:ribosome biogenesis	-	-	no IPS match	no IPS match	no IPS match
117324_con	protein sda1 homolog	C:GO:0005623; P:GO:0000055; P:GO:0042273; P:GO:0030036	C:cell; P:ribosomal large subunit export from nucleus; P:ribosomal large subunit biogenesis; P:actin cytoskeleton organization	C:GO:0005623; P:GO:0006913; P:GO:0007010; P:GO:0042254	C:cell; P:nucleocytoplasmic transport; P:cytoskeleton organization; P:ribosome biogenesis	-	-	Coil (COILS)	no GO terms	no GO terms
507864	protein transparent testa 12	P:GO:0006855; F:GO:0015297; C:GO:0016021; F:GO:0015238	P:drug transmembrane transport; F:antiporter activity; C:integral component of membrane; F:drug transmembrane transporter activity	F:GO:0022857; C:GO:0005575	F:transmembrane transporter activity; C:cellular_component	-	-	SIGNAL_PEPTIDE_H_REGION (PHOBIUS); SIGNAL_PEPTIDE_N_REGION (PHOBIUS); SIGNAL_PEPTIDE_C_REGION (PHOBIUS); SIGNAL_PEPTIDE (PHOBIUS); NON_CYTOPLASMIC_DOMAIN (PHOBIUS); SignalP-noTM (SIGNALP_EUK)	no GO terms	no GO terms
400743_con	protein transparent testa 12	P:GO:0006855; F:GO:0015297; C:GO:0016021; F:GO:0015238	P:drug transmembrane transport; F:antiporter activity; C:integral component of membrane; F:drug transmembrane transporter activity	F:GO:0022857; C:GO:0005575	F:transmembrane transporter activity; C:cellular_component	-	-	SIGNAL_PEPTIDE_C_REGION (PHOBIUS); NON_CYTOPLASMIC_DOMAIN (PHOBIUS); SIGNAL_PEPTIDE_N_REGION (PHOBIUS); SIGNAL_PEPTIDE_H_REGION (PHOBIUS); SIGNAL_PEPTIDE (PHOBIUS); SignalP-noTM (SIGNALP_EUK)	no GO terms	no GO terms
398792_con	puromycin-sensitive aminopeptidase	F:GO:0008270; P:GO:0006508; F:GO:0004177; F:GO:0008237	F:zinc ion binding; P:proteolysis; F:aminopeptidase activity; F:metallopeptidase activity	F:GO:0043167; F:GO:0008233	F:ion binding; F:peptidase activity	EC:3.4.11	Acting on peptide bonds (peptidases)	PTHR11533:SF183 (PANTHER); IPR001930 (PANTHER); SIGNAL_PEPTIDE_H_REGION (PHOBIUS); SIGNAL_PEPTIDE_C_REGION (PHOBIUS); SIGNAL_PEPTIDE_N_REGION (PHOBIUS); NON_CYTOPLASMIC_DOMAIN (PHOBIUS); SIGNAL_PEPTIDE (PHOBIUS)	P:GO:0006508	P:proteolysis
399398_con	receptor-like protein kinase hsl1	F:GO:0000166; C:GO:0016020; F:GO:0004672; P:GO:0016310	F:nucleotide binding; C:membrane; F:protein kinase activity; P:phosphorylation	C:GO:0005575; F:GO:0016301	C:cellular_component; F:kinase activity	-	-	no IPS match	no IPS match	no IPS match
509056_con	replication protein a 70 kda dna-binding subunit c-like isoform x1	P:GO:0006281; F:GO:0003678; P:GO:0032508; P:GO:0000723	P:DNA repair; F:DNA helicase activity; P:DNA duplex unwinding; P:telomere maintenance	P:GO:0006281; F:GO:0003678; P:GO:0032508; P:GO:0000723	P:DNA repair; F:DNA helicase activity; P:DNA duplex unwinding; P:telomere maintenance	-	-	no IPS match	no IPS match	no IPS match
399946	replication protein a 70 kda dna-binding subunit c-like isoform x1	P:GO:0006281; F:GO:0003678; P:GO:0032508; P:GO:0000723	P:DNA repair; F:DNA helicase activity; P:DNA duplex unwinding; P:telomere maintenance	P:GO:0006281; F:GO:0003678; P:GO:0032508; P:GO:0000723	P:DNA repair; F:DNA helicase activity; P:DNA duplex unwinding; P:telomere maintenance	-	-	no IPS match	no IPS match	no IPS match
506423	retrotransposon expressed	F:GO:0003676; F:GO:0008270; C:GO:0005739; P:GO:0015074	F:nucleic acid binding; F:zinc ion binding; C:mitochondrion; P:DNA integration	C:GO:0005739; F:GO:0043167; P:GO:0006259	C:mitochondrion; F:ion binding; P:DNA metabolic process	-	-	no IPS match	no IPS match	no IPS match
411249	retrotransposon ty3-gypsy subclass	P:GO:0090304; P:GO:0044260; C:GO:0005739; C:GO:0009536	P:nucleic acid metabolic process; P:cellular macromolecule metabolic process; C:mitochondrion; C:plastid	C:GO:0005739; P:GO:0034641; C:GO:0009536	C:mitochondrion; P:cellular nitrogen compound metabolic process; C:plastid	-	-	Coil (COILS); IPR012337 (G3DSA:3.30.420.GENE3D); PF13456 (PFAM); PTHR33033:SF10 (PANTHER); PTHR33033 (PANTHER); IPR002156 (PROSITE_PROFILES); IPR012337 (SUPERFAMILY)	F:GO:0003676; F:GO:0004523	F:nucleic acid binding; F:RNA-DNA hybrid ribonuclease activity
347652	retrotransposon unclassified	F:GO:0003964; F:GO:0003723; C:GO:0005739; P:GO:0006278	F:RNA-directed DNA polymerase activity; F:RNA binding; C:mitochondrion; P:RNA-dependent DNA replication	F:GO:0016779; F:GO:0003723; C:GO:0005739; P:GO:0009058; P:GO:0006259	F:nucleotidyltransferase activity; F:RNA binding; C:mitochondrion; P:biosynthetic process; P:DNA metabolic process	EC:2.7.7.49	Transferring phosphorus-containing groups	PTHR19446 (PANTHER); PTHR19446:SF340 (PANTHER)	no GO terms	no GO terms
401215	retrotransposon unclassified	F:GO:0003824; P:GO:0044238; P:GO:0071704; P:GO:0009987	F:catalytic activity; P:primary metabolic process; P:organic substance metabolic process; P:cellular process	P:GO:0008150; F:GO:0003674	P:biological_process; F:molecular_function	-	-	Coil (COILS); Coil (COILS); Coil (COILS); IPR026960 (PFAM)	no GO terms	no GO terms
410861	retrotransposon unclassified	F:GO:0003964; C:GO:0005739; P:GO:0006278; F:GO:0005488	F:RNA-directed DNA polymerase activity; C:mitochondrion; P:RNA-dependent DNA replication; F:binding	F:GO:0016779; C:GO:0005739; P:GO:0009058; P:GO:0006259	F:nucleotidyltransferase activity; C:mitochondrion; P:biosynthetic process; P:DNA metabolic process	EC:2.7.7.49	Transferring phosphorus-containing groups	no IPS match	no IPS match	no IPS match
411270	retrotransposon unclassified	F:GO:0003676; F:GO:0008270; F:GO:0046872; P:GO:0015074	F:nucleic acid binding; F:zinc ion binding; F:metal ion binding; P:DNA integration	F:GO:0003676; F:GO:0008270; F:GO:0046872; P:GO:0015074	F:nucleic acid binding; F:zinc ion binding; F:metal ion binding; P:DNA integration	-	-	no IPS match	no IPS match	no IPS match
506636	retrotransposon unclassified	P:GO:0090304; P:GO:0044260; C:GO:0005739; C:GO:0009536	P:nucleic acid metabolic process; P:cellular macromolecule metabolic process; C:mitochondrion; C:plastid	C:GO:0005739; P:GO:0034641; C:GO:0009536	C:mitochondrion; P:cellular nitrogen compound metabolic process; C:plastid	-	-	Coil (COILS); PF13456 (PFAM); IPR012337 (G3DSA:3.30.420.GENE3D); PTHR33033 (PANTHER); PTHR33033:SF10 (PANTHER); IPR002156 (PROSITE_PROFILES); IPR012337 (SUPERFAMILY)	F:GO:0003676; F:GO:0004523	F:nucleic acid binding; F:RNA-DNA hybrid ribonuclease activity
508683	retrotransposon unclassified	C:GO:0043231; C:GO:0044444; F:GO:0005488; P:GO:0006810	C:intracellular membrane-bounded organelle; C:cytoplasmic part; F:binding; P:transport	C:GO:0005737; C:GO:0043226; P:GO:0006810; F:GO:0003674	C:cytoplasm; C:organelle; P:transport; F:molecular_function	-	-	PTHR11439:SF127 (PANTHER); PTHR11439 (PANTHER)	no GO terms	no GO terms
400538_con	ribosome-recycling factor	P:GO:0006626; P:GO:0019408; C:GO:0005739; P:GO:0006412	P:protein targeting to mitochondrion; P:dolichol biosynthetic process; C:mitochondrion; P:translation	P:GO:0044281; P:GO:0006605; C:GO:0005739; P:GO:0006629; P:GO:0007005; P:GO:0006412	P:small molecule metabolic process; P:protein targeting; C:mitochondrion; P:lipid metabolic process; P:mitochondrion organization; P:translation	-	-	IPR024946 (G3DSA:3.30.1360.GENE3D); IPR023584 (PFAM); IPR023584 (SUPERFAMILY)	no GO terms	no GO terms
507750	rna methyltransferase at5g10620	F:GO:0008168; P:GO:0006364; C:GO:0009536; P:GO:0032259	F:methyltransferase activity; P:rRNA processing; C:plastid; P:methylation	P:GO:0042254; F:GO:0008168; P:GO:0034641; C:GO:0009536	P:ribosome biogenesis; F:methyltransferase activity; P:cellular nitrogen compound metabolic process; C:plastid	-	-	no IPS match	no IPS match	no IPS match
400253	root phototropism protein 3	P:GO:0009605; P:GO:0009637; P:GO:0044699; P:GO:0009987	P:response to external stimulus; P:response to blue light; P:single-organism process; P:cellular process	P:GO:0008150	P:biological_process	-	-	CYTOPLASMIC_DOMAIN (PHOBIUS); TRANSMEMBRANE (PHOBIUS); NON_CYTOPLASMIC_DOMAIN (PHOBIUS); TMhelix (TMHMM)	no GO terms	no GO terms
400887	root phototropism protein 3	P:GO:0009605; P:GO:0071840; P:GO:0044763; P:GO:0009637	P:response to external stimulus; P:cellular component organization or biogenesis; P:single-organism cellular process; P:response to blue light	P:GO:0008150	P:biological_process	-	-	NON_CYTOPLASMIC_DOMAIN (PHOBIUS); TRANSMEMBRANE (PHOBIUS); CYTOPLASMIC_DOMAIN (PHOBIUS); TMhelix (TMHMM)	no GO terms	no GO terms
389598	rp1-like partial	F:GO:0005524; P:GO:0006915; C:GO:0016023; F:GO:0043531	F:ATP binding; P:apoptotic process; C:cytoplasmic membrane-bounded vesicle; F:ADP binding	P:GO:0008219; F:GO:0043167; C:GO:0016023	P:cell death; F:ion binding; C:cytoplasmic membrane-bounded vesicle	-	-	PTHR23155:SF627 (PANTHER); PTHR23155 (PANTHER)	no GO terms	no GO terms
400982	serine threonine-protein kinase d6pkl1-like	P:GO:0009653; P:GO:0048513; P:GO:0044237; P:GO:0009888	P:anatomical structure morphogenesis; P:organ development; P:cellular metabolic process; P:tissue development	P:GO:0048856	P:anatomical structure development	-	-	no IPS match	no IPS match	no IPS match
507961_con	signal peptidase complex catalytic subunit sec11a	C:GO:0016021; P:GO:0006465; C:GO:0016023; F:GO:0008233	C:integral component of membrane; P:signal peptide processing; C:cytoplasmic membrane-bounded vesicle; F:peptidase activity	C:GO:0016023; P:GO:0051604; F:GO:0008233; P:GO:0034641	C:cytoplasmic membrane-bounded vesicle; P:protein maturation; F:peptidase activity; P:cellular nitrogen compound metabolic process	-	-	no IPS match	no IPS match	no IPS match
507968	solute carrier family 35 member f2-like isoform x1	C:GO:0016020; C:GO:0016021; C:GO:0016023; P:GO:0006810	C:membrane; C:integral component of membrane; C:cytoplasmic membrane-bounded vesicle; P:transport	C:GO:0016020; C:GO:0016021; C:GO:0016023; P:GO:0006810	C:membrane; C:integral component of membrane; C:cytoplasmic membrane-bounded vesicle; P:transport	-	-	no IPS match	no IPS match	no IPS match
509559	splicing factor u2af large subunit a-like isoform x3	F:GO:0000166; C:GO:0005634; F:GO:0003723; P:GO:0006397	F:nucleotide binding; C:nucleus; F:RNA binding; P:mRNA processing	C:GO:0005634; F:GO:0003723; P:GO:0006397	C:nucleus; F:RNA binding; P:mRNA processing	-	-	IPR012677 (G3DSA:3.30.70.GENE3D); IPR000504 (PFAM); PTHR23139 (PANTHER); PTHR23139:SF61 (PANTHER); SSF54928 (SUPERFAMILY)	F:GO:0000166; F:GO:0003676	F:nucleotide binding; F:nucleic acid binding
399929	target of myb protein 1-like	P:GO:0016310; P:GO:0006886; F:GO:0016301; C:GO:0005622	P:phosphorylation; P:intracellular protein transport; F:kinase activity; C:intracellular	P:GO:0016310; P:GO:0006886; F:GO:0016301; C:GO:0005622	P:phosphorylation; P:intracellular protein transport; F:kinase activity; C:intracellular	-	-	TRANSMEMBRANE (PHOBIUS); CYTOPLASMIC_DOMAIN (PHOBIUS); NON_CYTOPLASMIC_DOMAIN (PHOBIUS); TMhelix (TMHMM)	no GO terms	no GO terms
390509	transcription factor apg-like	C:GO:0005634; F:GO:0003700; P:GO:0006355; F:GO:0046983	C:nucleus; F:transcription factor activity, sequence-specific DNA binding; P:regulation of transcription, DNA-templated; F:protein dimerization activity	C:GO:0005634; F:GO:0001071; P:GO:0034641; P:GO:0009058	C:nucleus; F:nucleic acid binding transcription factor activity; P:cellular nitrogen compound metabolic process; P:biosynthetic process	-	-	no IPS match	no IPS match	no IPS match
401482	transcription factor bhlh62-like isoform x1	C:GO:0005634; F:GO:0003700; P:GO:0006355; F:GO:0046983	C:nucleus; F:transcription factor activity, sequence-specific DNA binding; P:regulation of transcription, DNA-templated; F:protein dimerization activity	C:GO:0005634; F:GO:0001071; P:GO:0034641; P:GO:0009058	C:nucleus; F:nucleic acid binding transcription factor activity; P:cellular nitrogen compound metabolic process; P:biosynthetic process	-	-	no IPS match	no IPS match	no IPS match
401932_con	transcription factor tfiiib component b	F:GO:0003677; C:GO:0000126; P:GO:0006359; F:GO:0001026	F:DNA binding; C:transcription factor TFIIIB complex; P:regulation of transcription from RNA polymerase III promoter; F:TFIIIB-type transcription factor activity	C:GO:0005634; F:GO:0003677; F:GO:0000988; C:GO:0043234; P:GO:0034641; P:GO:0009058	C:nucleus; F:DNA binding; F:transcription factor activity, protein binding; C:protein complex; P:cellular nitrogen compound metabolic process; P:biosynthetic process	-	-	TRANSMEMBRANE (PHOBIUS); NON_CYTOPLASMIC_DOMAIN (PHOBIUS); CYTOPLASMIC_DOMAIN (PHOBIUS); TMhelix (TMHMM)	no GO terms	no GO terms
399635	transcription initiation factor iie subunit alpha	F:GO:0003743; F:GO:0043565; P:GO:0006413; P:GO:0006367	F:translation initiation factor activity; F:sequence-specific DNA binding; P:translational initiation; P:transcription initiation from RNA polymerase II promoter	F:GO:0003677; F:GO:0008135	F:DNA binding; F:translation factor activity, RNA binding	-	-	no IPS match	no IPS match	no IPS match
349394_con	transformation transcription domain-associated	P:GO:0006281; P:GO:0016310; F:GO:0016773; F:GO:0016301	P:DNA repair; P:phosphorylation; F:phosphotransferase activity, alcohol group as acceptor; F:kinase activity	P:GO:0006259; F:GO:0016301; P:GO:0006950	P:DNA metabolic process; F:kinase activity; P:response to stress	-	-	no IPS match	no IPS match	no IPS match
507504	translocase of chloroplast chloroplastic-like	F:GO:0005525; C:GO:0019031; F:GO:0016817; P:GO:0008152	F:GTP binding; C:viral envelope; F:hydrolase activity, acting on acid anhydrides; P:metabolic process	P:GO:0008150; F:GO:0043167; C:GO:0005575	P:biological_process; F:ion binding; C:cellular_component	-	-	IPR027417 (G3DSA:3.40.50.GENE3D); IPR006703 (PFAM); PTHR10903:SF47 (PANTHER); PTHR10903 (PANTHER); IPR006703 (PROSITE_PROFILES); IPR027417 (SUPERFAMILY)	F:GO:0005525	F:GTP binding
509281	transmembrane protein 62	P:GO:0008152; C:GO:0016021; C:GO:0016023; F:GO:0016787	P:metabolic process; C:integral component of membrane; C:cytoplasmic membrane-bounded vesicle; F:hydrolase activity	P:GO:0008150; C:GO:0016023; F:GO:0003674	P:biological_process; C:cytoplasmic membrane-bounded vesicle; F:molecular_function	-	-	PTHR14795 (PANTHER); PTHR14795:SF1 (PANTHER); PTHR14795 (PANTHER); CYTOPLASMIC_DOMAIN (PHOBIUS); SIGNAL_PEPTIDE_N_REGION (PHOBIUS); TRANSMEMBRANE (PHOBIUS); SIGNAL_PEPTIDE_H_REGION (PHOBIUS); NON_CYTOPLASMIC_DOMAIN (PHOBIUS); TRANSMEMBRANE (PHOBIUS); NON_CYTOPLASMIC_DOMAIN (PHOBIUS); SIGNAL_PEPTIDE (PHOBIUS); NON_CYTOPLASMIC_DOMAIN (PHOBIUS); CYTOPLASMIC_DOMAIN (PHOBIUS); TRANSMEMBRANE (PHOBIUS);…	no GO terms	no GO terms
410869	tyrosine-sulfated glycopeptide receptor 1	F:GO:0005524; C:GO:0016021; F:GO:0004674; P:GO:0006468	F:ATP binding; C:integral component of membrane; F:protein serine/threonine kinase activity; P:protein phosphorylation	F:GO:0043167; P:GO:0006464; C:GO:0005575; F:GO:0016301	F:ion binding; P:cellular protein modification process; C:cellular_component; F:kinase activity	EC:2.7.11	Transferring phosphorus-containing groups	G3DSA:3.80.10.10 (GENE3D); G3DSA:3.80.10.10 (GENE3D); PTHR27000:SF207 (PANTHER); PTHR27000 (PANTHER); SSF52058 (SUPERFAMILY)	no GO terms	no GO terms
390254_con	tyrosine-sulfated glycopeptide receptor 1	F:GO:0005524; C:GO:0016021; F:GO:0004674; P:GO:0006468	F:ATP binding; C:integral component of membrane; F:protein serine/threonine kinase activity; P:protein phosphorylation	F:GO:0043167; P:GO:0006464; C:GO:0005575; F:GO:0016301	F:ion binding; P:cellular protein modification process; C:cellular_component; F:kinase activity	EC:2.7.11	Transferring phosphorus-containing groups	no IPS match	no IPS match	no IPS match
401500_con	ubiquitin carboxyl-terminal hydrolase 2	F:GO:0008270; F:GO:0008234; F:GO:0036459; P:GO:0006511	F:zinc ion binding; F:cysteine-type peptidase activity; F:ubiquitinyl hydrolase activity; P:ubiquitin-dependent protein catabolic process	P:GO:0009056; F:GO:0043167; F:GO:0008233	P:catabolic process; F:ion binding; F:peptidase activity	EC:3.4	Acting on peptide bonds (peptidases)	TMhelix (TMHMM)	no GO terms	no GO terms
509091_con	udp-glucose:glycoprotein glucosyltransferase 1	F:GO:0008270; P:GO:0044238; P:GO:0044237; P:GO:0071704	F:zinc ion binding; P:primary metabolic process; P:cellular metabolic process; P:organic substance metabolic process	P:GO:0008150; F:GO:0043167	P:biological_process; F:ion binding	-	-	NON_CYTOPLASMIC_DOMAIN (PHOBIUS); SIGNAL_PEPTIDE (PHOBIUS); SIGNAL_PEPTIDE_N_REGION (PHOBIUS); SIGNAL_PEPTIDE_H_REGION (PHOBIUS); SIGNAL_PEPTIDE_C_REGION (PHOBIUS); TMhelix (TMHMM)	no GO terms	no GO terms
507442	uncharacterized loc100279211	F:GO:0008270; F:GO:0046872; P:GO:0008152; F:GO:0008080	F:zinc ion binding; F:metal ion binding; P:metabolic process; F:N-acetyltransferase activity	F:GO:0008270; F:GO:0046872; P:GO:0008152; F:GO:0008080	F:zinc ion binding; F:metal ion binding; P:metabolic process; F:N-acetyltransferase activity	-	-	no IPS match	no IPS match	no IPS match
346969_con	uncharacterized transporter	P:GO:0055085; C:GO:0016020; C:GO:0016021; C:GO:0016023	P:transmembrane transport; C:membrane; C:integral component of membrane; C:cytoplasmic membrane-bounded vesicle	P:GO:0055085; C:GO:0016020; C:GO:0016021; C:GO:0016023	P:transmembrane transport; C:membrane; C:integral component of membrane; C:cytoplasmic membrane-bounded vesicle	-	-	no IPS match	no IPS match	no IPS match
398653_con	uncharacterized transporter ybr287w-like	P:GO:0055085; C:GO:0016020; C:GO:0016021; C:GO:0016023	P:transmembrane transport; C:membrane; C:integral component of membrane; C:cytoplasmic membrane-bounded vesicle	P:GO:0055085; C:GO:0016020; C:GO:0016021; C:GO:0016023	P:transmembrane transport; C:membrane; C:integral component of membrane; C:cytoplasmic membrane-bounded vesicle	-	-	no IPS match	no IPS match	no IPS match
506197	unnamed protein product	P:GO:0045893; P:GO:0030154; P:GO:0009965; C:GO:0009535	P:positive regulation of transcription, DNA-templated; P:cell differentiation; P:leaf morphogenesis; C:chloroplast thylakoid membrane	P:GO:0048856; P:GO:0030154; P:GO:0034641; P:GO:0009058; C:GO:0009536; C:GO:0009579	P:anatomical structure development; P:cell differentiation; P:cellular nitrogen compound metabolic process; P:biosynthetic process; C:plastid; C:thylakoid	-	-	no IPS match	no IPS match	no IPS match
506740_con	unnamed protein product	F:GO:0003677; C:GO:0005634; P:GO:0006351; P:GO:0006355	F:DNA binding; C:nucleus; P:transcription, DNA-templated; P:regulation of transcription, DNA-templated	F:GO:0003677; C:GO:0005634; P:GO:0006351; P:GO:0006355	F:DNA binding; C:nucleus; P:transcription, DNA-templated; P:regulation of transcription, DNA-templated	-	-	SignalP-TM (SIGNALP_GRAM_POSITIVE)	no GO terms	no GO terms
398765_con	unnamed protein product	P:GO:0071076; C:GO:0005634; F:GO:0016779; C:GO:0005737	P:RNA 3' uridylation; C:nucleus; F:nucleotidyltransferase activity; C:cytoplasm	P:GO:0071076; C:GO:0005634; F:GO:0016779; C:GO:0005737	P:RNA 3' uridylation; C:nucleus; F:nucleotidyltransferase activity; C:cytoplasm	-	-	no IPS match	no IPS match	no IPS match
390670	uridine 5 -monophosphate synthase	P:GO:0006207; F:GO:0004590; P:GO:0044205; F:GO:0004588	P:'de novo' pyrimidine nucleobase biosynthetic process; F:orotidine-5'-phosphate decarboxylase activity; P:'de novo' UMP biosynthetic process; F:orotate phosphoribosyltransferase activity	P:GO:0044281; F:GO:0016757; F:GO:0016829; P:GO:0034641; P:GO:0009058	P:small molecule metabolic process; F:transferase activity, transferring glycosyl groups; F:lyase activity; P:cellular nitrogen compound metabolic process; P:biosynthetic process	EC:4.1.1.23; EC:2.4.2.10	Carbon-carbon lyases; Glycosyltransferases	IPR001754 (PFAM); IPR013785 (G3DSA:3.20.20.GENE3D); PTHR19278:SF39 (PANTHER); PTHR19278 (PANTHER); IPR011060 (SUPERFAMILY)	F:GO:0004590; P:GO:0006207; F:GO:0003824; P:GO:0008152	F:orotidine-5'-phosphate decarboxylase activity; P:'de novo' pyrimidine nucleobase biosynthetic process; F:catalytic activity; P:metabolic process
389308	30s ribosomal protein s6	F:GO:0003735; P:GO:0019243; C:GO:0005840; F:GO:0019843; P:GO:0006412	F:structural constituent of ribosome; P:methylglyoxal catabolic process to D-lactate via S-lactoyl-glutathione; C:ribosome; F:rRNA binding; P:translation	P:GO:0044281; F:GO:0003735; P:GO:0009056; C:GO:0005840; F:GO:0019843; P:GO:0006412	P:small molecule metabolic process; F:structural constituent of ribosome; P:catabolic process; C:ribosome; F:rRNA binding; P:translation	-	-	no IPS match	no IPS match	no IPS match
389360	4-hydroxyphenylacetaldehyde oxime monooxygenase	F:GO:0005506; F:GO:0016705; P:GO:0055114; F:GO:0004497; F:GO:0020037	F:iron ion binding; F:oxidoreductase activity, acting on paired donors, with incorporation or reduction of molecular oxygen; P:oxidation-reduction process; F:monooxygenase activity; F:heme binding	F:GO:0005506; F:GO:0016705; P:GO:0055114; F:GO:0004497; F:GO:0020037	F:iron ion binding; F:oxidoreductase activity, acting on paired donors, with incorporation or reduction of molecular oxygen; P:oxidation-reduction process; F:monooxygenase activity; F:heme binding	-	-	no IPS match	no IPS match	no IPS match
505674	6-phosphogluconate decarboxylating	F:GO:0050661; F:GO:0004616; P:GO:0006098; F:GO:0016491; P:GO:0055114	F:NADP binding; F:phosphogluconate dehydrogenase (decarboxylating) activity; P:pentose-phosphate shunt; F:oxidoreductase activity; P:oxidation-reduction process	F:GO:0050661; F:GO:0004616; P:GO:0006098; F:GO:0016491; P:GO:0055114	F:NADP binding; F:phosphogluconate dehydrogenase (decarboxylating) activity; P:pentose-phosphate shunt; F:oxidoreductase activity; P:oxidation-reduction process	-	-	TMhelix (TMHMM)	no GO terms	no GO terms
389332	abc transporter c family member 15	F:GO:0005524; F:GO:0042626; P:GO:0055085; P:GO:0008152; C:GO:0016021	F:ATP binding; F:ATPase activity, coupled to transmembrane movement of substances; P:transmembrane transport; P:metabolic process; C:integral component of membrane	F:GO:0016887; F:GO:0022857; F:GO:0043167; C:GO:0005575	F:ATPase activity; F:transmembrane transporter activity; F:ion binding; C:cellular_component	-	-	TRANSMEMBRANE (PHOBIUS); CYTOPLASMIC_DOMAIN (PHOBIUS); CYTOPLASMIC_DOMAIN (PHOBIUS); TRANSMEMBRANE (PHOBIUS); TRANSMEMBRANE (PHOBIUS); NON_CYTOPLASMIC_DOMAIN (PHOBIUS); NON_CYTOPLASMIC_DOMAIN (PHOBIUS); TMhelix (TMHMM); TMhelix (TMHMM); TMhelix (TMHMM)	no GO terms	no GO terms
505557	abc transporter g family member 7	F:GO:0005524; F:GO:0042626; P:GO:0008152; P:GO:0006810; C:GO:0043190	F:ATP binding; F:ATPase activity, coupled to transmembrane movement of substances; P:metabolic process; P:transport; C:ATP-binding cassette (ABC) transporter complex	F:GO:0016887; F:GO:0022857; F:GO:0043167; C:GO:0043234; C:GO:0005886	F:ATPase activity; F:transmembrane transporter activity; F:ion binding; C:protein complex; C:plasma membrane	-	-	no IPS match	no IPS match	no IPS match
346896	abscisic acid 8 -hydroxylase 4	F:GO:0005506; F:GO:0016705; P:GO:0055114; F:GO:0004497; F:GO:0020037	F:iron ion binding; F:oxidoreductase activity, acting on paired donors, with incorporation or reduction of molecular oxygen; P:oxidation-reduction process; F:monooxygenase activity; F:heme binding	F:GO:0016491; F:GO:0043167	F:oxidoreductase activity; F:ion binding	-	-	no IPS match	no IPS match	no IPS match
400759	acireductone dioxygenase 2	P:GO:0051302; F:GO:0005506; F:GO:0010309; C:GO:0005829; P:GO:0008652	P:regulation of cell division; F:iron ion binding; F:acireductone dioxygenase [iron(II)-requiring] activity; C:cytosol; P:cellular amino acid biosynthetic process	P:GO:0051301; F:GO:0016491; F:GO:0043167; C:GO:0005829; P:GO:0006520; P:GO:0009058	P:cell division; F:oxidoreductase activity; F:ion binding; C:cytosol; P:cellular amino acid metabolic process; P:biosynthetic process	EC:1.13.11.54	Acting on the CH-OH group of donors	no IPS match	no IPS match	no IPS match
506395_con	af466646_9 gag-pol polyprotein	C:GO:0005634; F:GO:0003677; P:GO:0006355; C:GO:0000786; P:GO:0006334	C:nucleus; F:DNA binding; P:regulation of transcription, DNA-templated; C:nucleosome; P:nucleosome assembly	C:GO:0005634; F:GO:0003677; P:GO:0051276; P:GO:0006461; C:GO:0005694; C:GO:0043234; P:GO:0034641; P:GO:0009058	C:nucleus; F:DNA binding; P:chromosome organization; P:protein complex assembly; C:chromosome; C:protein complex; P:cellular nitrogen compound metabolic process; P:biosynthetic process	-	-	PTHR24559:SF186 (PANTHER); PTHR24559 (PANTHER)	no GO terms	no GO terms
401436_con	alpha-glucosidase	P:GO:0000023; F:GO:0004558; F:GO:0032450; C:GO:0016023; F:GO:0030246	P:maltose metabolic process; F:alpha-1,4-glucosidase activity; F:maltose alpha-glucosidase activity; C:cytoplasmic membrane-bounded vesicle; F:carbohydrate binding	P:GO:0005975; C:GO:0016023; F:GO:0016798	P:carbohydrate metabolic process; C:cytoplasmic membrane-bounded vesicle; F:hydrolase activity, acting on glycosyl bonds	EC:3.2.1.20	Glycosylases	no IPS match	no IPS match	no IPS match
506334	ap-1 complex subunit gamma-2	P:GO:0016192; C:GO:0030131; F:GO:0008565; C:GO:0005794; P:GO:0006886	P:vesicle-mediated transport; C:clathrin adaptor complex; F:protein transporter activity; C:Golgi apparatus; P:intracellular protein transport	P:GO:0016192; C:GO:0005737; F:GO:0008565; C:GO:0005794; C:GO:0043234	P:vesicle-mediated transport; C:cytoplasm; F:protein transporter activity; C:Golgi apparatus; C:protein complex	-	-	no IPS match	no IPS match	no IPS match
508103	aspartate--trna cytoplasmic-like	F:GO:0003676; F:GO:0005524; C:GO:0005737; F:GO:0004815; P:GO:0006422	F:nucleic acid binding; F:ATP binding; C:cytoplasm; F:aspartate-tRNA ligase activity; P:aspartyl-tRNA aminoacylation	C:GO:0005737; F:GO:0043167; P:GO:0006399; P:GO:0006520; F:GO:0016874; P:GO:0006412	C:cytoplasm; F:ion binding; P:tRNA metabolic process; P:cellular amino acid metabolic process; F:ligase activity; P:translation	EC:6.1.1.12	Forming carbon-oxygen bonds	IPR002312 (PRINTS); IPR004364 (PFAM); G3DSA:3.30.930.10 (GENE3D); IPR018150 (PANTHER); IPR004523 (PTHR22594:PANTHER); IPR006195 (PROSITE_PROFILES); SSF55681 (SUPERFAMILY)	P:GO:0006418; F:GO:0004812; F:GO:0000166; F:GO:0005524; P:GO:0006422; C:GO:0005737; F:GO:0004815	P:tRNA aminoacylation for protein translation; F:aminoacyl-tRNA ligase activity; F:nucleotide binding; F:ATP binding; P:aspartyl-tRNA aminoacylation; C:cytoplasm; F:aspartate-tRNA ligase activity
390688	auxin response factor 16 isoform x2	C:GO:0005634; F:GO:0003677; P:GO:0006351; P:GO:0006355; P:GO:0009734	C:nucleus; F:DNA binding; P:transcription, DNA-templated; P:regulation of transcription, DNA-templated; P:auxin-activated signaling pathway	C:GO:0005634; F:GO:0003677; P:GO:0007165; P:GO:0034641; P:GO:0009058	C:nucleus; F:DNA binding; P:signal transduction; P:cellular nitrogen compound metabolic process; P:biosynthetic process	-	-	TMhelix (TMHMM)	no GO terms	no GO terms
400342	auxin response factor 17-like	C:GO:0005634; F:GO:0003677; P:GO:0006351; P:GO:0006355; P:GO:0009734	C:nucleus; F:DNA binding; P:transcription, DNA-templated; P:regulation of transcription, DNA-templated; P:auxin-activated signaling pathway	C:GO:0005634; F:GO:0003677; P:GO:0007165; P:GO:0034641; P:GO:0009058	C:nucleus; F:DNA binding; P:signal transduction; P:cellular nitrogen compound metabolic process; P:biosynthetic process	-	-	no IPS match	no IPS match	no IPS match
402244	beach domain-containing protein lvsc-like	P:GO:0016197; C:GO:0012505; C:GO:0019898; F:GO:0005543; C:GO:0005622	P:endosomal transport; C:endomembrane system; C:extrinsic component of membrane; F:phospholipid binding; C:intracellular	F:GO:0043167; F:GO:0008289; P:GO:0006810; C:GO:0005622	F:ion binding; F:lipid binding; P:transport; C:intracellular	-	-	IPR031570 (PFAM); PTHR13743 (PANTHER); PTHR13743:SF16 (PANTHER)	no GO terms	no GO terms
401921_con	bowman-birk type trypsin inhibitor	F:GO:0030414; F:GO:0004867; P:GO:0010951; C:GO:0005576; P:GO:0010466	F:peptidase inhibitor activity; F:serine-type endopeptidase inhibitor activity; P:negative regulation of endopeptidase activity; C:extracellular region; P:negative regulation of peptidase activity	F:GO:0030414; F:GO:0004867; P:GO:0010951; C:GO:0005576; P:GO:0010466	F:peptidase inhibitor activity; F:serine-type endopeptidase inhibitor activity; P:negative regulation of endopeptidase activity; C:extracellular region; P:negative regulation of peptidase activity	-	-	no IPS match	no IPS match	no IPS match
508531	cellulose synthase-like protein d2	C:GO:0016021; C:GO:0000139; F:GO:0016760; P:GO:0030244; P:GO:0071555	C:integral component of membrane; C:Golgi membrane; F:cellulose synthase (UDP-forming) activity; P:cellulose biosynthetic process; P:cell wall organization	P:GO:0005975; F:GO:0016757; C:GO:0005737; C:GO:0005794; P:GO:0071554; P:GO:0009058	P:carbohydrate metabolic process; F:transferase activity, transferring glycosyl groups; C:cytoplasm; C:Golgi apparatus; P:cell wall organization or biogenesis; P:biosynthetic process	EC:2.4.1.12	Glycosyltransferases	IPR005150 (PFAM); PTHR13301 (PANTHER); PTHR13301:SF55 (PANTHER); SIGNAL_PEPTIDE_H_REGION (PHOBIUS); CYTOPLASMIC_DOMAIN (PHOBIUS); SIGNAL_PEPTIDE_C_REGION (PHOBIUS); SIGNAL_PEPTIDE (PHOBIUS); TRANSMEMBRANE (PHOBIUS); NON_CYTOPLASMIC_DOMAIN (PHOBIUS); SIGNAL_PEPTIDE_N_REGION (PHOBIUS)	F:GO:0016760; C:GO:0016020; P:GO:0030244	F:cellulose synthase (UDP-forming) activity; C:membrane; P:cellulose biosynthetic process
401284_con	chromomethylase partial	C:GO:0005634; F:GO:0003677; F:GO:0003886; P:GO:0090116; F:GO:0003682	C:nucleus; F:DNA binding; F:DNA (cytosine-5-)-methyltransferase activity; P:C-5 methylation of cytosine; F:chromatin binding	C:GO:0005634; F:GO:0003677; F:GO:0008168; P:GO:0006259	C:nucleus; F:DNA binding; F:methyltransferase activity; P:DNA metabolic process	EC:2.1.1.37	Transferring one-carbon groups	no IPS match	no IPS match	no IPS match
400340_con	cinnamoyl- reductase	F:GO:0050662; F:GO:0003824; P:GO:0008152; C:GO:0005829; P:GO:0019761	F:coenzyme binding; F:catalytic activity; P:metabolic process; C:cytosol; P:glucosinolate biosynthetic process	F:GO:0050662; F:GO:0003824; P:GO:0008152; C:GO:0005829; P:GO:0019761	F:coenzyme binding; F:catalytic activity; P:metabolic process; C:cytosol; P:glucosinolate biosynthetic process	-	-	no IPS match	no IPS match	no IPS match
402210	cinnamoyl- reductase 1	F:GO:0050662; F:GO:0003824; P:GO:0008152; C:GO:0005829; P:GO:0019761	F:coenzyme binding; F:catalytic activity; P:metabolic process; C:cytosol; P:glucosinolate biosynthetic process	F:GO:0050662; F:GO:0003824; P:GO:0008152; C:GO:0005829; P:GO:0019761	F:coenzyme binding; F:catalytic activity; P:metabolic process; C:cytosol; P:glucosinolate biosynthetic process	-	-	SIGNAL_PEPTIDE_H_REGION (PHOBIUS); SIGNAL_PEPTIDE_C_REGION (PHOBIUS); SIGNAL_PEPTIDE (PHOBIUS); SIGNAL_PEPTIDE_N_REGION (PHOBIUS); NON_CYTOPLASMIC_DOMAIN (PHOBIUS); SignalP-noTM (SIGNALP_EUK)	no GO terms	no GO terms
411103_con	coatomer subunit beta -1	C:GO:0030117; P:GO:0016192; F:GO:0005198; P:GO:0006886; C:GO:0030663	C:membrane coat; P:vesicle-mediated transport; F:structural molecule activity; P:intracellular protein transport; C:COPI-coated vesicle membrane	P:GO:0016192; F:GO:0005198; C:GO:0016023; C:GO:0005794; C:GO:0043234	P:vesicle-mediated transport; F:structural molecule activity; C:cytoplasmic membrane-bounded vesicle; C:Golgi apparatus; C:protein complex	-	-	no IPS match	no IPS match	no IPS match
507787	cysteine-rich receptor-like protein kinase 20	F:GO:0097159; F:GO:1901363; C:GO:0016023; P:GO:0016310; F:GO:0016301	F:organic cyclic compound binding; F:heterocyclic compound binding; C:cytoplasmic membrane-bounded vesicle; P:phosphorylation; F:kinase activity	C:GO:0016023; F:GO:0016301	C:cytoplasmic membrane-bounded vesicle; F:kinase activity	-	-	NON_CYTOPLASMIC_DOMAIN (PHOBIUS); CYTOPLASMIC_DOMAIN (PHOBIUS); TRANSMEMBRANE (PHOBIUS); TMhelix (TMHMM)	no GO terms	no GO terms
402162	cytochrome p450	F:GO:0005506; C:GO:0016021; F:GO:0036191; P:GO:0055114; F:GO:0020037	F:iron ion binding; C:integral component of membrane; F:indolin-2-one monooxygenase activity; P:oxidation-reduction process; F:heme binding	F:GO:0016491; F:GO:0043167; C:GO:0005575	F:oxidoreductase activity; F:ion binding; C:cellular_component	EC:1.14.13.138	Acting on the CH-OH group of donors	IPR002401 (PRINTS); IPR001128 (G3DSA:1.10.630.GENE3D); IPR001128 (PFAM); PTHR24298:SF163 (PANTHER); PTHR24298 (PANTHER); IPR017972 (PROSITE_PATTERNS); IPR001128 (SUPERFAMILY); TMhelix (TMHMM)	F:GO:0005506; F:GO:0016705; F:GO:0020037; P:GO:0055114	F:iron ion binding; F:oxidoreductase activity, acting on paired donors, with incorporation or reduction of molecular oxygen; F:heme binding; P:oxidation-reduction process
390245_con	cytochrome p450 71d10	F:GO:0005506; F:GO:0016705; P:GO:0055114; F:GO:0004497; F:GO:0020037	F:iron ion binding; F:oxidoreductase activity, acting on paired donors, with incorporation or reduction of molecular oxygen; P:oxidation-reduction process; F:monooxygenase activity; F:heme binding	F:GO:0016491; F:GO:0043167	F:oxidoreductase activity; F:ion binding	-	-	IPR002403 (PRINTS); IPR001128 (PRINTS); IPR001128 (PFAM); IPR001128 (G3DSA:1.10.630.GENE3D); PTHR24298:SF58 (PANTHER); PTHR24298 (PANTHER); IPR017972 (PROSITE_PATTERNS); IPR001128 (SUPERFAMILY)	F:GO:0020037; F:GO:0004497; F:GO:0016705; F:GO:0005506; P:GO:0055114	F:heme binding; F:monooxygenase activity; F:oxidoreductase activity, acting on paired donors, with incorporation or reduction of molecular oxygen; F:iron ion binding; P:oxidation-reduction process
389925	cytochrome p450 71d7	F:GO:0005506; F:GO:0016705; P:GO:0055114; F:GO:0004497; F:GO:0020037	F:iron ion binding; F:oxidoreductase activity, acting on paired donors, with incorporation or reduction of molecular oxygen; P:oxidation-reduction process; F:monooxygenase activity; F:heme binding	F:GO:0016491; F:GO:0043167	F:oxidoreductase activity; F:ion binding	-	-	no IPS match	no IPS match	no IPS match
400506_con	cytochrome p450 71d7	F:GO:0005506; F:GO:0016705; P:GO:0055114; F:GO:0004497; F:GO:0020037	F:iron ion binding; F:oxidoreductase activity, acting on paired donors, with incorporation or reduction of molecular oxygen; P:oxidation-reduction process; F:monooxygenase activity; F:heme binding	F:GO:0016491; F:GO:0043167	F:oxidoreductase activity; F:ion binding	-	-	IPR002397 (PRINTS); IPR001128 (G3DSA:1.10.630.GENE3D); IPR001128 (PFAM); PTHR24298 (PANTHER); PTHR24298:SF58 (PANTHER); IPR001128 (SUPERFAMILY)	F:GO:0004497; F:GO:0005506; P:GO:0055114; F:GO:0020037; F:GO:0016705	F:monooxygenase activity; F:iron ion binding; P:oxidation-reduction process; F:heme binding; F:oxidoreductase activity, acting on paired donors, with incorporation or reduction of molecular oxygen
399649	cytochrome p450 734a6-like	F:GO:0005506; F:GO:0016705; P:GO:0055114; F:GO:0004497; F:GO:0020037	F:iron ion binding; F:oxidoreductase activity, acting on paired donors, with incorporation or reduction of molecular oxygen; P:oxidation-reduction process; F:monooxygenase activity; F:heme binding	F:GO:0016491; F:GO:0043167	F:oxidoreductase activity; F:ion binding	-	-	IPR001128 (PFAM); IPR001128 (G3DSA:1.10.630.GENE3D); PTHR24282:SF40 (PANTHER); PTHR24282 (PANTHER); CYTOPLASMIC_DOMAIN (PHOBIUS); TRANSMEMBRANE (PHOBIUS); NON_CYTOPLASMIC_DOMAIN (PHOBIUS); IPR001128 (SUPERFAMILY)	F:GO:0020037; F:GO:0016705; F:GO:0005506; P:GO:0055114	F:heme binding; F:oxidoreductase activity, acting on paired donors, with incorporation or reduction of molecular oxygen; F:iron ion binding; P:oxidation-reduction process
117250	death-inducer obliterator 1-like	C:GO:0005634; F:GO:0008270; F:GO:0003746; P:GO:0006351; P:GO:0006414	C:nucleus; F:zinc ion binding; F:translation elongation factor activity; P:transcription, DNA-templated; P:translational elongation	C:GO:0005634; F:GO:0008270; F:GO:0003746; P:GO:0006351; P:GO:0006414	C:nucleus; F:zinc ion binding; F:translation elongation factor activity; P:transcription, DNA-templated; P:translational elongation	-	-	no IPS match	no IPS match	no IPS match
400488_con	disease resistance protein rpm1	F:GO:0005524; F:GO:0042802; F:GO:0004672; F:GO:0043531; P:GO:0006468	F:ATP binding; F:identical protein binding; F:protein kinase activity; F:ADP binding; P:protein phosphorylation	F:GO:0043167; P:GO:0006464; F:GO:0016301	F:ion binding; P:cellular protein modification process; F:kinase activity	-	-	G3DSA:3.80.10.10 (GENE3D); PTHR13871:SF44 (PANTHER); PTHR13871 (PANTHER); SSF52047 (SUPERFAMILY)	no GO terms	no GO terms
400008	disease resistance rpp8-like protein 4	F:GO:0003676; F:GO:0008270; P:GO:0008152; F:GO:0043531; F:GO:0016874	F:nucleic acid binding; F:zinc ion binding; P:metabolic process; F:ADP binding; F:ligase activity	F:GO:0043167; F:GO:0016874	F:ion binding; F:ligase activity	-	-	no IPS match	no IPS match	no IPS match
506999	dna polymerase epsilon subunit 3	C:GO:0005634; F:GO:0003700; F:GO:0046982; P:GO:0006355; F:GO:0043565	C:nucleus; F:transcription factor activity, sequence-specific DNA binding; F:protein heterodimerization activity; P:regulation of transcription, DNA-templated; F:sequence-specific DNA binding	C:GO:0005634; F:GO:0003677; F:GO:0001071; P:GO:0034641; P:GO:0009058	C:nucleus; F:DNA binding; F:nucleic acid binding transcription factor activity; P:cellular nitrogen compound metabolic process; P:biosynthetic process	-	-	SIGNAL_PEPTIDE (PHOBIUS); SIGNAL_PEPTIDE_N_REGION (PHOBIUS); NON_CYTOPLASMIC_DOMAIN (PHOBIUS); SIGNAL_PEPTIDE_H_REGION (PHOBIUS); SIGNAL_PEPTIDE_C_REGION (PHOBIUS)	no GO terms	no GO terms
506458	dna topoisomerase 1	F:GO:0003677; C:GO:0005739; F:GO:0003917; C:GO:0005694; P:GO:0006265	F:DNA binding; C:mitochondrion; F:DNA topoisomerase type I activity; C:chromosome; P:DNA topological change	F:GO:0003677; P:GO:0051276; C:GO:0005739; C:GO:0005694; P:GO:0006259; F:GO:0016853	F:DNA binding; P:chromosome organization; C:mitochondrion; C:chromosome; P:DNA metabolic process; F:isomerase activity	EC:5.99.1.2	n/a	IPR000380 (PRINTS); IPR003601 (SMART); IPR013497 (PFAM); IPR006171 (PFAM); IPR013824 (G3DSA:1.10.460.GENE3D); IPR006171 (G3DSA:3.40.50.GENE3D); IPR000380 (PANTHER); PTHR11390:SF27 (PANTHER); SIGNAL_PEPTIDE (PHOBIUS); SIGNAL_PEPTIDE_H_REGION (PHOBIUS); SIGNAL_PEPTIDE_N_REGION (PHOBIUS); NON_CYTOPLASMIC_DOMAIN (PHOBIUS); SIGNAL_PEPTIDE_C_REGION (PHOBIUS); IPR006171 (PROSITE_PROFILES); SignalP-noTM …	F:GO:0003917; F:GO:0003677; P:GO:0006265; F:GO:0003916	F:DNA topoisomerase type I activity; F:DNA binding; P:DNA topological change; F:DNA topoisomerase activity
411425_con	dna topoisomerase i	F:GO:0003677; C:GO:0005739; F:GO:0003917; C:GO:0005694; P:GO:0006265	F:DNA binding; C:mitochondrion; F:DNA topoisomerase type I activity; C:chromosome; P:DNA topological change	F:GO:0003677; P:GO:0051276; C:GO:0005739; C:GO:0005694; P:GO:0006259; F:GO:0016853	F:DNA binding; P:chromosome organization; C:mitochondrion; C:chromosome; P:DNA metabolic process; F:isomerase activity	EC:5.99.1.2	n/a	IPR013497 (PFAM); IPR013825 (G3DSA:2.70.20.GENE3D); PTHR11390:SF27 (PANTHER); IPR000380 (PANTHER); IPR023405 (SUPERFAMILY)	P:GO:0006265; F:GO:0003916; F:GO:0003677; F:GO:0003917	P:DNA topological change; F:DNA topoisomerase activity; F:DNA binding; F:DNA topoisomerase type I activity
399529	e3 ubiquitin-protein ligase rnf14	F:GO:0004842; F:GO:0008270; C:GO:0009536; F:GO:0016874; P:GO:0016567	F:ubiquitin-protein transferase activity; F:zinc ion binding; C:plastid; F:ligase activity; P:protein ubiquitination	F:GO:0043167; P:GO:0006464; C:GO:0009536; F:GO:0016874	F:ion binding; P:cellular protein modification process; C:plastid; F:ligase activity	-	-	no IPS match	no IPS match	no IPS match
116388	ethylene-responsive transcription factor esr1	C:GO:0005634; F:GO:0003677; F:GO:0003700; P:GO:0006351; P:GO:0006355	C:nucleus; F:DNA binding; F:transcription factor activity, sequence-specific DNA binding; P:transcription, DNA-templated; P:regulation of transcription, DNA-templated	C:GO:0005634; F:GO:0003677; F:GO:0001071; P:GO:0034641; P:GO:0009058	C:nucleus; F:DNA binding; F:nucleic acid binding transcription factor activity; P:cellular nitrogen compound metabolic process; P:biosynthetic process	-	-	no IPS match	no IPS match	no IPS match
507899	fkbp12-interacting protein of 37 kda	C:GO:0005634; C:GO:0009506; P:GO:0048024; P:GO:0006396; P:GO:0000278	C:nucleus; C:plasmodesma; P:regulation of mRNA splicing, via spliceosome; P:RNA processing; P:mitotic cell cycle	C:GO:0005634; P:GO:0006397; P:GO:0007049	C:nucleus; P:mRNA processing; P:cell cycle	-	-	no IPS match	no IPS match	no IPS match
509376	glutamate receptor	P:GO:0006811; C:GO:0005739; C:GO:0016021; P:GO:0035235; F:GO:0004970	P:ion transport; C:mitochondrion; C:integral component of membrane; P:ionotropic glutamate receptor signaling pathway; F:ionotropic glutamate receptor activity	F:GO:0022857; C:GO:0005739; F:GO:0004871	F:transmembrane transporter activity; C:mitochondrion; F:signal transducer activity	-	-	PTHR34836:SF1 (PANTHER); PTHR34836 (PANTHER); SIGNAL_PEPTIDE (PHOBIUS); SIGNAL_PEPTIDE_H_REGION (PHOBIUS); NON_CYTOPLASMIC_DOMAIN (PHOBIUS); SIGNAL_PEPTIDE_C_REGION (PHOBIUS); SIGNAL_PEPTIDE_N_REGION (PHOBIUS); SignalP-TM (SIGNALP_GRAM_POSITIVE); SignalP-noTM (SIGNALP_EUK); SignalP-noTM (SIGNALP_GRAM_NEGATIVE)	no GO terms	no GO terms
390257	glycerol 3-phosphate permease	P:GO:0055085; C:GO:0016020; C:GO:0016021; P:GO:0006810; F:GO:0005215	P:transmembrane transport; C:membrane; C:integral component of membrane; P:transport; F:transporter activity	P:GO:0055085; C:GO:0016020; C:GO:0016021; P:GO:0006810; F:GO:0005215	P:transmembrane transport; C:membrane; C:integral component of membrane; P:transport; F:transporter activity	-	-	no IPS match	no IPS match	no IPS match
508995	helicase ski2w	F:GO:0003676; P:GO:0008152; P:GO:1902589; F:GO:0004386; P:GO:0098813	F:nucleic acid binding; P:metabolic process; P:single-organism organelle organization; F:helicase activity; P:nuclear chromosome segregation	P:GO:0007059; F:GO:0004386; P:GO:0007049	P:chromosome segregation; F:helicase activity; P:cell cycle	-	-	SIGNAL_PEPTIDE_N_REGION (PHOBIUS); SIGNAL_PEPTIDE (PHOBIUS); SIGNAL_PEPTIDE_C_REGION (PHOBIUS); SIGNAL_PEPTIDE_H_REGION (PHOBIUS); NON_CYTOPLASMIC_DOMAIN (PHOBIUS)	no GO terms	no GO terms
390525	histone-lysine n-methyltransferase atx2-like	C:GO:0005634; F:GO:0008270; P:GO:0034968; F:GO:0018024; P:GO:0035556	C:nucleus; F:zinc ion binding; P:histone lysine methylation; F:histone-lysine N-methyltransferase activity; P:intracellular signal transduction	C:GO:0005634; P:GO:0051276; P:GO:0007165; F:GO:0043167; P:GO:0006464; F:GO:0008168	C:nucleus; P:chromosome organization; P:signal transduction; F:ion binding; P:cellular protein modification process; F:methyltransferase activity	EC:2.1.1.43	Transferring one-carbon groups	PTHR22981:SF64 (PANTHER); PTHR22981 (PANTHER)	no GO terms	no GO terms
410971	hypothetical protein F775_08084	P:GO:0045492; C:GO:0016592; P:GO:0010413; P:GO:0006487; F:GO:0003674	P:xylan biosynthetic process; C:mediator complex; P:glucuronoxylan metabolic process; P:protein N-linked glycosylation; F:molecular_function	P:GO:0045492; C:GO:0016592; P:GO:0010413; P:GO:0006487; F:GO:0003674	P:xylan biosynthetic process; C:mediator complex; P:glucuronoxylan metabolic process; P:protein N-linked glycosylation; F:molecular_function	-	-	no IPS match	no IPS match	no IPS match
505166	hypothetical protein F775_08084	P:GO:0045492; C:GO:0016592; P:GO:0010413; P:GO:0006487; F:GO:0003674	P:xylan biosynthetic process; C:mediator complex; P:glucuronoxylan metabolic process; P:protein N-linked glycosylation; F:molecular_function	P:GO:0045492; C:GO:0016592; P:GO:0010413; P:GO:0006487; F:GO:0003674	P:xylan biosynthetic process; C:mediator complex; P:glucuronoxylan metabolic process; P:protein N-linked glycosylation; F:molecular_function	-	-	no IPS match	no IPS match	no IPS match
389699_con	hypothetical protein F775_08084	P:GO:0045492; C:GO:0016592; P:GO:0010413; P:GO:0006487; F:GO:0003674	P:xylan biosynthetic process; C:mediator complex; P:glucuronoxylan metabolic process; P:protein N-linked glycosylation; F:molecular_function	P:GO:0045492; C:GO:0016592; P:GO:0010413; P:GO:0006487; F:GO:0003674	P:xylan biosynthetic process; C:mediator complex; P:glucuronoxylan metabolic process; P:protein N-linked glycosylation; F:molecular_function	-	-	Coil (COILS)	no GO terms	no GO terms
400143_con	hypothetical protein F775_12550	F:GO:0003743; F:GO:0003723; C:GO:0005737; P:GO:0006413; P:GO:0006412	F:translation initiation factor activity; F:RNA binding; C:cytoplasm; P:translational initiation; P:translation	F:GO:0003743; F:GO:0003723; C:GO:0005737; P:GO:0006413; P:GO:0006412	F:translation initiation factor activity; F:RNA binding; C:cytoplasm; P:translational initiation; P:translation	-	-	PTHR33110 (PANTHER); SignalP-TM (SIGNALP_GRAM_POSITIVE)	no GO terms	no GO terms
390362	hypothetical protein TRIUR3_06966	P:GO:0045492; C:GO:0016592; P:GO:0010413; P:GO:0006487; F:GO:0003674	P:xylan biosynthetic process; C:mediator complex; P:glucuronoxylan metabolic process; P:protein N-linked glycosylation; F:molecular_function	P:GO:0045492; C:GO:0016592; P:GO:0010413; P:GO:0006487; F:GO:0003674	P:xylan biosynthetic process; C:mediator complex; P:glucuronoxylan metabolic process; P:protein N-linked glycosylation; F:molecular_function	-	-	no IPS match	no IPS match	no IPS match
508197	hypothetical protein TRIUR3_06966	P:GO:0045492; C:GO:0016592; P:GO:0010413; P:GO:0006487; F:GO:0003674	P:xylan biosynthetic process; C:mediator complex; P:glucuronoxylan metabolic process; P:protein N-linked glycosylation; F:molecular_function	P:GO:0045492; C:GO:0016592; P:GO:0010413; P:GO:0006487; F:GO:0003674	P:xylan biosynthetic process; C:mediator complex; P:glucuronoxylan metabolic process; P:protein N-linked glycosylation; F:molecular_function	-	-	no IPS match	no IPS match	no IPS match
411231	inactive purple acid phosphatase 27	F:GO:0046872; P:GO:0008152; P:GO:0006470; F:GO:0003993; F:GO:0016787	F:metal ion binding; P:metabolic process; P:protein dephosphorylation; F:acid phosphatase activity; F:hydrolase activity	F:GO:0046872; P:GO:0008152; P:GO:0006470; F:GO:0003993; F:GO:0016787	F:metal ion binding; P:metabolic process; P:protein dephosphorylation; F:acid phosphatase activity; F:hydrolase activity	-	-	PTHR22953 (PANTHER); PTHR22953:SF24 (PANTHER); SIGNAL_PEPTIDE_C_REGION (PHOBIUS); SIGNAL_PEPTIDE_N_REGION (PHOBIUS); SIGNAL_PEPTIDE (PHOBIUS); NON_CYTOPLASMIC_DOMAIN (PHOBIUS); SIGNAL_PEPTIDE_H_REGION (PHOBIUS); SignalP-noTM (SIGNALP_EUK)	no GO terms	no GO terms
506193	mannosyl-oligosaccharide glucosidase	P:GO:0008150; F:GO:0003824; C:GO:0016023; F:GO:0004573; P:GO:0009311	P:biological_process; F:catalytic activity; C:cytoplasmic membrane-bounded vesicle; F:mannosyl-oligosaccharide glucosidase activity; P:oligosaccharide metabolic process	P:GO:0008150; F:GO:0003824; C:GO:0016023; F:GO:0004573; P:GO:0009311	P:biological_process; F:catalytic activity; C:cytoplasmic membrane-bounded vesicle; F:mannosyl-oligosaccharide glucosidase activity; P:oligosaccharide metabolic process	-	-	NON_CYTOPLASMIC_DOMAIN (PHOBIUS); TRANSMEMBRANE (PHOBIUS); CYTOPLASMIC_DOMAIN (PHOBIUS); TMhelix (TMHMM)	no GO terms	no GO terms
507705	math domain-containing protein at5g43560	F:GO:0004843; P:GO:0016579; P:GO:0043161; P:GO:0061136; F:GO:0004197	F:ubiquitin-specific protease activity; P:protein deubiquitination; P:proteasome-mediated ubiquitin-dependent protein catabolic process; P:regulation of proteasomal protein catabolic process; F:cysteine-type endopeptidase activity	P:GO:0009056; P:GO:0006464; F:GO:0008233	P:catabolic process; P:cellular protein modification process; F:peptidase activity	EC:3.4.22	Acting on peptide bonds (peptidases)	no IPS match	no IPS match	no IPS match
410787	mevalonate galactokinase family protein isoform 1	F:GO:0005524; C:GO:0005829; P:GO:0006012; P:GO:0046835; F:GO:0004335	F:ATP binding; C:cytosol; P:galactose metabolic process; P:carbohydrate phosphorylation; F:galactokinase activity	P:GO:0044281; P:GO:0005975; F:GO:0043167; C:GO:0005829; F:GO:0016301	P:small molecule metabolic process; P:carbohydrate metabolic process; F:ion binding; C:cytosol; F:kinase activity	EC:2.7.1.6	Transferring phosphorus-containing groups	no IPS match	no IPS match	no IPS match
400924	microtubule-associated protein map65-1a	F:GO:0004190; P:GO:0006508; P:GO:0000910; P:GO:0000226; F:GO:0008017	F:aspartic-type endopeptidase activity; P:proteolysis; P:cytokinesis; P:microtubule cytoskeleton organization; F:microtubule binding	P:GO:0051301; P:GO:0007010; F:GO:0008233; F:GO:0008092; P:GO:0007049	P:cell division; P:cytoskeleton organization; F:peptidase activity; F:cytoskeletal protein binding; P:cell cycle	EC:3.4.23	Acting on peptide bonds (peptidases)	no IPS match	no IPS match	no IPS match
507926	nuclease harbi1	P:GO:0005975; P:GO:0008152; F:GO:0004553; F:GO:0016787; F:GO:0016798	P:carbohydrate metabolic process; P:metabolic process; F:hydrolase activity, hydrolyzing O-glycosyl compounds; F:hydrolase activity, acting on glycosyl bonds; F:hydrolase activity	P:GO:0005975; P:GO:0008152; F:GO:0004553; F:GO:0016787; F:GO:0016798	P:carbohydrate metabolic process; P:metabolic process; F:hydrolase activity, hydrolyzing O-glycosyl compounds; F:hydrolase activity, acting on glycosyl bonds; F:hydrolase activity	-	-	PTHR22930 (PANTHER); PTHR22930:SF10 (PANTHER)	no GO terms	no GO terms
347272	phosphatidylinositol 4-kinase alpha	P:GO:0048015; P:GO:0046854; F:GO:0016773; F:GO:0016301; C:GO:0005622	P:phosphatidylinositol-mediated signaling; P:phosphatidylinositol phosphorylation; F:phosphotransferase activity, alcohol group as acceptor; F:kinase activity; C:intracellular	P:GO:0007165; P:GO:0006629; F:GO:0016301; C:GO:0005622	P:signal transduction; P:lipid metabolic process; F:kinase activity; C:intracellular	-	-	TRANSMEMBRANE (PHOBIUS); NON_CYTOPLASMIC_DOMAIN (PHOBIUS); TRANSMEMBRANE (PHOBIUS); CYTOPLASMIC_DOMAIN (PHOBIUS); CYTOPLASMIC_DOMAIN (PHOBIUS)	no GO terms	no GO terms
508600_con	plastid acetyl- carboxylase	F:GO:0005524; F:GO:0003989; F:GO:0046872; F:GO:0004075; P:GO:0006633	F:ATP binding; F:acetyl-CoA carboxylase activity; F:metal ion binding; F:biotin carboxylase activity; P:fatty acid biosynthetic process	P:GO:0044281; P:GO:0006629; F:GO:0043167; P:GO:0009058; F:GO:0016874	P:small molecule metabolic process; P:lipid metabolic process; F:ion binding; P:biosynthetic process; F:ligase activity	EC:6.4.1.2; EC:6.3.4.14	Forming carbon-carbon bonds; Forming carbon-nitrogen bonds	IPR013537 (PFAM); PTHR18866:SF106 (PANTHER); PTHR18866 (PANTHER)	P:GO:0006633; F:GO:0003989; F:GO:0005524	P:fatty acid biosynthetic process; F:acetyl-CoA carboxylase activity; F:ATP binding
506917_con	polygalacturonase precursor	P:GO:0005975; C:GO:0016023; F:GO:0004650; P:GO:0071555; C:GO:0005576	P:carbohydrate metabolic process; C:cytoplasmic membrane-bounded vesicle; F:polygalacturonase activity; P:cell wall organization; C:extracellular region	P:GO:0005975; C:GO:0016023; P:GO:0071554; C:GO:0005576; F:GO:0016798	P:carbohydrate metabolic process; C:cytoplasmic membrane-bounded vesicle; P:cell wall organization or biogenesis; C:extracellular region; F:hydrolase activity, acting on glycosyl bonds	EC:3.2.1.15	Glycosylases	IPR012334 (G3DSA:2.160.20.GENE3D); IPR000743 (PFAM); PTHR31375:SF20 (PANTHER); PTHR31375 (PANTHER); IPR011050 (SUPERFAMILY)	F:GO:0004650; P:GO:0005975	F:polygalacturonase activity; P:carbohydrate metabolic process
344822	polygalacturonase qrt2-like	P:GO:0005975; C:GO:0016023; F:GO:0004650; P:GO:0071555; C:GO:0005576	P:carbohydrate metabolic process; C:cytoplasmic membrane-bounded vesicle; F:polygalacturonase activity; P:cell wall organization; C:extracellular region	P:GO:0005975; C:GO:0016023; P:GO:0071554; C:GO:0005576; F:GO:0016798	P:carbohydrate metabolic process; C:cytoplasmic membrane-bounded vesicle; P:cell wall organization or biogenesis; C:extracellular region; F:hydrolase activity, acting on glycosyl bonds	EC:3.2.1.15	Glycosylases	SignalP-TM (SIGNALP_GRAM_POSITIVE)	no GO terms	no GO terms
390030_con	predicted protein	C:GO:0009506; F:GO:0016491; F:GO:0016706; P:GO:0009555; P:GO:0055114	C:plasmodesma; F:oxidoreductase activity; F:oxidoreductase activity, acting on paired donors, with incorporation or reduction of molecular oxygen, 2-oxoglutarate as one donor, and incorporation of one atom each of oxygen into both donors; P:pollen development; P:oxidation-reduction process	C:GO:0009506; F:GO:0016491; F:GO:0016706; P:GO:0009555; P:GO:0055114	C:plasmodesma; F:oxidoreductase activity; F:oxidoreductase activity, acting on paired donors, with incorporation or reduction of molecular oxygen, 2-oxoglutarate as one donor, and incorporation of one atom each of oxygen into both donors; P:pollen development; P:oxidation-reduction process	-	-	Coil (COILS); Coil (COILS); Coil (COILS); Coil (COILS)	no GO terms	no GO terms
505528	predicted protein	C:GO:0009506; F:GO:0016491; F:GO:0016706; P:GO:0009555; P:GO:0055114	C:plasmodesma; F:oxidoreductase activity; F:oxidoreductase activity, acting on paired donors, with incorporation or reduction of molecular oxygen, 2-oxoglutarate as one donor, and incorporation of one atom each of oxygen into both donors; P:pollen development; P:oxidation-reduction process	C:GO:0009506; F:GO:0016491; F:GO:0016706; P:GO:0009555; P:GO:0055114	C:plasmodesma; F:oxidoreductase activity; F:oxidoreductase activity, acting on paired donors, with incorporation or reduction of molecular oxygen, 2-oxoglutarate as one donor, and incorporation of one atom each of oxygen into both donors; P:pollen development; P:oxidation-reduction process	-	-	Coil (COILS); Coil (COILS); Coil (COILS); Coil (COILS)	no GO terms	no GO terms
402366	probable cinnamyl alcohol dehydrogenase 6	F:GO:0008270; F:GO:0045551; P:GO:0009809; P:GO:0055114; F:GO:0052747	F:zinc ion binding; F:cinnamyl-alcohol dehydrogenase activity; P:lignin biosynthetic process; P:oxidation-reduction process; F:sinapyl alcohol dehydrogenase activity	P:GO:0019748; F:GO:0016491; F:GO:0043167; P:GO:0009058	P:secondary metabolic process; F:oxidoreductase activity; F:ion binding; P:biosynthetic process	EC:1.1.1.195	Acting on the CH-OH group of donors	no IPS match	no IPS match	no IPS match
509733	probable isoprenylcysteine alpha-carbonyl methylesterase icmel1	C:GO:0005789; P:GO:0008152; C:GO:0016021; C:GO:0000139; F:GO:0052689	C:endoplasmic reticulum membrane; P:metabolic process; C:integral component of membrane; C:Golgi membrane; F:carboxylic ester hydrolase activity	P:GO:0008150; C:GO:0005794; C:GO:0005783; F:GO:0003674	P:biological_process; C:Golgi apparatus; C:endoplasmic reticulum; F:molecular_function	EC:3.1.1.1	Acting on ester bonds	no IPS match	no IPS match	no IPS match
402526_con	prolyl endopeptidase-like	C:GO:0005739; C:GO:0016020; P:GO:0006508; F:GO:0004252; F:GO:0070008	C:mitochondrion; C:membrane; P:proteolysis; F:serine-type endopeptidase activity; F:serine-type exopeptidase activity	C:GO:0005739; F:GO:0008233	C:mitochondrion; F:peptidase activity	EC:3.4.21	Acting on peptide bonds (peptidases)	NON_CYTOPLASMIC_DOMAIN (PHOBIUS); TRANSMEMBRANE (PHOBIUS); CYTOPLASMIC_DOMAIN (PHOBIUS); TMhelix (TMHMM)	no GO terms	no GO terms
116498	protein neuralized	F:GO:0004842; F:GO:0008270; C:GO:0005737; P:GO:0009966; P:GO:0016567	F:ubiquitin-protein transferase activity; F:zinc ion binding; C:cytoplasm; P:regulation of signal transduction; P:protein ubiquitination	C:GO:0005737; P:GO:0007165; F:GO:0043167; P:GO:0006464	C:cytoplasm; P:signal transduction; F:ion binding; P:cellular protein modification process	-	-	no IPS match	no IPS match	no IPS match
506704_con	protein neuralized	F:GO:0004842; F:GO:0008270; C:GO:0005737; P:GO:0009966; P:GO:0016567	F:ubiquitin-protein transferase activity; F:zinc ion binding; C:cytoplasm; P:regulation of signal transduction; P:protein ubiquitination	C:GO:0005737; P:GO:0007165; F:GO:0043167; P:GO:0006464	C:cytoplasm; P:signal transduction; F:ion binding; P:cellular protein modification process	-	-	PTHR10044:SF111 (PANTHER); PTHR10044 (PANTHER)	no GO terms	no GO terms
347356	protein s-acyltransferase 11-like	F:GO:0008270; F:GO:0019706; P:GO:0008152; C:GO:0016021; C:GO:0016023	F:zinc ion binding; F:protein-cysteine S-palmitoyltransferase activity; P:metabolic process; C:integral component of membrane; C:cytoplasmic membrane-bounded vesicle	F:GO:0016746; F:GO:0043167; C:GO:0016023	F:transferase activity, transferring acyl groups; F:ion binding; C:cytoplasmic membrane-bounded vesicle	EC:2.3.1.225	Acyltransferases	IPR001594 (PFAM); PTHR22883 (PANTHER); PTHR22883:SF35 (PANTHER); IPR001594 (PROSITE_PROFILES); TMhelix (TMHMM)	F:GO:0008270	F:zinc ion binding
348262	receptor kinase	F:GO:0005524; F:GO:0004672; P:GO:0016310; P:GO:0006468; F:GO:0016301	F:ATP binding; F:protein kinase activity; P:phosphorylation; P:protein phosphorylation; F:kinase activity	F:GO:0005524; F:GO:0004672; P:GO:0016310; P:GO:0006468; F:GO:0016301	F:ATP binding; F:protein kinase activity; P:phosphorylation; P:protein phosphorylation; F:kinase activity	-	-	no IPS match	no IPS match	no IPS match
505986	receptor kinase	F:GO:0005524; F:GO:0004672; P:GO:0016310; P:GO:0006468; F:GO:0016301	F:ATP binding; F:protein kinase activity; P:phosphorylation; P:protein phosphorylation; F:kinase activity	F:GO:0005524; F:GO:0004672; P:GO:0016310; P:GO:0006468; F:GO:0016301	F:ATP binding; F:protein kinase activity; P:phosphorylation; P:protein phosphorylation; F:kinase activity	-	-	no IPS match	no IPS match	no IPS match
348279	retrotransposon unclassified	F:GO:0003676; F:GO:0008270; F:GO:0046872; C:GO:0005739; P:GO:0015074	F:nucleic acid binding; F:zinc ion binding; F:metal ion binding; C:mitochondrion; P:DNA integration	F:GO:0003676; F:GO:0008270; F:GO:0046872; C:GO:0005739; P:GO:0015074	F:nucleic acid binding; F:zinc ion binding; F:metal ion binding; C:mitochondrion; P:DNA integration	-	-	no IPS match	no IPS match	no IPS match
389346	retrotransposon unclassified	P:GO:0090304; F:GO:0016779; P:GO:0044260; F:GO:0046872; C:GO:0005739	P:nucleic acid metabolic process; F:nucleotidyltransferase activity; P:cellular macromolecule metabolic process; F:metal ion binding; C:mitochondrion	F:GO:0016779; C:GO:0005739; F:GO:0043167; P:GO:0034641	F:nucleotidyltransferase activity; C:mitochondrion; F:ion binding; P:cellular nitrogen compound metabolic process	-	-	no IPS match	no IPS match	no IPS match
389500	retrotransposon unclassified	F:GO:0003676; F:GO:0003964; F:GO:0008270; F:GO:0003723; P:GO:0006278	F:nucleic acid binding; F:RNA-directed DNA polymerase activity; F:zinc ion binding; F:RNA binding; P:RNA-dependent DNA replication	F:GO:0003676; F:GO:0003964; F:GO:0008270; F:GO:0003723; P:GO:0006278	F:nucleic acid binding; F:RNA-directed DNA polymerase activity; F:zinc ion binding; F:RNA binding; P:RNA-dependent DNA replication	-	-	NON_CYTOPLASMIC_DOMAIN (PHOBIUS); CYTOPLASMIC_DOMAIN (PHOBIUS); TRANSMEMBRANE (PHOBIUS)	no GO terms	no GO terms
390611	retrotransposon unclassified	F:GO:0003676; P:GO:0090304; P:GO:0044260; C:GO:0043231; P:GO:1901576	F:nucleic acid binding; P:nucleic acid metabolic process; P:cellular macromolecule metabolic process; C:intracellular membrane-bounded organelle; P:organic substance biosynthetic process	P:GO:0034641; P:GO:0009058; C:GO:0043226; C:GO:0005622; F:GO:0003674	P:cellular nitrogen compound metabolic process; P:biosynthetic process; C:organelle; C:intracellular; F:molecular_function	-	-	IPR026960 (PFAM); PTHR33033:SF4 (PANTHER); PTHR33033 (PANTHER); TMhelix (TMHMM)	no GO terms	no GO terms
508832	retrotransposon unclassified	F:GO:0003677; F:GO:0004523; C:GO:0005739; P:GO:0006310; C:GO:0009536	F:DNA binding; F:RNA-DNA hybrid ribonuclease activity; C:mitochondrion; P:DNA recombination; C:plastid	F:GO:0003677; C:GO:0005739; F:GO:0004518; P:GO:0006259; C:GO:0009536	F:DNA binding; C:mitochondrion; F:nuclease activity; P:DNA metabolic process; C:plastid	EC:3.1.26.4	Acting on ester bonds	Coil (COILS); PF13456 (PFAM); IPR012337 (G3DSA:3.30.420.GENE3D); PTHR33033:SF10 (PANTHER); PTHR33033 (PANTHER); IPR002156 (PROSITE_PROFILES); IPR012337 (SUPERFAMILY)	F:GO:0003676; F:GO:0004523	F:nucleic acid binding; F:RNA-DNA hybrid ribonuclease activity
509537	retrotransposon unclassified	F:GO:0003676; P:GO:0090305; F:GO:0008270; F:GO:0004527; F:GO:0004519	F:nucleic acid binding; P:nucleic acid phosphodiester bond hydrolysis; F:zinc ion binding; F:exonuclease activity; F:endonuclease activity	F:GO:0003676; P:GO:0090305; F:GO:0008270; F:GO:0004527; F:GO:0004519	F:nucleic acid binding; P:nucleic acid phosphodiester bond hydrolysis; F:zinc ion binding; F:exonuclease activity; F:endonuclease activity	-	-	no IPS match	no IPS match	no IPS match
398725_con	retrotransposon unclassified	F:GO:0003964; F:GO:0003723; C:GO:0016020; P:GO:0006278; C:GO:0009536	F:RNA-directed DNA polymerase activity; F:RNA binding; C:membrane; P:RNA-dependent DNA replication; C:plastid	F:GO:0016779; F:GO:0003723; P:GO:0009058; P:GO:0006259; C:GO:0009536	F:nucleotidyltransferase activity; F:RNA binding; P:biosynthetic process; P:DNA metabolic process; C:plastid	EC:2.7.7.49	Transferring phosphorus-containing groups	SignalP-noTM (SIGNALP_EUK)	no GO terms	no GO terms
400525_con	retrotransposon unclassified	F:GO:0003676; F:GO:0003964; F:GO:0008270; P:GO:0006278; C:GO:0009536	F:nucleic acid binding; F:RNA-directed DNA polymerase activity; F:zinc ion binding; P:RNA-dependent DNA replication; C:plastid	F:GO:0003676; F:GO:0003964; F:GO:0008270; P:GO:0006278; C:GO:0009536	F:nucleic acid binding; F:RNA-directed DNA polymerase activity; F:zinc ion binding; P:RNA-dependent DNA replication; C:plastid	-	-	no IPS match	no IPS match	no IPS match
505720_con	retrotransposon unclassified	F:GO:0003676; F:GO:0003964; F:GO:0008270; C:GO:0005739; P:GO:0006278	F:nucleic acid binding; F:RNA-directed DNA polymerase activity; F:zinc ion binding; C:mitochondrion; P:RNA-dependent DNA replication	F:GO:0003676; F:GO:0003964; F:GO:0008270; C:GO:0005739; P:GO:0006278	F:nucleic acid binding; F:RNA-directed DNA polymerase activity; F:zinc ion binding; C:mitochondrion; P:RNA-dependent DNA replication	-	-	no IPS match	no IPS match	no IPS match
507588_con	retrotransposon unclassified	F:GO:0016788; P:GO:0008152; C:GO:0016023; F:GO:0005488; P:GO:0009987	F:hydrolase activity, acting on ester bonds; P:metabolic process; C:cytoplasmic membrane-bounded vesicle; F:binding; P:cellular process	P:GO:0008150; C:GO:0016023; F:GO:0003674	P:biological_process; C:cytoplasmic membrane-bounded vesicle; F:molecular_function	-	-	no IPS match	no IPS match	no IPS match
508906	retrovirus-related pol polyprotein from transposon 297	P:GO:0043170; F:GO:0097159; F:GO:1901363; P:GO:0044238; P:GO:0009987	P:macromolecule metabolic process; F:organic cyclic compound binding; F:heterocyclic compound binding; P:primary metabolic process; P:cellular process	P:GO:0008150; F:GO:0003674	P:biological_process; F:molecular_function	-	-	G3DSA:3.10.10.10 (GENE3D); PTHR10178 (PANTHER); PTHR10178:SF309 (PANTHER); SSF56672 (SUPERFAMILY)	no GO terms	no GO terms
400588	secologanin synthase	F:GO:0005506; F:GO:0016705; P:GO:0055114; F:GO:0004497; F:GO:0020037	F:iron ion binding; F:oxidoreductase activity, acting on paired donors, with incorporation or reduction of molecular oxygen; P:oxidation-reduction process; F:monooxygenase activity; F:heme binding	F:GO:0016491; F:GO:0043167	F:oxidoreductase activity; F:ion binding	-	-	IPR001128 (G3DSA:1.10.630.GENE3D); IPR001128 (PFAM); PTHR24282 (PANTHER); PTHR24282:SF40 (PANTHER); IPR001128 (SUPERFAMILY); TMhelix (TMHMM)	F:GO:0016705; P:GO:0055114; F:GO:0005506; F:GO:0020037	F:oxidoreductase activity, acting on paired donors, with incorporation or reduction of molecular oxygen; P:oxidation-reduction process; F:iron ion binding; F:heme binding
509044	secologanin synthase	F:GO:0005506; F:GO:0016705; P:GO:0055114; F:GO:0004497; F:GO:0020037	F:iron ion binding; F:oxidoreductase activity, acting on paired donors, with incorporation or reduction of molecular oxygen; P:oxidation-reduction process; F:monooxygenase activity; F:heme binding	F:GO:0016491; F:GO:0043167	F:oxidoreductase activity; F:ion binding	-	-	IPR001128 (G3DSA:1.10.630.GENE3D); IPR001128 (PFAM); PTHR24282 (PANTHER); PTHR24282:SF40 (PANTHER); NON_CYTOPLASMIC_DOMAIN (PHOBIUS); CYTOPLASMIC_DOMAIN (PHOBIUS); TRANSMEMBRANE (PHOBIUS); IPR001128 (SUPERFAMILY); TMhelix (TMHMM)	F:GO:0005506; P:GO:0055114; F:GO:0016705; F:GO:0020037	F:iron ion binding; P:oxidation-reduction process; F:oxidoreductase activity, acting on paired donors, with incorporation or reduction of molecular oxygen; F:heme binding
402521	serine threonine-protein kinase ctr1	F:GO:0016788; F:GO:0005524; F:GO:0004672; P:GO:0006468; C:GO:0009536	F:hydrolase activity, acting on ester bonds; F:ATP binding; F:protein kinase activity; P:protein phosphorylation; C:plastid	F:GO:0043167; P:GO:0006464; F:GO:0016301; C:GO:0009536	F:ion binding; P:cellular protein modification process; F:kinase activity; C:plastid	-	-	no IPS match	no IPS match	no IPS match
509047	shaggy-related protein kinase epsilon	F:GO:0003676; F:GO:0005524; P:GO:0006306; F:GO:0004672; P:GO:0006468	F:nucleic acid binding; F:ATP binding; P:DNA methylation; F:protein kinase activity; P:protein phosphorylation	F:GO:0043167; P:GO:0006464; P:GO:0006259; F:GO:0016301	F:ion binding; P:cellular protein modification process; P:DNA metabolic process; F:kinase activity	-	-	SignalP-noTM (SIGNALP_EUK)	no GO terms	no GO terms
411409	signal peptide peptidase-like 2b	F:GO:0004190; P:GO:0006508; C:GO:0016021; C:GO:0010008; C:GO:0016023	F:aspartic-type endopeptidase activity; P:proteolysis; C:integral component of membrane; C:endosome membrane; C:cytoplasmic membrane-bounded vesicle	C:GO:0005768; C:GO:0016023; F:GO:0008233	C:endosome; C:cytoplasmic membrane-bounded vesicle; F:peptidase activity	EC:3.4.23	Acting on peptide bonds (peptidases)	IPR007369 (PFAM); PTHR12174:SF45 (PANTHER); IPR007369 (PANTHER); TRANSMEMBRANE (PHOBIUS); NON_CYTOPLASMIC_DOMAIN (PHOBIUS); CYTOPLASMIC_DOMAIN (PHOBIUS); TMhelix (TMHMM)	F:GO:0004190; C:GO:0016021	F:aspartic-type endopeptidase activity; C:integral component of membrane
389853_con	snf2 domain-containing expressed	F:GO:0003676; F:GO:0003677; F:GO:0005524; P:GO:0008152; F:GO:0004386	F:nucleic acid binding; F:DNA binding; F:ATP binding; P:metabolic process; F:helicase activity	F:GO:0003676; F:GO:0003677; F:GO:0005524; P:GO:0008152; F:GO:0004386	F:nucleic acid binding; F:DNA binding; F:ATP binding; P:metabolic process; F:helicase activity	-	-	no IPS match	no IPS match	no IPS match
509143_con	sucrose synthase 2	C:GO:0005737; C:GO:0016020; P:GO:0009058; F:GO:0016157; P:GO:0005985	C:cytoplasm; C:membrane; P:biosynthetic process; F:sucrose synthase activity; P:sucrose metabolic process	P:GO:0005975; F:GO:0016757; C:GO:0005737; P:GO:0009058	P:carbohydrate metabolic process; F:transferase activity, transferring glycosyl groups; C:cytoplasm; P:biosynthetic process	EC:2.4.1.13	Glycosyltransferases	no IPS match	no IPS match	no IPS match
390526_con	sulfotransferase 16	C:GO:0005739; P:GO:0008152; F:GO:0003690; P:GO:0006355; F:GO:0008146	C:mitochondrion; P:metabolic process; F:double-stranded DNA binding; P:regulation of transcription, DNA-templated; F:sulfotransferase activity	F:GO:0003677; C:GO:0005739; P:GO:0034641; P:GO:0009058	F:DNA binding; C:mitochondrion; P:cellular nitrogen compound metabolic process; P:biosynthetic process	-	-	IPR000863 (PFAM); IPR027417 (G3DSA:3.40.50.GENE3D); PTHR11783:SF80 (PANTHER); PTHR11783 (PANTHER); IPR027417 (SUPERFAMILY)	F:GO:0008146	F:sulfotransferase activity
509706_con	sulfotransferase 16	C:GO:0005739; P:GO:0008152; F:GO:0003690; P:GO:0006355; F:GO:0008146	C:mitochondrion; P:metabolic process; F:double-stranded DNA binding; P:regulation of transcription, DNA-templated; F:sulfotransferase activity	F:GO:0003677; C:GO:0005739; P:GO:0034641; P:GO:0009058	F:DNA binding; C:mitochondrion; P:cellular nitrogen compound metabolic process; P:biosynthetic process	-	-	TRANSMEMBRANE (PHOBIUS); TRANSMEMBRANE (PHOBIUS); NON_CYTOPLASMIC_DOMAIN (PHOBIUS); CYTOPLASMIC_DOMAIN (PHOBIUS); CYTOPLASMIC_DOMAIN (PHOBIUS); TMhelix (TMHMM); TMhelix (TMHMM)	no GO terms	no GO terms
507522	syn-pimara- -diene synthase	F:GO:0000287; F:GO:0046872; P:GO:0008152; F:GO:0016829; F:GO:0010333	F:magnesium ion binding; F:metal ion binding; P:metabolic process; F:lyase activity; F:terpene synthase activity	F:GO:0000287; F:GO:0046872; P:GO:0008152; F:GO:0016829; F:GO:0010333	F:magnesium ion binding; F:metal ion binding; P:metabolic process; F:lyase activity; F:terpene synthase activity	-	-	IPR008949 (G3DSA:1.10.600.GENE3D); PTHR31739 (PANTHER); PTHR31739:SF5 (PANTHER); NON_CYTOPLASMIC_DOMAIN (PHOBIUS); SIGNAL_PEPTIDE (PHOBIUS); SIGNAL_PEPTIDE_N_REGION (PHOBIUS); SIGNAL_PEPTIDE_C_REGION (PHOBIUS); SIGNAL_PEPTIDE_H_REGION (PHOBIUS); IPR008949 (SUPERFAMILY)	no GO terms	no GO terms
115520	Thioredoxin-1	C:GO:0005623; F:GO:0015035; P:GO:0006662; P:GO:0045454; P:GO:0055114	C:cell; F:protein disulfide oxidoreductase activity; P:glycerol ether metabolic process; P:cell redox homeostasis; P:oxidation-reduction process	C:GO:0005623; F:GO:0015035; P:GO:0006662; P:GO:0045454; P:GO:0055114	C:cell; F:protein disulfide oxidoreductase activity; P:glycerol ether metabolic process; P:cell redox homeostasis; P:oxidation-reduction process	-	-	no IPS match	no IPS match	no IPS match
389309_con	trna (guanine -n1)-methyltransferase 1	C:GO:0005634; C:GO:0005759; F:GO:0052906; P:GO:0030488; C:GO:0009536	C:nucleus; C:mitochondrial matrix; F:tRNA (guanine(37)-N(1))-methyltransferase activity; P:tRNA methylation; C:plastid	C:GO:0005634; C:GO:0005739; P:GO:0006399; F:GO:0008168; C:GO:0009536	C:nucleus; C:mitochondrion; P:tRNA metabolic process; F:methyltransferase activity; C:plastid	EC:2.1.1.228	Transferring one-carbon groups	NON_CYTOPLASMIC_DOMAIN (PHOBIUS); TRANSMEMBRANE (PHOBIUS); CYTOPLASMIC_DOMAIN (PHOBIUS); TMhelix (TMHMM)	no GO terms	no GO terms
400187_con	u3 small nucleolar rna-associated protein 11	P:GO:0090502; C:GO:0032040; F:GO:0003723; F:GO:0004525; P:GO:0006364	P:RNA phosphodiester bond hydrolysis, endonucleolytic; C:small-subunit processome; F:RNA binding; F:ribonuclease III activity; P:rRNA processing	F:GO:0003723; F:GO:0004518; P:GO:0042254; C:GO:0005622	F:RNA binding; F:nuclease activity; P:ribosome biogenesis; C:intracellular	EC:3.1.26.3	Acting on ester bonds	PTHR11207:SF4 (PANTHER); PTHR11207 (PANTHER)	no GO terms	no GO terms
509717	u3 small nucleolar rna-associated protein 11	P:GO:0090502; C:GO:0032040; F:GO:0003723; F:GO:0004525; P:GO:0006364	P:RNA phosphodiester bond hydrolysis, endonucleolytic; C:small-subunit processome; F:RNA binding; F:ribonuclease III activity; P:rRNA processing	F:GO:0003723; F:GO:0004518; P:GO:0042254; C:GO:0005622	F:RNA binding; F:nuclease activity; P:ribosome biogenesis; C:intracellular	EC:3.1.26.3	Acting on ester bonds	PTHR11207:SF4 (PANTHER); PTHR11207 (PANTHER)	no GO terms	no GO terms
505461	udp-sugar transporter protein slc35a4	P:GO:0015992; C:GO:0016021; P:GO:0008643; F:GO:0005351; C:GO:0000139	P:proton transport; C:integral component of membrane; P:carbohydrate transport; F:sugar:proton symporter activity; C:Golgi membrane	F:GO:0022857; C:GO:0005737; C:GO:0005794	F:transmembrane transporter activity; C:cytoplasm; C:Golgi apparatus	-	-	no IPS match	no IPS match	no IPS match
402666	unnamed protein product	F:GO:0030414; F:GO:0004867; P:GO:0010951; C:GO:0005576; P:GO:0010466	F:peptidase inhibitor activity; F:serine-type endopeptidase inhibitor activity; P:negative regulation of endopeptidase activity; C:extracellular region; P:negative regulation of peptidase activity	F:GO:0030414; F:GO:0004867; P:GO:0010951; C:GO:0005576; P:GO:0010466	F:peptidase inhibitor activity; F:serine-type endopeptidase inhibitor activity; P:negative regulation of endopeptidase activity; C:extracellular region; P:negative regulation of peptidase activity	-	-	no IPS match	no IPS match	no IPS match
506491	urease accessory protein f isoform x1	P:GO:0006807; P:GO:0048554; F:GO:0016151; C:GO:0016023; P:GO:0006661	P:nitrogen compound metabolic process; P:positive regulation of metalloenzyme activity; F:nickel cation binding; C:cytoplasmic membrane-bounded vesicle; P:phosphatidylinositol biosynthetic process	P:GO:0006629; F:GO:0043167; C:GO:0016023; P:GO:0009058	P:lipid metabolic process; F:ion binding; C:cytoplasmic membrane-bounded vesicle; P:biosynthetic process	-	-	IPR002639 (PFAM); PTHR33620:SF1 (PANTHER); PTHR33620 (PANTHER); TMhelix (TMHMM)	F:GO:0016151; P:GO:0006807	F:nickel cation binding; P:nitrogen compound metabolic process
390487_con	urease accessory protein f isoform x1	P:GO:0006807; P:GO:0048554; F:GO:0016151; C:GO:0016023; P:GO:0006661	P:nitrogen compound metabolic process; P:positive regulation of metalloenzyme activity; F:nickel cation binding; C:cytoplasmic membrane-bounded vesicle; P:phosphatidylinositol biosynthetic process	P:GO:0006629; F:GO:0043167; C:GO:0016023; P:GO:0009058	P:lipid metabolic process; F:ion binding; C:cytoplasmic membrane-bounded vesicle; P:biosynthetic process	-	-	IPR002639 (PFAM)	P:GO:0006807; F:GO:0016151	P:nitrogen compound metabolic process; F:nickel cation binding
390782	uridine-cytidine kinase c-like	F:GO:0005524; F:GO:0004849; P:GO:0044211; P:GO:0016310; P:GO:0044206	F:ATP binding; F:uridine kinase activity; P:CTP salvage; P:phosphorylation; P:UMP salvage	P:GO:0044281; F:GO:0043167; P:GO:0034641; P:GO:0009058; F:GO:0016301	P:small molecule metabolic process; F:ion binding; P:cellular nitrogen compound metabolic process; P:biosynthetic process; F:kinase activity	EC:2.7.1.48	Transferring phosphorus-containing groups	no IPS match	no IPS match	no IPS match
508582	wall-associated receptor kinase 5	F:GO:0005524; F:GO:0005509; F:GO:0004674; P:GO:0006468; F:GO:0030247	F:ATP binding; F:calcium ion binding; F:protein serine/threonine kinase activity; P:protein phosphorylation; F:polysaccharide binding	F:GO:0043167; P:GO:0006464; F:GO:0016301	F:ion binding; P:cellular protein modification process; F:kinase activity	EC:2.7.11	Transferring phosphorus-containing groups	IPR001245 (PFAM); G3DSA:1.10.510.10 (GENE3D); G3DSA:3.30.200.20 (GENE3D); IPR013320 (G3DSA:2.60.120.GENE3D); PTHR27005 (PANTHER); PTHR27005:SF54 (PANTHER); IPR017441 (PROSITE_PATTERNS); NON_CYTOPLASMIC_DOMAIN (PHOBIUS); TRANSMEMBRANE (PHOBIUS); CYTOPLASMIC_DOMAIN (PHOBIUS); IPR000719 (PROSITE_PROFILES); IPR011009 (SUPERFAMILY); TMhelix (TMHMM)	P:GO:0006468; F:GO:0004672; F:GO:0005524	P:protein phosphorylation; F:protein kinase activity; F:ATP binding
399973_con	wat1-related protein at3g30340-like	P:GO:0055085; F:GO:0022857; C:GO:0016021; P:GO:0009058; F:GO:0016740	P:transmembrane transport; F:transmembrane transporter activity; C:integral component of membrane; P:biosynthetic process; F:transferase activity	F:GO:0022857; P:GO:0009058; C:GO:0005575	F:transmembrane transporter activity; P:biosynthetic process; C:cellular_component	-	-	PTHR31218:SF54 (PANTHER); IPR030184 (PANTHER); NON_CYTOPLASMIC_DOMAIN (PHOBIUS); NON_CYTOPLASMIC_DOMAIN (PHOBIUS); TRANSMEMBRANE (PHOBIUS); CYTOPLASMIC_DOMAIN (PHOBIUS); TRANSMEMBRANE (PHOBIUS); TRANSMEMBRANE (PHOBIUS); CYTOPLASMIC_DOMAIN (PHOBIUS); TMhelix (TMHMM); TMhelix (TMHMM); TMhelix (TMHMM)	C:GO:0016021; F:GO:0022857	C:integral component of membrane; F:transmembrane transporter activity
401381	zinc finger ccch domain-containing protein 46	C:GO:0005635; F:GO:0003677; F:GO:0008270; C:GO:0005739; P:GO:0006355	C:nuclear envelope; F:DNA binding; F:zinc ion binding; C:mitochondrion; P:regulation of transcription, DNA-templated	C:GO:0005635; F:GO:0003677; C:GO:0005739; F:GO:0043167; P:GO:0034641; P:GO:0009058	C:nuclear envelope; F:DNA binding; C:mitochondrion; F:ion binding; P:cellular nitrogen compound metabolic process; P:biosynthetic process	-	-	TRANSMEMBRANE (PHOBIUS); CYTOPLASMIC_DOMAIN (PHOBIUS); NON_CYTOPLASMIC_DOMAIN (PHOBIUS); TMhelix (TMHMM)	no GO terms	no GO terms
505976	zinc transporter 7	P:GO:0006812; P:GO:0055085; P:GO:0098655; C:GO:0016021; F:GO:0008324	P:cation transport; P:transmembrane transport; P:cation transmembrane transport; C:integral component of membrane; F:cation transmembrane transporter activity	P:GO:0006812; P:GO:0055085; P:GO:0098655; C:GO:0016021; F:GO:0008324	P:cation transport; P:transmembrane transport; P:cation transmembrane transport; C:integral component of membrane; F:cation transmembrane transporter activity	-	-	no IPS match	no IPS match	no IPS match
399715	3-isopropylmalate dehydrogenase chloroplastic	F:GO:0000287; F:GO:0051287; P:GO:0009098; P:GO:0055114; C:GO:0009536; F:GO:0003862	F:magnesium ion binding; F:NAD binding; P:leucine biosynthetic process; P:oxidation-reduction process; C:plastid; F:3-isopropylmalate dehydrogenase activity	F:GO:0016491; F:GO:0043167; P:GO:0006520; P:GO:0009058; C:GO:0009536	F:oxidoreductase activity; F:ion binding; P:cellular amino acid metabolic process; P:biosynthetic process; C:plastid	EC:1.1.1.85	Acting on the CH-OH group of donors	no IPS match	no IPS match	no IPS match
505891_con	40s ribosomal protein s20-2	F:GO:0003723; F:GO:0003735; C:GO:0015935; C:GO:0005840; C:GO:0005622; P:GO:0006412	F:RNA binding; F:structural constituent of ribosome; C:small ribosomal subunit; C:ribosome; C:intracellular; P:translation	F:GO:0003723; F:GO:0003735; C:GO:0015935; C:GO:0005840; C:GO:0005622; P:GO:0006412	F:RNA binding; F:structural constituent of ribosome; C:small ribosomal subunit; C:ribosome; C:intracellular; P:translation	-	-	IPR027486 (G3DSA:3.30.70.GENE3D)	no GO terms	no GO terms
401513	act-domain containing protein kinase family protein	F:GO:0005524; P:GO:0018108; F:GO:0004713; F:GO:0004674; F:GO:0016597; C:GO:0009536	F:ATP binding; P:peptidyl-tyrosine phosphorylation; F:protein tyrosine kinase activity; F:protein serine/threonine kinase activity; F:amino acid binding; C:plastid	F:GO:0043167; P:GO:0006464; F:GO:0016301; C:GO:0009536	F:ion binding; P:cellular protein modification process; F:kinase activity; C:plastid	EC:2.7.10; EC:2.7.11	Transferring phosphorus-containing groups; Transferring phosphorus-containing groups	G3DSA:1.10.510.10 (GENE3D); IPR001245 (PFAM); PTHR23257:SF471 (PANTHER); PTHR23257 (PANTHER); IPR008271 (PROSITE_PATTERNS); CYTOPLASMIC_DOMAIN (PHOBIUS); NON_CYTOPLASMIC_DOMAIN (PHOBIUS); TRANSMEMBRANE (PHOBIUS); IPR000719 (PROSITE_PROFILES); IPR011009 (SUPERFAMILY); TMhelix (TMHMM)	F:GO:0004672; P:GO:0006468; F:GO:0005524	F:protein kinase activity; P:protein phosphorylation; F:ATP binding
401518	acyl-activating enzyme 19	P:GO:0009616; F:GO:0003824; P:GO:0035196; P:GO:0007267; C:GO:0009536; P:GO:0010267	P:virus induced gene silencing; F:catalytic activity; P:production of miRNAs involved in gene silencing by miRNA; P:cell-cell signaling; C:plastid; P:production of ta-siRNAs involved in RNA interference	P:GO:0007267; P:GO:0034641; P:GO:0044403; C:GO:0009536; F:GO:0003674; P:GO:0006950; P:GO:0002376	P:cell-cell signaling; P:cellular nitrogen compound metabolic process; P:symbiosis, encompassing mutualism through parasitism; C:plastid; F:molecular_function; P:response to stress; P:immune system process	-	-	no IPS match	no IPS match	no IPS match
509193	adenine phosphoribosyltransferase	F:GO:0016757; F:GO:0003999; C:GO:0005737; P:GO:0009116; P:GO:0006168; F:GO:0016740	F:transferase activity, transferring glycosyl groups; F:adenine phosphoribosyltransferase activity; C:cytoplasm; P:nucleoside metabolic process; P:adenine salvage; F:transferase activity	F:GO:0016757; F:GO:0003999; C:GO:0005737; P:GO:0009116; P:GO:0006168; F:GO:0016740	F:transferase activity, transferring glycosyl groups; F:adenine phosphoribosyltransferase activity; C:cytoplasm; P:nucleoside metabolic process; P:adenine salvage; F:transferase activity	-	-	TRANSMEMBRANE (PHOBIUS); CYTOPLASMIC_DOMAIN (PHOBIUS); NON_CYTOPLASMIC_DOMAIN (PHOBIUS); TMhelix (TMHMM)	no GO terms	no GO terms
389619	amidohydrolase ytcj	F:GO:0016810; C:GO:0048471; P:GO:0008152; C:GO:0005783; C:GO:0016023; P:GO:0007346	F:hydrolase activity, acting on carbon-nitrogen (but not peptide) bonds; C:perinuclear region of cytoplasm; P:metabolic process; C:endoplasmic reticulum; C:cytoplasmic membrane-bounded vesicle; P:regulation of mitotic cell cycle	F:GO:0016810; C:GO:0005783; C:GO:0016023; P:GO:0007049	F:hydrolase activity, acting on carbon-nitrogen (but not peptide) bonds; C:endoplasmic reticulum; C:cytoplasmic membrane-bounded vesicle; P:cell cycle	-	-	no IPS match	no IPS match	no IPS match
505876_con	Aminoacylase-1	P:GO:0000097; P:GO:1901607; C:GO:0043231; C:GO:0012505; C:GO:0044444; F:GO:0016787	P:sulfur amino acid biosynthetic process; P:alpha-amino acid biosynthetic process; C:intracellular membrane-bounded organelle; C:endomembrane system; C:cytoplasmic part; F:hydrolase activity	P:GO:0006790; C:GO:0005737; P:GO:0006520; P:GO:0009058; C:GO:0043226; F:GO:0003674	P:sulfur compound metabolic process; C:cytoplasm; P:cellular amino acid metabolic process; P:biosynthetic process; C:organelle; F:molecular_function	-	-	no IPS match	no IPS match	no IPS match
410948	anaphase-promoting complex subunit 11	F:GO:0008270; F:GO:0061630; C:GO:0005680; F:GO:0097602; P:GO:0045842; P:GO:0042787	F:zinc ion binding; F:ubiquitin protein ligase activity; C:anaphase-promoting complex; F:cullin family protein binding; P:positive regulation of mitotic metaphase/anaphase transition; P:protein ubiquitination involved in ubiquitin-dependent protein catabolic process	P:GO:0051301; C:GO:0005634; P:GO:0009056; P:GO:0051276; F:GO:0043167; P:GO:0006464; P:GO:0007059; P:GO:0007067; C:GO:0043234	P:cell division; C:nucleus; P:catabolic process; P:chromosome organization; F:ion binding; P:cellular protein modification process; P:chromosome segregation; P:mitotic nuclear division; C:protein complex	-	-	IPR013083 (G3DSA:3.30.40.GENE3D); IPR024991 (PFAM); PTHR11210 (PANTHER); IPR001841 (PROSITE_PROFILES); SSF57850 (SUPERFAMILY)	F:GO:0004842; C:GO:0005680; F:GO:0008270; F:GO:0005515	F:ubiquitin-protein transferase activity; C:anaphase-promoting complex; F:zinc ion binding; F:protein binding
507559	aspartic proteinase-like protein 2	F:GO:0004190; P:GO:0030163; C:GO:0005739; P:GO:0006508; C:GO:0005576; F:GO:0016740	F:aspartic-type endopeptidase activity; P:protein catabolic process; C:mitochondrion; P:proteolysis; C:extracellular region; F:transferase activity	P:GO:0009056; C:GO:0005739; F:GO:0008233; C:GO:0005576	P:catabolic process; C:mitochondrion; F:peptidase activity; C:extracellular region	EC:3.4.23	Acting on peptide bonds (peptidases)	PTHR13683:SF375 (PANTHER); IPR001461 (PANTHER); TRANSMEMBRANE (PHOBIUS); NON_CYTOPLASMIC_DOMAIN (PHOBIUS); CYTOPLASMIC_DOMAIN (PHOBIUS); IPR021109 (SUPERFAMILY); TMhelix (TMHMM)	F:GO:0004190; P:GO:0006508	F:aspartic-type endopeptidase activity; P:proteolysis
345319	autophagy-related protein 2	F:GO:0003964; P:GO:0006914; C:GO:0005739; P:GO:0006508; F:GO:0004252; P:GO:0006278	F:RNA-directed DNA polymerase activity; P:autophagy; C:mitochondrion; P:proteolysis; F:serine-type endopeptidase activity; P:RNA-dependent DNA replication	F:GO:0003964; P:GO:0006914; C:GO:0005739; P:GO:0006508; F:GO:0004252; P:GO:0006278	F:RNA-directed DNA polymerase activity; P:autophagy; C:mitochondrion; P:proteolysis; F:serine-type endopeptidase activity; P:RNA-dependent DNA replication	-	-	SIGNAL_PEPTIDE (PHOBIUS); SIGNAL_PEPTIDE_H_REGION (PHOBIUS); SIGNAL_PEPTIDE_N_REGION (PHOBIUS); SIGNAL_PEPTIDE_C_REGION (PHOBIUS); NON_CYTOPLASMIC_DOMAIN (PHOBIUS); SignalP-TM (SIGNALP_EUK)	no GO terms	no GO terms
411054	auxin response factor 4	F:GO:0003677; C:GO:0005634; P:GO:0006351; P:GO:0006355; P:GO:0009725; P:GO:0009734	F:DNA binding; C:nucleus; P:transcription, DNA-templated; P:regulation of transcription, DNA-templated; P:response to hormone; P:auxin-activated signaling pathway	F:GO:0003677; C:GO:0005634; P:GO:0006351; P:GO:0006355; P:GO:0009725; P:GO:0009734	F:DNA binding; C:nucleus; P:transcription, DNA-templated; P:regulation of transcription, DNA-templated; P:response to hormone; P:auxin-activated signaling pathway	-	-	no IPS match	no IPS match	no IPS match
506405	auxin response factor 7a	F:GO:0003677; C:GO:0005634; P:GO:0006351; P:GO:0006355; P:GO:0009725; P:GO:0009734	F:DNA binding; C:nucleus; P:transcription, DNA-templated; P:regulation of transcription, DNA-templated; P:response to hormone; P:auxin-activated signaling pathway	F:GO:0003677; C:GO:0005634; P:GO:0006351; P:GO:0006355; P:GO:0009725; P:GO:0009734	F:DNA binding; C:nucleus; P:transcription, DNA-templated; P:regulation of transcription, DNA-templated; P:response to hormone; P:auxin-activated signaling pathway	-	-	no IPS match	no IPS match	no IPS match
66654	calcium-transporting atpase endoplasmic reticulum-type-like	F:GO:0005524; F:GO:0015662; P:GO:0006812; F:GO:0046872; P:GO:0008152; C:GO:0016021	F:ATP binding; F:ATPase activity, coupled to transmembrane movement of ions, phosphorylative mechanism; P:cation transport; F:metal ion binding; P:metabolic process; C:integral component of membrane	F:GO:0016887; F:GO:0022857; F:GO:0043167; C:GO:0005575	F:ATPase activity; F:transmembrane transporter activity; F:ion binding; C:cellular_component	-	-	no IPS match	no IPS match	no IPS match
348408	calcium-transporting atpase endoplasmic reticulum-type-like	F:GO:0005524; F:GO:0015662; P:GO:0006812; F:GO:0046872; P:GO:0008152; C:GO:0016021	F:ATP binding; F:ATPase activity, coupled to transmembrane movement of ions, phosphorylative mechanism; P:cation transport; F:metal ion binding; P:metabolic process; C:integral component of membrane	F:GO:0016887; F:GO:0022857; F:GO:0043167; C:GO:0005575	F:ATPase activity; F:transmembrane transporter activity; F:ion binding; C:cellular_component	-	-	IPR023299 (G3DSA:3.40.1110.GENE3D); PTHR24093:SF358 (PANTHER); PTHR24093 (PANTHER); TRANSMEMBRANE (PHOBIUS); CYTOPLASMIC_DOMAIN (PHOBIUS); NON_CYTOPLASMIC_DOMAIN (PHOBIUS); IPR023299 (SUPERFAMILY)	F:GO:0000166	F:nucleotide binding
509352	carboxyl-terminal-processing protease	C:GO:0031977; C:GO:0005739; P:GO:0006508; F:GO:0008236; P:GO:0006655; C:GO:0009536	C:thylakoid lumen; C:mitochondrion; P:proteolysis; F:serine-type peptidase activity; P:phosphatidylglycerol biosynthetic process; C:plastid	C:GO:0005739; P:GO:0006629; F:GO:0008233; P:GO:0009058; C:GO:0009536; C:GO:0009579	C:mitochondrion; P:lipid metabolic process; F:peptidase activity; P:biosynthetic process; C:plastid; C:thylakoid	-	-	no IPS match	no IPS match	no IPS match
399574_con	carboxyl-terminal-processing protease	C:GO:0009507; C:GO:0031977; C:GO:0005739; P:GO:0006508; F:GO:0008236; P:GO:0006655	C:chloroplast; C:thylakoid lumen; C:mitochondrion; P:proteolysis; F:serine-type peptidase activity; P:phosphatidylglycerol biosynthetic process	C:GO:0005739; P:GO:0006629; F:GO:0008233; P:GO:0009058; C:GO:0009536; C:GO:0009579	C:mitochondrion; P:lipid metabolic process; F:peptidase activity; P:biosynthetic process; C:plastid; C:thylakoid	-	-	no IPS match	no IPS match	no IPS match
399603_con	choline partial	P:GO:0019439; F:GO:0005506; F:GO:0016708; P:GO:0055114; F:GO:0004497; F:GO:0051537	P:aromatic compound catabolic process; F:iron ion binding; F:oxidoreductase activity, acting on paired donors, with incorporation or reduction of molecular oxygen, NAD(P)H as one donor, and incorporation of two atoms of oxygen into one donor; P:oxidation-reduction process; F:monooxygenase activity; F:2 iron, 2 sulfur cluster binding	F:GO:0016491; P:GO:0009056; F:GO:0043167	F:oxidoreductase activity; P:catabolic process; F:ion binding	EC:1.14.12	Acting on the CH-OH group of donors	no IPS match	no IPS match	no IPS match
508991	common plant regulatory factor 1	F:GO:0003677; C:GO:0005634; F:GO:0003700; P:GO:0006351; P:GO:0006355; F:GO:0043565	F:DNA binding; C:nucleus; F:transcription factor activity, sequence-specific DNA binding; P:transcription, DNA-templated; P:regulation of transcription, DNA-templated; F:sequence-specific DNA binding	F:GO:0003677; C:GO:0005634; F:GO:0003700; P:GO:0006351; P:GO:0006355; F:GO:0043565	F:DNA binding; C:nucleus; F:transcription factor activity, sequence-specific DNA binding; P:transcription, DNA-templated; P:regulation of transcription, DNA-templated; F:sequence-specific DNA binding	-	-	no IPS match	no IPS match	no IPS match
505236	cysteine-rich receptor-like protein kinase 41	F:GO:0000166; F:GO:0005524; F:GO:0004672; P:GO:0016310; P:GO:0006468; F:GO:0016301	F:nucleotide binding; F:ATP binding; F:protein kinase activity; P:phosphorylation; P:protein phosphorylation; F:kinase activity	F:GO:0000166; F:GO:0005524; F:GO:0004672; P:GO:0016310; P:GO:0006468; F:GO:0016301	F:nucleotide binding; F:ATP binding; F:protein kinase activity; P:phosphorylation; P:protein phosphorylation; F:kinase activity	-	-	SIGNAL_PEPTIDE (PHOBIUS); SIGNAL_PEPTIDE_H_REGION (PHOBIUS); NON_CYTOPLASMIC_DOMAIN (PHOBIUS); SIGNAL_PEPTIDE_N_REGION (PHOBIUS); SIGNAL_PEPTIDE_C_REGION (PHOBIUS)	no GO terms	no GO terms
399368_con	cysteine-rich receptor-like protein kinase 41	F:GO:0000166; F:GO:0005524; F:GO:0004672; P:GO:0016310; P:GO:0006468; F:GO:0016301	F:nucleotide binding; F:ATP binding; F:protein kinase activity; P:phosphorylation; P:protein phosphorylation; F:kinase activity	F:GO:0000166; F:GO:0005524; F:GO:0004672; P:GO:0016310; P:GO:0006468; F:GO:0016301	F:nucleotide binding; F:ATP binding; F:protein kinase activity; P:phosphorylation; P:protein phosphorylation; F:kinase activity	-	-	no IPS match	no IPS match	no IPS match
398778	dead-box atp-dependent rna helicase 21	F:GO:0003676; C:GO:0005634; F:GO:0005524; C:GO:0005737; P:GO:0006486; F:GO:0008026	F:nucleic acid binding; C:nucleus; F:ATP binding; C:cytoplasm; P:protein glycosylation; F:ATP-dependent helicase activity	F:GO:0016887; C:GO:0005634; P:GO:0005975; C:GO:0005737; F:GO:0043167; P:GO:0006464; F:GO:0004386; P:GO:0009058	F:ATPase activity; C:nucleus; P:carbohydrate metabolic process; C:cytoplasm; F:ion binding; P:cellular protein modification process; F:helicase activity; P:biosynthetic process	-	-	IPR027417 (G3DSA:3.40.50.GENE3D); IPR011545 (PFAM); PTHR24031 (PANTHER); PTHR24031:SF23 (PANTHER); IPR014014 (PROSITE_PROFILES); IPR027417 (SUPERFAMILY)	F:GO:0005524; F:GO:0003676	F:ATP binding; F:nucleic acid binding
505276_con	dead-box atp-dependent rna helicase 7	F:GO:0000166; F:GO:0003676; C:GO:0005634; P:GO:0016070; C:GO:0009536; F:GO:0016787	F:nucleotide binding; F:nucleic acid binding; C:nucleus; P:RNA metabolic process; C:plastid; F:hydrolase activity	C:GO:0005634; P:GO:0034641; C:GO:0009536; F:GO:0003674	C:nucleus; P:cellular nitrogen compound metabolic process; C:plastid; F:molecular_function	-	-	no IPS match	no IPS match	no IPS match
66668	dna-directed rna polymerase subunit alpha	F:GO:0003677; F:GO:0016779; F:GO:0003899; P:GO:0006351; F:GO:0046983; F:GO:0016740	F:DNA binding; F:nucleotidyltransferase activity; F:DNA-directed RNA polymerase activity; P:transcription, DNA-templated; F:protein dimerization activity; F:transferase activity	F:GO:0003677; F:GO:0016779; F:GO:0003899; P:GO:0006351; F:GO:0046983; F:GO:0016740	F:DNA binding; F:nucleotidyltransferase activity; F:DNA-directed RNA polymerase activity; P:transcription, DNA-templated; F:protein dimerization activity; F:transferase activity	-	-	IPR011260 (PRODOM)	F:GO:0003677; F:GO:0003899; P:GO:0006351	F:DNA binding; F:DNA-directed RNA polymerase activity; P:transcription, DNA-templated
509238	endonuclease 1	F:GO:0003676; P:GO:0090502; P:GO:0006308; F:GO:0016891; F:GO:0043765; F:GO:0000014	F:nucleic acid binding; P:RNA phosphodiester bond hydrolysis, endonucleolytic; P:DNA catabolic process; F:endoribonuclease activity, producing 5'-phosphomonoesters; F:T/G mismatch-specific endonuclease activity; F:single-stranded DNA endodeoxyribonuclease activity	F:GO:0004518; P:GO:0034655; P:GO:0006259	F:nuclease activity; P:nucleobase-containing compound catabolic process; P:DNA metabolic process	EC:3.1; EC:3.1.26	Acting on ester bonds; Acting on ester bonds	no IPS match	no IPS match	no IPS match
390466	endonuclease exonuclease phosphatase family protein	F:GO:0003676; P:GO:0090305; F:GO:0008270; F:GO:0004527; F:GO:0004519; C:GO:0005739	F:nucleic acid binding; P:nucleic acid phosphodiester bond hydrolysis; F:zinc ion binding; F:exonuclease activity; F:endonuclease activity; C:mitochondrion	F:GO:0003676; P:GO:0090305; F:GO:0008270; F:GO:0004527; F:GO:0004519; C:GO:0005739	F:nucleic acid binding; P:nucleic acid phosphodiester bond hydrolysis; F:zinc ion binding; F:exonuclease activity; F:endonuclease activity; C:mitochondrion	-	-	no IPS match	no IPS match	no IPS match
401954	fibronectin type 3 and ankyrin repeat domains protein 1	F:GO:0003676; P:GO:0098656; C:GO:0016021; F:GO:0005452; P:GO:0016310; F:GO:0016301	F:nucleic acid binding; P:anion transmembrane transport; C:integral component of membrane; F:inorganic anion exchanger activity; P:phosphorylation; F:kinase activity	F:GO:0022857; C:GO:0005575; F:GO:0016301	F:transmembrane transporter activity; C:cellular_component; F:kinase activity	-	-	PTHR22904 (PANTHER); PTHR22904:SF328 (PANTHER)	no GO terms	no GO terms
389696_con	gdsl esterase lipase at2g42990-like	F:GO:0016788; P:GO:0008152; P:GO:0006629; F:GO:0016298; P:GO:0000038; P:GO:0042335	F:hydrolase activity, acting on ester bonds; P:metabolic process; P:lipid metabolic process; F:lipase activity; P:very long-chain fatty acid metabolic process; P:cuticle development	F:GO:0016788; P:GO:0008152; P:GO:0006629; F:GO:0016298; P:GO:0000038; P:GO:0042335	F:hydrolase activity, acting on ester bonds; P:metabolic process; P:lipid metabolic process; F:lipase activity; P:very long-chain fatty acid metabolic process; P:cuticle development	-	-	NON_CYTOPLASMIC_DOMAIN (PHOBIUS); TRANSMEMBRANE (PHOBIUS); CYTOPLASMIC_DOMAIN (PHOBIUS); TMhelix (TMHMM)	no GO terms	no GO terms
505664_con	glucan endo- -beta-glucosidase 14	P:GO:0005975; F:GO:0097159; F:GO:1901363; P:GO:0016310; F:GO:0004553; F:GO:0016301	P:carbohydrate metabolic process; F:organic cyclic compound binding; F:heterocyclic compound binding; P:phosphorylation; F:hydrolase activity, hydrolyzing O-glycosyl compounds; F:kinase activity	P:GO:0005975; F:GO:0016301; F:GO:0016798	P:carbohydrate metabolic process; F:kinase activity; F:hydrolase activity, acting on glycosyl bonds	-	-	no IPS match	no IPS match	no IPS match
508672	glutamine-dependent nad(+) synthetase isoform x2	F:GO:0016810; F:GO:0003952; F:GO:0005524; P:GO:0009435; C:GO:0005829; P:GO:0046686	F:hydrolase activity, acting on carbon-nitrogen (but not peptide) bonds; F:NAD+ synthase (glutamine-hydrolyzing) activity; F:ATP binding; P:NAD biosynthetic process; C:cytosol; P:response to cadmium ion	F:GO:0016810; P:GO:0044281; P:GO:0051186; F:GO:0043167; C:GO:0005829; P:GO:0034641; P:GO:0009058; F:GO:0016874	F:hydrolase activity, acting on carbon-nitrogen (but not peptide) bonds; P:small molecule metabolic process; P:cofactor metabolic process; F:ion binding; C:cytosol; P:cellular nitrogen compound metabolic process; P:biosynthetic process; F:ligase activity	EC:6.3.5.1	Forming carbon-nitrogen bonds	IPR014729 (G3DSA:3.40.50.GENE3D); PTHR23090 (PANTHER); PTHR23090:SF9 (PANTHER)	no GO terms	no GO terms
390767	glycerol-3-phosphate acyltransferase 3	C:GO:0016020; P:GO:0006508; P:GO:0046463; C:GO:0044464; F:GO:0004185; F:GO:0016740	C:membrane; P:proteolysis; P:acylglycerol biosynthetic process; C:cell part; F:serine-type carboxypeptidase activity; F:transferase activity	C:GO:0005623; P:GO:0006629; F:GO:0008233; P:GO:0009058	C:cell; P:lipid metabolic process; F:peptidase activity; P:biosynthetic process	EC:3.4.16	Acting on peptide bonds (peptidases)	no IPS match	no IPS match	no IPS match
389926	hypothetical protein	F:GO:0050661; F:GO:0050660; F:GO:0016491; P:GO:0055114; F:GO:0004497; F:GO:0004499	F:NADP binding; F:flavin adenine dinucleotide binding; F:oxidoreductase activity; P:oxidation-reduction process; F:monooxygenase activity; F:N,N-dimethylaniline monooxygenase activity	F:GO:0050661; F:GO:0050660; F:GO:0016491; P:GO:0055114; F:GO:0004497; F:GO:0004499	F:NADP binding; F:flavin adenine dinucleotide binding; F:oxidoreductase activity; P:oxidation-reduction process; F:monooxygenase activity; F:N,N-dimethylaniline monooxygenase activity	-	-	no IPS match	no IPS match	no IPS match
506024	hypothetical protein OsJ_28268	F:GO:0003676; P:GO:0016192; C:GO:0016020; C:GO:0016021; C:GO:0016023; P:GO:0006810	F:nucleic acid binding; P:vesicle-mediated transport; C:membrane; C:integral component of membrane; C:cytoplasmic membrane-bounded vesicle; P:transport	F:GO:0003676; P:GO:0016192; C:GO:0016020; C:GO:0016021; C:GO:0016023; P:GO:0006810	F:nucleic acid binding; P:vesicle-mediated transport; C:membrane; C:integral component of membrane; C:cytoplasmic membrane-bounded vesicle; P:transport	-	-	TRANSMEMBRANE (PHOBIUS); NON_CYTOPLASMIC_DOMAIN (PHOBIUS); CYTOPLASMIC_DOMAIN (PHOBIUS); PS51257 (PROSITE_PROFILES); TMhelix (TMHMM)	no GO terms	no GO terms
411025_con	kinase-like protein tmkl1	F:GO:0000166; F:GO:0005524; F:GO:0004672; P:GO:0016310; P:GO:0006468; F:GO:0016301	F:nucleotide binding; F:ATP binding; F:protein kinase activity; P:phosphorylation; P:protein phosphorylation; F:kinase activity	F:GO:0000166; F:GO:0005524; F:GO:0004672; P:GO:0016310; P:GO:0006468; F:GO:0016301	F:nucleotide binding; F:ATP binding; F:protein kinase activity; P:phosphorylation; P:protein phosphorylation; F:kinase activity	-	-	no IPS match	no IPS match	no IPS match
505309_con	leucine-rich repeat receptor-like protein kinase at2g19210	F:GO:0005524; F:GO:0004672; P:GO:0016310; F:GO:0004674; P:GO:0006468; F:GO:0016301	F:ATP binding; F:protein kinase activity; P:phosphorylation; F:protein serine/threonine kinase activity; P:protein phosphorylation; F:kinase activity	F:GO:0005524; F:GO:0004672; P:GO:0016310; F:GO:0004674; P:GO:0006468; F:GO:0016301	F:ATP binding; F:protein kinase activity; P:phosphorylation; F:protein serine/threonine kinase activity; P:protein phosphorylation; F:kinase activity	-	-	no IPS match	no IPS match	no IPS match
399882	low quality protein: f-box fbd lrr-repeat protein at3g26920-like	F:GO:0003723; C:GO:0070461; P:GO:0008152; F:GO:0016829; P:GO:0006396; C:GO:0016023	F:RNA binding; C:SAGA-type complex; P:metabolic process; F:lyase activity; P:RNA processing; C:cytoplasmic membrane-bounded vesicle	F:GO:0003723; C:GO:0070461; P:GO:0008152; F:GO:0016829; P:GO:0006396; C:GO:0016023	F:RNA binding; C:SAGA-type complex; P:metabolic process; F:lyase activity; P:RNA processing; C:cytoplasmic membrane-bounded vesicle	-	-	no IPS match	no IPS match	no IPS match
507914	lrr receptor-like serine threonine-protein kinase	F:GO:0005524; F:GO:0004672; P:GO:0016310; P:GO:0006468; F:GO:0016301; P:GO:0006950	F:ATP binding; F:protein kinase activity; P:phosphorylation; P:protein phosphorylation; F:kinase activity; P:response to stress	F:GO:0005524; F:GO:0004672; P:GO:0016310; P:GO:0006468; F:GO:0016301; P:GO:0006950	F:ATP binding; F:protein kinase activity; P:phosphorylation; P:protein phosphorylation; F:kinase activity; P:response to stress	-	-	CYTOPLASMIC_DOMAIN (PHOBIUS); CYTOPLASMIC_DOMAIN (PHOBIUS); TRANSMEMBRANE (PHOBIUS); NON_CYTOPLASMIC_DOMAIN (PHOBIUS); TRANSMEMBRANE (PHOBIUS); TMhelix (TMHMM)	no GO terms	no GO terms
117100	m48 family peptidase	P:GO:0006508; C:GO:0016020; F:GO:0008233; F:GO:0004222; F:GO:0008237; F:GO:0016787	P:proteolysis; C:membrane; F:peptidase activity; F:metalloendopeptidase activity; F:metallopeptidase activity; F:hydrolase activity	P:GO:0006508; C:GO:0016020; F:GO:0008233; F:GO:0004222; F:GO:0008237; F:GO:0016787	P:proteolysis; C:membrane; F:peptidase activity; F:metalloendopeptidase activity; F:metallopeptidase activity; F:hydrolase activity	-	-	G3DSA:3.30.2010.10 (GENE3D); IPR001915 (PFAM)	F:GO:0004222; P:GO:0006508	F:metalloendopeptidase activity; P:proteolysis
400458	mads-box transcription factor 23-like	F:GO:0003677; C:GO:0005634; F:GO:0003700; P:GO:0006351; P:GO:0006355; F:GO:0046983	F:DNA binding; C:nucleus; F:transcription factor activity, sequence-specific DNA binding; P:transcription, DNA-templated; P:regulation of transcription, DNA-templated; F:protein dimerization activity	F:GO:0003677; C:GO:0005634; F:GO:0003700; P:GO:0006351; P:GO:0006355; F:GO:0046983	F:DNA binding; C:nucleus; F:transcription factor activity, sequence-specific DNA binding; P:transcription, DNA-templated; P:regulation of transcription, DNA-templated; F:protein dimerization activity	-	-	IPR002487 (PFAM)	C:GO:0005634; P:GO:0006355; F:GO:0003700	C:nucleus; P:regulation of transcription, DNA-templated; F:transcription factor activity, sequence-specific DNA binding
507008	mitochondrial substrate carrier family protein m	P:GO:0015884; F:GO:0008517; C:GO:0016020; C:GO:0016021; C:GO:0009941; P:GO:0006810	P:folic acid transport; F:folic acid transporter activity; C:membrane; C:integral component of membrane; C:chloroplast envelope; P:transport	P:GO:0015884; F:GO:0008517; C:GO:0016020; C:GO:0016021; C:GO:0009941; P:GO:0006810	P:folic acid transport; F:folic acid transporter activity; C:membrane; C:integral component of membrane; C:chloroplast envelope; P:transport	-	-	SIGNAL_PEPTIDE (PHOBIUS); SIGNAL_PEPTIDE_H_REGION (PHOBIUS); NON_CYTOPLASMIC_DOMAIN (PHOBIUS); SIGNAL_PEPTIDE_C_REGION (PHOBIUS); SIGNAL_PEPTIDE_N_REGION (PHOBIUS); SignalP-noTM (SIGNALP_EUK)	no GO terms	no GO terms
507344	monocopper oxidase-like protein sku5	P:GO:0016558; P:GO:0006635; F:GO:0005507; F:GO:0016491; C:GO:0005739; C:GO:0016020	P:protein import into peroxisome matrix; P:fatty acid beta-oxidation; F:copper ion binding; F:oxidoreductase activity; C:mitochondrion; C:membrane	P:GO:0044281; P:GO:0006605; P:GO:0055085; F:GO:0016491; P:GO:0009056; C:GO:0005739; P:GO:0006629; F:GO:0043167	P:small molecule metabolic process; P:protein targeting; P:transmembrane transport; F:oxidoreductase activity; P:catabolic process; C:mitochondrion; P:lipid metabolic process; F:ion binding	-	-	PTHR37254 (PANTHER)	no GO terms	no GO terms
399930_con	monothiol glutaredoxin-s11	C:GO:0005623; F:GO:0015035; F:GO:0046872; F:GO:0009055; P:GO:0045454; P:GO:0055114	C:cell; F:protein disulfide oxidoreductase activity; F:metal ion binding; F:electron carrier activity; P:cell redox homeostasis; P:oxidation-reduction process	C:GO:0005623; F:GO:0016491; P:GO:0042592; F:GO:0043167	C:cell; F:oxidoreductase activity; P:homeostatic process; F:ion binding	-	-	PTHR35497 (PANTHER)	no GO terms	no GO terms
401335	monothiol glutaredoxin-s11	C:GO:0005623; F:GO:0015035; F:GO:0046872; F:GO:0009055; P:GO:0045454; P:GO:0055114	C:cell; F:protein disulfide oxidoreductase activity; F:metal ion binding; F:electron carrier activity; P:cell redox homeostasis; P:oxidation-reduction process	C:GO:0005623; F:GO:0016491; P:GO:0042592; F:GO:0043167	C:cell; F:oxidoreductase activity; P:homeostatic process; F:ion binding	-	-	PTHR35497 (PANTHER)	no GO terms	no GO terms
400884_con	organic cation transporter protein	F:GO:0003676; F:GO:0008270; P:GO:0055085; F:GO:0022857; C:GO:0016021; F:GO:0005215	F:nucleic acid binding; F:zinc ion binding; P:transmembrane transport; F:transmembrane transporter activity; C:integral component of membrane; F:transporter activity	F:GO:0003676; F:GO:0008270; P:GO:0055085; F:GO:0022857; C:GO:0016021; F:GO:0005215	F:nucleic acid binding; F:zinc ion binding; P:transmembrane transport; F:transmembrane transporter activity; C:integral component of membrane; F:transporter activity	-	-	IPR025558 (PFAM); PTHR31286:SF6 (PANTHER); PTHR31286 (PANTHER)	no GO terms	no GO terms
400834	partial	F:GO:0003677; C:GO:0005634; F:GO:0003700; P:GO:0006351; P:GO:0006355; F:GO:0046983	F:DNA binding; C:nucleus; F:transcription factor activity, sequence-specific DNA binding; P:transcription, DNA-templated; P:regulation of transcription, DNA-templated; F:protein dimerization activity	F:GO:0003677; C:GO:0005634; F:GO:0003700; P:GO:0006351; P:GO:0006355; F:GO:0046983	F:DNA binding; C:nucleus; F:transcription factor activity, sequence-specific DNA binding; P:transcription, DNA-templated; P:regulation of transcription, DNA-templated; F:protein dimerization activity	-	-	TRANSMEMBRANE (PHOBIUS); CYTOPLASMIC_DOMAIN (PHOBIUS); NON_CYTOPLASMIC_DOMAIN (PHOBIUS)	no GO terms	no GO terms
506177	photosystem i reaction center subunit chloroplastic	P:GO:0044085; P:GO:0016043; C:GO:0009522; P:GO:0019684; C:GO:0044434; P:GO:0044699	P:cellular component biogenesis; P:cellular component organization; C:photosystem I; P:photosynthesis, light reaction; C:chloroplast part; P:single-organism process	P:GO:0006091; P:GO:0015979; C:GO:0043234; C:GO:0009536; C:GO:0009579	P:generation of precursor metabolites and energy; P:photosynthesis; C:protein complex; C:plastid; C:thylakoid	-	-	no IPS match	no IPS match	no IPS match
411374	PREDICTED: uncharacterized protein LOC100827170	F:GO:0004029; P:GO:0006486; C:GO:0005783; C:GO:0005794; P:GO:0055114; C:GO:0005774	F:aldehyde dehydrogenase (NAD) activity; P:protein glycosylation; C:endoplasmic reticulum; C:Golgi apparatus; P:oxidation-reduction process; C:vacuolar membrane	P:GO:0005975; F:GO:0016491; P:GO:0006464; C:GO:0005783; C:GO:0005794; P:GO:0009058; C:GO:0005773	P:carbohydrate metabolic process; F:oxidoreductase activity; P:cellular protein modification process; C:endoplasmic reticulum; C:Golgi apparatus; P:biosynthetic process; C:vacuole	EC:1.2.1.3	Acting on the aldehyde or oxo group of donors	no IPS match	no IPS match	no IPS match
401604	probable anion transporter chloroplastic	F:GO:0005315; P:GO:0006811; P:GO:0055085; P:GO:0006098; C:GO:0031969; C:GO:0016021	F:inorganic phosphate transmembrane transporter activity; P:ion transport; P:transmembrane transport; P:pentose-phosphate shunt; C:chloroplast membrane; C:integral component of membrane	P:GO:0044281; F:GO:0022857; P:GO:0051186; P:GO:0034641; C:GO:0009536	P:small molecule metabolic process; F:transmembrane transporter activity; P:cofactor metabolic process; P:cellular nitrogen compound metabolic process; C:plastid	-	-	no IPS match	no IPS match	no IPS match
508919	probable histone acetyltransferase hac-like 3 isoform x3	C:GO:0005634; F:GO:0004402; F:GO:0008270; F:GO:0003712; P:GO:0006355; P:GO:0016573	C:nucleus; F:histone acetyltransferase activity; F:zinc ion binding; F:transcription cofactor activity; P:regulation of transcription, DNA-templated; P:histone acetylation	C:GO:0005634; F:GO:0016746; P:GO:0051276; F:GO:0000988; F:GO:0043167; P:GO:0006464; P:GO:0034641; P:GO:0009058	C:nucleus; F:transferase activity, transferring acyl groups; P:chromosome organization; F:transcription factor activity, protein binding; F:ion binding; P:cellular protein modification process; P:cellular nitrogen compound metabolic process; P:biosynthetic process	EC:2.3.1.48	Acyltransferases	PTHR13808:SF7 (PANTHER); PTHR13808 (PANTHER)	no GO terms	no GO terms
401416	protein kinase family protein	C:GO:0005634; F:GO:0005524; P:GO:0006487; F:GO:0004674; P:GO:0006468; C:GO:0005886	C:nucleus; F:ATP binding; P:protein N-linked glycosylation; F:protein serine/threonine kinase activity; P:protein phosphorylation; C:plasma membrane	C:GO:0005634; P:GO:0005975; F:GO:0043167; P:GO:0006464; P:GO:0009058; F:GO:0016301; C:GO:0005886	C:nucleus; P:carbohydrate metabolic process; F:ion binding; P:cellular protein modification process; P:biosynthetic process; F:kinase activity; C:plasma membrane	EC:2.7.11	Transferring phosphorus-containing groups	no IPS match	no IPS match	no IPS match
505337	retrotransposon ty1-copia subclass	F:GO:0003676; F:GO:0008270; P:GO:0015074; P:GO:0006886; F:GO:0008536; C:GO:0005622	F:nucleic acid binding; F:zinc ion binding; P:DNA integration; P:intracellular protein transport; F:Ran GTPase binding; C:intracellular	F:GO:0043167; P:GO:0006259; P:GO:0006810; C:GO:0005622; F:GO:0019899	F:ion binding; P:DNA metabolic process; P:transport; C:intracellular; F:enzyme binding	-	-	TMhelix (TMHMM)	no GO terms	no GO terms
509564	retrotransposon ty1-copia subclass	F:GO:0003676; P:GO:0044260; C:GO:0043231; C:GO:0044444; P:GO:0044238; P:GO:0044699	F:nucleic acid binding; P:cellular macromolecule metabolic process; C:intracellular membrane-bounded organelle; C:cytoplasmic part; P:primary metabolic process; P:single-organism process	P:GO:0008150; C:GO:0005737; C:GO:0043226; F:GO:0003674	P:biological_process; C:cytoplasm; C:organelle; F:molecular_function	-	-	IPR013103 (PFAM); PTHR11439 (PANTHER); PTHR11439:SF185 (PANTHER)	no GO terms	no GO terms
505315	retrotransposon ty3-gypsy subclass	F:GO:0003677; F:GO:0003964; F:GO:0003723; F:GO:0046872; P:GO:0006310; P:GO:0006278	F:DNA binding; F:RNA-directed DNA polymerase activity; F:RNA binding; F:metal ion binding; P:DNA recombination; P:RNA-dependent DNA replication	F:GO:0003677; F:GO:0016779; F:GO:0003723; F:GO:0043167; P:GO:0009058; P:GO:0006259	F:DNA binding; F:nucleotidyltransferase activity; F:RNA binding; F:ion binding; P:biosynthetic process; P:DNA metabolic process	EC:2.7.7.49	Transferring phosphorus-containing groups	no IPS match	no IPS match	no IPS match
398805	retrotransposon unclassified	F:GO:0003676; C:GO:0005634; F:GO:0004190; P:GO:0006508; C:GO:0016020; P:GO:0015074	F:nucleic acid binding; C:nucleus; F:aspartic-type endopeptidase activity; P:proteolysis; C:membrane; P:DNA integration	F:GO:0003676; C:GO:0005634; F:GO:0004190; P:GO:0006508; C:GO:0016020; P:GO:0015074	F:nucleic acid binding; C:nucleus; F:aspartic-type endopeptidase activity; P:proteolysis; C:membrane; P:DNA integration	-	-	PF13975 (PFAM); IPR021109 (G3DSA:2.40.70.GENE3D); IPR001969 (PROSITE_PATTERNS); IPR021109 (SUPERFAMILY)	F:GO:0004190; P:GO:0006508	F:aspartic-type endopeptidase activity; P:proteolysis
402628	retrotransposon unclassified	F:GO:0000166; P:GO:0019538; P:GO:0044260; C:GO:0016020; F:GO:0004672; P:GO:0016310	F:nucleotide binding; P:protein metabolic process; P:cellular macromolecule metabolic process; C:membrane; F:protein kinase activity; P:phosphorylation	C:GO:0005575; F:GO:0016301	C:cellular_component; F:kinase activity	-	-	no IPS match	no IPS match	no IPS match
506136	retrotransposon unclassified	F:GO:0003964; P:GO:0055085; C:GO:0016021; P:GO:0006278; C:GO:0016023; C:GO:0009536	F:RNA-directed DNA polymerase activity; P:transmembrane transport; C:integral component of membrane; P:RNA-dependent DNA replication; C:cytoplasmic membrane-bounded vesicle; C:plastid	F:GO:0003964; P:GO:0055085; C:GO:0016021; P:GO:0006278; C:GO:0016023; C:GO:0009536	F:RNA-directed DNA polymerase activity; P:transmembrane transport; C:integral component of membrane; P:RNA-dependent DNA replication; C:cytoplasmic membrane-bounded vesicle; C:plastid	-	-	no IPS match	no IPS match	no IPS match
508471	retrotransposon unclassified	F:GO:0005524; F:GO:0008270; F:GO:0004813; C:GO:0005739; P:GO:0070143; F:GO:0000049	F:ATP binding; F:zinc ion binding; F:alanine-tRNA ligase activity; C:mitochondrion; P:mitochondrial alanyl-tRNA aminoacylation; F:tRNA binding	F:GO:0003723; C:GO:0005739; F:GO:0043167; P:GO:0006399; P:GO:0006520; F:GO:0016874; P:GO:0007005; P:GO:0006412	F:RNA binding; C:mitochondrion; F:ion binding; P:tRNA metabolic process; P:cellular amino acid metabolic process; F:ligase activity; P:mitochondrion organization; P:translation	EC:6.1.1.7	Forming carbon-oxygen bonds	IPR000477 (PFAM); PTHR19446 (PANTHER); PTHR19446:SF384 (PANTHER)	no GO terms	no GO terms
505549_con	retrotransposon unclassified	F:GO:0003676; C:GO:0005634; F:GO:0004190; P:GO:0006508; C:GO:0016020; P:GO:0015074	F:nucleic acid binding; C:nucleus; F:aspartic-type endopeptidase activity; P:proteolysis; C:membrane; P:DNA integration	F:GO:0003676; C:GO:0005634; F:GO:0004190; P:GO:0006508; C:GO:0016020; P:GO:0015074	F:nucleic acid binding; C:nucleus; F:aspartic-type endopeptidase activity; P:proteolysis; C:membrane; P:DNA integration	-	-	no IPS match	no IPS match	no IPS match
506968	riboflavin biosynthesis protein chloroplastic	F:GO:0003735; F:GO:0003935; P:GO:0009231; F:GO:0008686; C:GO:0005840; P:GO:0006412	F:structural constituent of ribosome; F:GTP cyclohydrolase II activity; P:riboflavin biosynthetic process; F:3,4-dihydroxy-2-butanone-4-phosphate synthase activity; C:ribosome; P:translation	F:GO:0016810; P:GO:0044281; F:GO:0003735; F:GO:0016829; C:GO:0005840; P:GO:0006412	F:hydrolase activity, acting on carbon-nitrogen (but not peptide) bonds; P:small molecule metabolic process; F:structural constituent of ribosome; F:lyase activity; C:ribosome; P:translation	EC:3.5.4.25; EC:4.1.99.12	Acting on carbon-nitrogen bonds, other than peptide bonds; Carbon-carbon lyases	no IPS match	no IPS match	no IPS match
346947	ribonuclease h protein at1g65750	F:GO:0097159; F:GO:1901363; P:GO:0051276; C:GO:0005694; P:GO:0044763; P:GO:0006259	F:organic cyclic compound binding; F:heterocyclic compound binding; P:chromosome organization; C:chromosome; P:single-organism cellular process; P:DNA metabolic process	P:GO:0051276; C:GO:0005694; P:GO:0006259; F:GO:0003674	P:chromosome organization; C:chromosome; P:DNA metabolic process; F:molecular_function	-	-	no IPS match	no IPS match	no IPS match
507305_con	serine threonine-protein kinase endoribonuclease ire-1	F:GO:0003676; P:GO:0016070; P:GO:0006464; P:GO:0016310; F:GO:0016301; F:GO:0016787	F:nucleic acid binding; P:RNA metabolic process; P:cellular protein modification process; P:phosphorylation; F:kinase activity; F:hydrolase activity	P:GO:0006464; P:GO:0034641; F:GO:0016301	P:cellular protein modification process; P:cellular nitrogen compound metabolic process; F:kinase activity	-	-	no IPS match	no IPS match	no IPS match
506041	signal recognition particle 54 kda subunit	F:GO:0005525; P:GO:0006614; F:GO:0003924; P:GO:0008152; F:GO:0008312; C:GO:0005786	F:GTP binding; P:SRP-dependent cotranslational protein targeting to membrane; F:GTPase activity; P:metabolic process; F:7S RNA binding; C:signal recognition particle, endoplasmic reticulum targeting	P:GO:0006605; P:GO:0061024; F:GO:0003723; C:GO:0005737; F:GO:0003924; F:GO:0043167	P:protein targeting; P:membrane organization; F:RNA binding; C:cytoplasm; F:GTPase activity; F:ion binding	-	-	no IPS match	no IPS match	no IPS match
401346_con	starch branching enzyme 1	P:GO:0005978; F:GO:0003844; C:GO:0009501; F:GO:0043169; F:GO:0004553; P:GO:0005982	P:glycogen biosynthetic process; F:1,4-alpha-glucan branching enzyme activity; C:amyloplast; F:cation binding; F:hydrolase activity, hydrolyzing O-glycosyl compounds; P:starch metabolic process	P:GO:0005975; F:GO:0016757; P:GO:0006091; F:GO:0043167; P:GO:0009058; C:GO:0009536; F:GO:0016798	P:carbohydrate metabolic process; F:transferase activity, transferring glycosyl groups; P:generation of precursor metabolites and energy; F:ion binding; P:biosynthetic process; C:plastid; F:hydrolase activity, acting on glycosyl bonds	EC:2.4.1.18	Glycosyltransferases	no IPS match	no IPS match	no IPS match
120549	swi snf-related matrix-associated actin-dependent regulator of chromatin subfamily a member 3-like 3	F:GO:0003676; F:GO:0005524; F:GO:0008270; P:GO:0008152; C:GO:0009941; F:GO:0016818	F:nucleic acid binding; F:ATP binding; F:zinc ion binding; P:metabolic process; C:chloroplast envelope; F:hydrolase activity, acting on acid anhydrides, in phosphorus-containing anhydrides	P:GO:0008150; F:GO:0043167; C:GO:0009536	P:biological_process; F:ion binding; C:plastid	-	-	IPR000330 (PFAM); IPR027417 (G3DSA:3.40.50.GENE3D); PTHR10799:SF779 (PANTHER); PTHR10799 (PANTHER); NON_CYTOPLASMIC_DOMAIN (PHOBIUS); TRANSMEMBRANE (PHOBIUS); CYTOPLASMIC_DOMAIN (PHOBIUS); IPR027417 (SUPERFAMILY); TMhelix (TMHMM)	F:GO:0005524	F:ATP binding
506169	transcription factor e2f5	F:GO:0003677; C:GO:0005667; C:GO:0005634; F:GO:0003700; P:GO:0006351; P:GO:0006355	F:DNA binding; C:transcription factor complex; C:nucleus; F:transcription factor activity, sequence-specific DNA binding; P:transcription, DNA-templated; P:regulation of transcription, DNA-templated	F:GO:0003677; C:GO:0005667; C:GO:0005634; F:GO:0003700; P:GO:0006351; P:GO:0006355	F:DNA binding; C:transcription factor complex; C:nucleus; F:transcription factor activity, sequence-specific DNA binding; P:transcription, DNA-templated; P:regulation of transcription, DNA-templated	-	-	no IPS match	no IPS match	no IPS match
402470_con	transcription factor gte1	C:GO:0005634; F:GO:0003677; P:GO:0010030; P:GO:0045893; P:GO:0009560; P:GO:0000398	C:nucleus; F:DNA binding; P:positive regulation of seed germination; P:positive regulation of transcription, DNA-templated; P:embryo sac egg cell differentiation; P:mRNA splicing, via spliceosome	C:GO:0005634; F:GO:0003677; P:GO:0048856; P:GO:0030154; P:GO:0006397; P:GO:0009058; P:GO:0000003	C:nucleus; F:DNA binding; P:anatomical structure development; P:cell differentiation; P:mRNA processing; P:biosynthetic process; P:reproduction	-	-	no IPS match	no IPS match	no IPS match
399554	transcription factor iiib 90 kda subunit	F:GO:0008270; P:GO:0006384; P:GO:0006355; P:GO:0006352; F:GO:0017025; C:GO:0000126	F:zinc ion binding; P:transcription initiation from RNA polymerase III promoter; P:regulation of transcription, DNA-templated; P:DNA-templated transcription, initiation; F:TBP-class protein binding; C:transcription factor TFIIIB complex	F:GO:0008270; P:GO:0006384; P:GO:0006355; P:GO:0006352; F:GO:0017025; C:GO:0000126	F:zinc ion binding; P:transcription initiation from RNA polymerase III promoter; P:regulation of transcription, DNA-templated; P:DNA-templated transcription, initiation; F:TBP-class protein binding; C:transcription factor TFIIIB complex	-	-	CYTOPLASMIC_DOMAIN (PHOBIUS); NON_CYTOPLASMIC_DOMAIN (PHOBIUS); NON_CYTOPLASMIC_DOMAIN (PHOBIUS); TRANSMEMBRANE (PHOBIUS); TRANSMEMBRANE (PHOBIUS); SignalP-TM (SIGNALP_GRAM_POSITIVE); TMhelix (TMHMM); TMhelix (TMHMM)	no GO terms	no GO terms
410959	u-box domain-containing protein 33	F:GO:0004842; F:GO:0005524; F:GO:0004672; P:GO:0006468; F:GO:0016874; P:GO:0016567	F:ubiquitin-protein transferase activity; F:ATP binding; F:protein kinase activity; P:protein phosphorylation; F:ligase activity; P:protein ubiquitination	F:GO:0004842; F:GO:0005524; F:GO:0004672; P:GO:0006468; F:GO:0016874; P:GO:0016567	F:ubiquitin-protein transferase activity; F:ATP binding; F:protein kinase activity; P:protein phosphorylation; F:ligase activity; P:protein ubiquitination	-	-	no IPS match	no IPS match	no IPS match
402471	4-hydroxyphenylpyruvate dioxygenase	P:GO:0009072; F:GO:0003868; P:GO:0048554; F:GO:0016151; C:GO:0016023; P:GO:0055114; P:GO:0006661	P:aromatic amino acid family metabolic process; F:4-hydroxyphenylpyruvate dioxygenase activity; P:positive regulation of metalloenzyme activity; F:nickel cation binding; C:cytoplasmic membrane-bounded vesicle; P:oxidation-reduction process; P:phosphatidylinositol biosynthetic process	F:GO:0016491; P:GO:0006629; F:GO:0043167; P:GO:0006520; C:GO:0016023; P:GO:0009058	F:oxidoreductase activity; P:lipid metabolic process; F:ion binding; P:cellular amino acid metabolic process; C:cytoplasmic membrane-bounded vesicle; P:biosynthetic process	EC:1.13.11.27	Acting on the CH-OH group of donors	NON_CYTOPLASMIC_DOMAIN (PHOBIUS); CYTOPLASMIC_DOMAIN (PHOBIUS); TRANSMEMBRANE (PHOBIUS)	no GO terms	no GO terms
390344_con	abc transporter a family member 7-like	F:GO:0005524; P:GO:0006869; F:GO:0042626; P:GO:0055085; C:GO:0005739; P:GO:0008152; C:GO:0016021	F:ATP binding; P:lipid transport; F:ATPase activity, coupled to transmembrane movement of substances; P:transmembrane transport; C:mitochondrion; P:metabolic process; C:integral component of membrane	F:GO:0016887; F:GO:0022857; C:GO:0005739; F:GO:0043167	F:ATPase activity; F:transmembrane transporter activity; C:mitochondrion; F:ion binding	-	-	IPR027417 (G3DSA:3.40.50.GENE3D); IPR003439 (PFAM); IPR026082 (PANTHER); PTHR19229:SF131 (PANTHER); IPR027417 (SUPERFAMILY)	F:GO:0016887; F:GO:0005524; F:GO:0005215; C:GO:0016021; P:GO:0006810	F:ATPase activity; F:ATP binding; F:transporter activity; C:integral component of membrane; P:transport
389712	ac068924_29 non-ltr retroelement reverse transcriptase	P:GO:0090502; F:GO:0003676; F:GO:0004523; F:GO:0003964; F:GO:0008270; C:GO:0005739; P:GO:0006278	P:RNA phosphodiester bond hydrolysis, endonucleolytic; F:nucleic acid binding; F:RNA-DNA hybrid ribonuclease activity; F:RNA-directed DNA polymerase activity; F:zinc ion binding; C:mitochondrion; P:RNA-dependent DNA replication	P:GO:0090502; F:GO:0003676; F:GO:0004523; F:GO:0003964; F:GO:0008270; C:GO:0005739; P:GO:0006278	P:RNA phosphodiester bond hydrolysis, endonucleolytic; F:nucleic acid binding; F:RNA-DNA hybrid ribonuclease activity; F:RNA-directed DNA polymerase activity; F:zinc ion binding; C:mitochondrion; P:RNA-dependent DNA replication	-	-	PTHR31696 (PANTHER); PTHR31696:SF6 (PANTHER)	no GO terms	no GO terms
410889_con	ankyrin repeat and zinc finger domain-containing protein 1	C:GO:0005623; F:GO:0008308; P:GO:1903959; P:GO:0055085; C:GO:0016021; P:GO:0009630; P:GO:0006873	C:cell; F:voltage-gated anion channel activity; P:regulation of anion transmembrane transport; P:transmembrane transport; C:integral component of membrane; P:gravitropism; P:cellular ion homeostasis	C:GO:0005623; F:GO:0022857; P:GO:0042592	C:cell; F:transmembrane transporter activity; P:homeostatic process	-	-	no IPS match	no IPS match	no IPS match
400279_con	calcium-transporting atpase plasma membrane-type	F:GO:0005524; F:GO:0005516; F:GO:0046872; P:GO:0008152; C:GO:0016021; P:GO:0070588; F:GO:0005388	F:ATP binding; F:calmodulin binding; F:metal ion binding; P:metabolic process; C:integral component of membrane; P:calcium ion transmembrane transport; F:calcium-transporting ATPase activity	F:GO:0016887; F:GO:0022857; F:GO:0043167; C:GO:0005575	F:ATPase activity; F:transmembrane transporter activity; F:ion binding; C:cellular_component	EC:3.6.3.8	Acting on acid anhydrides	no IPS match	no IPS match	no IPS match
390369	calreticulin precursor	C:GO:0005788; P:GO:0007275; F:GO:0005509; C:GO:0016023; F:GO:0051082; P:GO:0051208; P:GO:0006457	C:endoplasmic reticulum lumen; P:multicellular organismal development; F:calcium ion binding; C:cytoplasmic membrane-bounded vesicle; F:unfolded protein binding; P:sequestering of calcium ion; P:protein folding	P:GO:0042592; F:GO:0043167; C:GO:0005783; C:GO:0016023; F:GO:0051082; P:GO:0006457	P:homeostatic process; F:ion binding; C:endoplasmic reticulum; C:cytoplasmic membrane-bounded vesicle; F:unfolded protein binding; P:protein folding	-	-	no IPS match	no IPS match	no IPS match
506412	cation transporter hkt6	P:GO:0071805; P:GO:0009651; C:GO:0016021; P:GO:0035725; F:GO:0015081; P:GO:0030003; C:GO:0005886	P:potassium ion transmembrane transport; P:response to salt stress; C:integral component of membrane; P:sodium ion transmembrane transport; F:sodium ion transmembrane transporter activity; P:cellular cation homeostasis; C:plasma membrane	F:GO:0022857; P:GO:0042592; C:GO:0005886; P:GO:0006950	F:transmembrane transporter activity; P:homeostatic process; C:plasma membrane; P:response to stress	-	-	IPR003445 (PFAM); PTHR31064:SF4 (PANTHER); PTHR31064 (PANTHER); TRANSMEMBRANE (PHOBIUS); NON_CYTOPLASMIC_DOMAIN (PHOBIUS); CYTOPLASMIC_DOMAIN (PHOBIUS); TRANSMEMBRANE (PHOBIUS); CYTOPLASMIC_DOMAIN (PHOBIUS); TRANSMEMBRANE (PHOBIUS); NON_CYTOPLASMIC_DOMAIN (PHOBIUS); TMhelix (TMHMM); TMhelix (TMHMM)	F:GO:0008324; P:GO:0055085; P:GO:0006812	F:cation transmembrane transporter activity; P:transmembrane transport; P:cation transport
398644	choline partial	P:GO:0019439; F:GO:0005506; F:GO:0016708; P:GO:0055114; F:GO:0004497; F:GO:0051537; C:GO:0009536	P:aromatic compound catabolic process; F:iron ion binding; F:oxidoreductase activity, acting on paired donors, with incorporation or reduction of molecular oxygen, NAD(P)H as one donor, and incorporation of two atoms of oxygen into one donor; P:oxidation-reduction process; F:monooxygenase activity; F:2 iron, 2 sulfur cluster binding; C:plastid	F:GO:0016491; P:GO:0009056; F:GO:0043167; C:GO:0009536	F:oxidoreductase activity; P:catabolic process; F:ion binding; C:plastid	EC:1.14.12	Acting on the CH-OH group of donors	SignalP-noTM (SIGNALP_EUK)	no GO terms	no GO terms
389788_con	copper-transporting atpase ran1	F:GO:0005524; F:GO:0005507; F:GO:0019829; P:GO:0008152; P:GO:0098655; C:GO:0016021; P:GO:0030001	F:ATP binding; F:copper ion binding; F:cation-transporting ATPase activity; P:metabolic process; P:cation transmembrane transport; C:integral component of membrane; P:metal ion transport	F:GO:0016887; F:GO:0022857; F:GO:0043167; C:GO:0005575	F:ATPase activity; F:transmembrane transporter activity; F:ion binding; C:cellular_component	-	-	PTHR24093 (PANTHER); PTHR24093:SF360 (PANTHER); IPR023299 (SUPERFAMILY)	F:GO:0000166	F:nucleotide binding
506893	cysteine-rich receptor-like protein kinase 20	F:GO:0003676; F:GO:0005524; F:GO:0004672; P:GO:0016310; P:GO:0006468; F:GO:0016301; F:GO:0003674	F:nucleic acid binding; F:ATP binding; F:protein kinase activity; P:phosphorylation; P:protein phosphorylation; F:kinase activity; F:molecular_function	F:GO:0003676; F:GO:0005524; F:GO:0004672; P:GO:0016310; P:GO:0006468; F:GO:0016301; F:GO:0003674	F:nucleic acid binding; F:ATP binding; F:protein kinase activity; P:phosphorylation; P:protein phosphorylation; F:kinase activity; F:molecular_function	-	-	SIGNAL_PEPTIDE (PHOBIUS); SIGNAL_PEPTIDE_N_REGION (PHOBIUS); NON_CYTOPLASMIC_DOMAIN (PHOBIUS); SIGNAL_PEPTIDE_C_REGION (PHOBIUS); SIGNAL_PEPTIDE_H_REGION (PHOBIUS)	no GO terms	no GO terms
508253	disease resistance rpp13-like protein 2	C:GO:0005634; F:GO:0003677; P:GO:0006351; P:GO:0006355; F:GO:0043531; P:GO:0016310; F:GO:0016301	C:nucleus; F:DNA binding; P:transcription, DNA-templated; P:regulation of transcription, DNA-templated; F:ADP binding; P:phosphorylation; F:kinase activity	C:GO:0005634; F:GO:0003677; F:GO:0043167; P:GO:0034641; P:GO:0009058; F:GO:0016301	C:nucleus; F:DNA binding; F:ion binding; P:cellular nitrogen compound metabolic process; P:biosynthetic process; F:kinase activity	-	-	PTHR23155:SF641 (PANTHER); PTHR23155:SF641 (PANTHER); PTHR23155 (PANTHER); SSF52047 (SUPERFAMILY)	no GO terms	no GO terms
508256_con	dna-directed rna polymerase v subunit 1	P:GO:0016458; F:GO:0003899; P:GO:0006351; C:GO:0044451; P:GO:0006259; C:GO:0055029; P:GO:0040029	P:gene silencing; F:DNA-directed RNA polymerase activity; P:transcription, DNA-templated; C:nucleoplasm part; P:DNA metabolic process; C:nuclear DNA-directed RNA polymerase complex; P:regulation of gene expression, epigenetic	F:GO:0016779; C:GO:0043234; P:GO:0009058; P:GO:0006259; C:GO:0005654	F:nucleotidyltransferase activity; C:protein complex; P:biosynthetic process; P:DNA metabolic process; C:nucleoplasm	EC:2.7.7.6	Transferring phosphorus-containing groups	no IPS match	no IPS match	no IPS match
506150	e3 sumo-protein ligase siz1	C:GO:0005634; F:GO:0008270; P:GO:0031668; P:GO:0016925; F:GO:0016874; P:GO:0016049; F:GO:0019789	C:nucleus; F:zinc ion binding; P:cellular response to extracellular stimulus; P:protein sumoylation; F:ligase activity; P:cell growth; F:SUMO transferase activity	C:GO:0005634; F:GO:0043167; P:GO:0006464; F:GO:0016874; P:GO:0040007	C:nucleus; F:ion binding; P:cellular protein modification process; F:ligase activity; P:growth	-	-	no IPS match	no IPS match	no IPS match
506461_con	e3 sumo-protein ligase siz1	C:GO:0005634; F:GO:0008270; P:GO:0031668; P:GO:0016925; F:GO:0016874; P:GO:0016049; F:GO:0019789	C:nucleus; F:zinc ion binding; P:cellular response to extracellular stimulus; P:protein sumoylation; F:ligase activity; P:cell growth; F:SUMO transferase activity	C:GO:0005634; F:GO:0043167; P:GO:0006464; F:GO:0016874; P:GO:0040007	C:nucleus; F:ion binding; P:cellular protein modification process; F:ligase activity; P:growth	-	-	no IPS match	no IPS match	no IPS match
389356	e3 ubiquitin-protein ligase sina-like 10	C:GO:0005634; F:GO:0004842; F:GO:0008270; P:GO:0007275; F:GO:0016874; P:GO:0006511; P:GO:0016567	C:nucleus; F:ubiquitin-protein transferase activity; F:zinc ion binding; P:multicellular organismal development; F:ligase activity; P:ubiquitin-dependent protein catabolic process; P:protein ubiquitination	C:GO:0005634; P:GO:0009056; F:GO:0043167; P:GO:0006464; F:GO:0016874	C:nucleus; P:catabolic process; F:ion binding; P:cellular protein modification process; F:ligase activity	-	-	IPR013083 (G3DSA:3.30.40.GENE3D); IPR013323 (G3DSA:3.90.890.GENE3D); PTHR10315:SF46 (PANTHER); IPR004162 (PANTHER); IPR008974 (SUPERFAMILY)	P:GO:0016567; F:GO:0004842; F:GO:0008270; C:GO:0005634; P:GO:0007275; P:GO:0006511; F:GO:0005515	P:protein ubiquitination; F:ubiquitin-protein transferase activity; F:zinc ion binding; C:nucleus; P:multicellular organismal development; P:ubiquitin-dependent protein catabolic process; F:protein binding
390397	e3 ubiquitin-protein ligase sina-like protein 6	C:GO:0005634; F:GO:0004842; F:GO:0008270; P:GO:0007275; F:GO:0016874; P:GO:0006511; P:GO:0016567	C:nucleus; F:ubiquitin-protein transferase activity; F:zinc ion binding; P:multicellular organismal development; F:ligase activity; P:ubiquitin-dependent protein catabolic process; P:protein ubiquitination	C:GO:0005634; P:GO:0009056; F:GO:0043167; P:GO:0006464; F:GO:0016874	C:nucleus; P:catabolic process; F:ion binding; P:cellular protein modification process; F:ligase activity	-	-	PTHR10315:SF35 (PANTHER); IPR004162 (PANTHER); IPR008974 (SUPERFAMILY)	C:GO:0005634; P:GO:0006511; P:GO:0007275; F:GO:0005515	C:nucleus; P:ubiquitin-dependent protein catabolic process; P:multicellular organismal development; F:protein binding
344965	f-box kelch-repeat protein skip11	C:GO:0005623; F:GO:0015035; F:GO:0046872; F:GO:0009055; P:GO:0045454; P:GO:0055114; F:GO:0043531	C:cell; F:protein disulfide oxidoreductase activity; F:metal ion binding; F:electron carrier activity; P:cell redox homeostasis; P:oxidation-reduction process; F:ADP binding	C:GO:0005623; F:GO:0016491; P:GO:0042592; F:GO:0043167	C:cell; F:oxidoreductase activity; P:homeostatic process; F:ion binding	-	-	IPR015916 (G3DSA:2.130.10.GENE3D); PTHR24412 (PANTHER); SSF117281 (SUPERFAMILY)	no GO terms	no GO terms
399518	geraniol 8-hydroxylase-like	F:GO:0005506; C:GO:0016020; P:GO:0044550; F:GO:0016709; P:GO:0022900; P:GO:0016102; F:GO:0020037	F:iron ion binding; C:membrane; P:secondary metabolite biosynthetic process; F:oxidoreductase activity, acting on paired donors, with incorporation or reduction of molecular oxygen, NAD(P)H as one donor, and incorporation of one atom of oxygen; P:electron transport chain; P:diterpenoid biosynthetic process; F:heme binding	P:GO:0019748; P:GO:0006091; F:GO:0016491; P:GO:0006629; F:GO:0043167; P:GO:0009058; C:GO:0005575	P:secondary metabolic process; P:generation of precursor metabolites and energy; F:oxidoreductase activity; P:lipid metabolic process; F:ion binding; P:biosynthetic process; C:cellular_component	EC:1.14.13	Acting on the CH-OH group of donors	no IPS match	no IPS match	no IPS match
507062	glycerophosphoryl diester phosphodiesterase 1	P:GO:0006071; P:GO:0006629; F:GO:0016740; F:GO:0008889; F:GO:0008081; F:GO:0004057; P:GO:0016598	P:glycerol metabolic process; P:lipid metabolic process; F:transferase activity; F:glycerophosphodiester phosphodiesterase activity; F:phosphoric diester hydrolase activity; F:arginyltransferase activity; P:protein arginylation	P:GO:0006071; P:GO:0006629; F:GO:0016740; F:GO:0008889; F:GO:0008081; F:GO:0004057; P:GO:0016598	P:glycerol metabolic process; P:lipid metabolic process; F:transferase activity; F:glycerophosphodiester phosphodiesterase activity; F:phosphoric diester hydrolase activity; F:arginyltransferase activity; P:protein arginylation	-	-	no IPS match	no IPS match	no IPS match
507639	g-type lectin s-receptor-like serine threonine-protein kinase sd2-5	F:GO:0005524; F:GO:0005516; F:GO:0031625; C:GO:0016020; P:GO:0046777; F:GO:0004674; F:GO:0030246	F:ATP binding; F:calmodulin binding; F:ubiquitin protein ligase binding; C:membrane; P:protein autophosphorylation; F:protein serine/threonine kinase activity; F:carbohydrate binding	F:GO:0043167; P:GO:0006464; C:GO:0005575; F:GO:0016301; F:GO:0019899	F:ion binding; P:cellular protein modification process; C:cellular_component; F:kinase activity; F:enzyme binding	EC:2.7.11	Transferring phosphorus-containing groups	G3DSA:3.50.4.10 (GENE3D); IPR003609 (PFAM); PTHR27002 (PANTHER); PTHR27002:SF31 (PANTHER); NON_CYTOPLASMIC_DOMAIN (PHOBIUS); TRANSMEMBRANE (PHOBIUS); CYTOPLASMIC_DOMAIN (PHOBIUS); IPR003609 (PROSITE_PROFILES); TMhelix (TMHMM)	no GO terms	no GO terms
346386	heat shock factor partial	C:GO:0005634; F:GO:0003700; P:GO:0009408; P:GO:0006351; P:GO:0006355; C:GO:0016023; F:GO:0043565	C:nucleus; F:transcription factor activity, sequence-specific DNA binding; P:response to heat; P:transcription, DNA-templated; P:regulation of transcription, DNA-templated; C:cytoplasmic membrane-bounded vesicle; F:sequence-specific DNA binding	C:GO:0005634; F:GO:0003677; F:GO:0001071; C:GO:0016023; P:GO:0034641; P:GO:0009058; P:GO:0006950	C:nucleus; F:DNA binding; F:nucleic acid binding transcription factor activity; C:cytoplasmic membrane-bounded vesicle; P:cellular nitrogen compound metabolic process; P:biosynthetic process; P:response to stress	-	-	no IPS match	no IPS match	no IPS match
400446	heparanase-like protein 3	P:GO:0005975; P:GO:0055085; C:GO:0005739; C:GO:0016021; C:GO:0016023; C:GO:0009505; F:GO:0004566	P:carbohydrate metabolic process; P:transmembrane transport; C:mitochondrion; C:integral component of membrane; C:cytoplasmic membrane-bounded vesicle; C:plant-type cell wall; F:beta-glucuronidase activity	P:GO:0005975; P:GO:0055085; C:GO:0005739; C:GO:0005618; C:GO:0016023; F:GO:0016798	P:carbohydrate metabolic process; P:transmembrane transport; C:mitochondrion; C:cell wall; C:cytoplasmic membrane-bounded vesicle; F:hydrolase activity, acting on glycosyl bonds	EC:3.2.1.31	Glycosylases	no IPS match	no IPS match	no IPS match
389856_con	horma domain-containing protein 1	C:GO:0005739; P:GO:0009556; C:GO:0000228; P:GO:0000238; P:GO:0009554; P:GO:0000237; P:GO:0007129	C:mitochondrion; P:microsporogenesis; C:nuclear chromosome; P:zygotene; P:megasporogenesis; P:leptotene; P:synapsis	P:GO:0051276; C:GO:0005739; P:GO:0048856; C:GO:0000228; P:GO:0007059; P:GO:0007049; P:GO:0000003	P:chromosome organization; C:mitochondrion; P:anatomical structure development; C:nuclear chromosome; P:chromosome segregation; P:cell cycle; P:reproduction	-	-	no IPS match	no IPS match	no IPS match
507661_con	kinase family protein	F:GO:0000166; F:GO:0005524; F:GO:0004672; P:GO:0016310; F:GO:0004674; P:GO:0006468; F:GO:0016301	F:nucleotide binding; F:ATP binding; F:protein kinase activity; P:phosphorylation; F:protein serine/threonine kinase activity; P:protein phosphorylation; F:kinase activity	F:GO:0000166; F:GO:0005524; F:GO:0004672; P:GO:0016310; F:GO:0004674; P:GO:0006468; F:GO:0016301	F:nucleotide binding; F:ATP binding; F:protein kinase activity; P:phosphorylation; F:protein serine/threonine kinase activity; P:protein phosphorylation; F:kinase activity	-	-	no IPS match	no IPS match	no IPS match
506383	kinase family protein	F:GO:0000166; F:GO:0005524; F:GO:0004672; P:GO:0016310; F:GO:0004674; P:GO:0006468; F:GO:0016301	F:nucleotide binding; F:ATP binding; F:protein kinase activity; P:phosphorylation; F:protein serine/threonine kinase activity; P:protein phosphorylation; F:kinase activity	F:GO:0000166; F:GO:0005524; F:GO:0004672; P:GO:0016310; F:GO:0004674; P:GO:0006468; F:GO:0016301	F:nucleotide binding; F:ATP binding; F:protein kinase activity; P:phosphorylation; F:protein serine/threonine kinase activity; P:protein phosphorylation; F:kinase activity	-	-	no IPS match	no IPS match	no IPS match
411072	mate efflux family protein chloroplastic	F:GO:0003677; P:GO:0006855; F:GO:0004803; F:GO:0015297; C:GO:0016021; F:GO:0015238; P:GO:0006313	F:DNA binding; P:drug transmembrane transport; F:transposase activity; F:antiporter activity; C:integral component of membrane; F:drug transmembrane transporter activity; P:transposition, DNA-mediated	F:GO:0003677; F:GO:0022857; P:GO:0032196; P:GO:0006259; C:GO:0005575	F:DNA binding; F:transmembrane transporter activity; P:transposition; P:DNA metabolic process; C:cellular_component	-	-	PTHR11206:SF149 (PANTHER); PTHR11206 (PANTHER); NON_CYTOPLASMIC_DOMAIN (PHOBIUS); TRANSMEMBRANE (PHOBIUS); CYTOPLASMIC_DOMAIN (PHOBIUS); TMhelix (TMHMM)	no GO terms	no GO terms
347856_con	mitochondrial substrate carrier family protein w	P:GO:0055085; P:GO:0043132; C:GO:0005739; C:GO:0016020; C:GO:0016021; P:GO:0006810; F:GO:0051724	P:transmembrane transport; P:NAD transport; C:mitochondrion; C:membrane; C:integral component of membrane; P:transport; F:NAD transporter activity	P:GO:0055085; P:GO:0043132; C:GO:0005739; C:GO:0016020; C:GO:0016021; P:GO:0006810; F:GO:0051724	P:transmembrane transport; P:NAD transport; C:mitochondrion; C:membrane; C:integral component of membrane; P:transport; F:NAD transporter activity	-	-	no IPS match	no IPS match	no IPS match
400058_con	mitogen-activated protein kinase kinase kinase 1-like	F:GO:0005524; P:GO:0000186; P:GO:0042981; F:GO:0004709; C:GO:0009536; P:GO:0007346; P:GO:0051403	F:ATP binding; P:activation of MAPKK activity; P:regulation of apoptotic process; F:MAP kinase kinase kinase activity; C:plastid; P:regulation of mitotic cell cycle; P:stress-activated MAPK cascade	P:GO:0008219; F:GO:0043167; P:GO:0006464; F:GO:0004871; F:GO:0016301; C:GO:0009536; P:GO:0007049; P:GO:0006950	P:cell death; F:ion binding; P:cellular protein modification process; F:signal transducer activity; F:kinase activity; C:plastid; P:cell cycle; P:response to stress	EC:2.7.11.25; EC:2.7.11	Transferring phosphorus-containing groups; Transferring phosphorus-containing groups	G3DSA:1.10.510.10 (GENE3D); IPR000719 (PFAM); PTHR24361 (PANTHER); PTHR24361:SF318 (PANTHER); IPR000719 (PROSITE_PROFILES); IPR011009 (SUPERFAMILY)	F:GO:0005524; P:GO:0006468; F:GO:0004672	F:ATP binding; P:protein phosphorylation; F:protein kinase activity
401989	nad h-quinone oxidoreductase subunit chloroplastic	F:GO:0048038; P:GO:0010258; P:GO:0055114; P:GO:0006810; C:GO:0010598; C:GO:0009535; F:GO:0016655	F:quinone binding; P:NADH dehydrogenase complex (plastoquinone) assembly; P:oxidation-reduction process; P:transport; C:NAD(P)H dehydrogenase complex (plastoquinone); C:chloroplast thylakoid membrane; F:oxidoreductase activity, acting on NAD(P)H, quinone or similar compound as acceptor	F:GO:0016491; P:GO:0006461; C:GO:0043234; P:GO:0006810; C:GO:0009536; C:GO:0009579	F:oxidoreductase activity; P:protein complex assembly; C:protein complex; P:transport; C:plastid; C:thylakoid	-	-	no IPS match	no IPS match	no IPS match
398835	nadp-dependent malic enzyme-like	P:GO:0006108; F:GO:0051287; F:GO:0016491; F:GO:0046872; F:GO:0004470; F:GO:0004471; P:GO:0055114	P:malate metabolic process; F:NAD binding; F:oxidoreductase activity; F:metal ion binding; F:malic enzyme activity; F:malate dehydrogenase (decarboxylating) (NAD+) activity; P:oxidation-reduction process	P:GO:0006108; F:GO:0051287; F:GO:0016491; F:GO:0046872; F:GO:0004470; F:GO:0004471; P:GO:0055114	P:malate metabolic process; F:NAD binding; F:oxidoreductase activity; F:metal ion binding; F:malic enzyme activity; F:malate dehydrogenase (decarboxylating) (NAD+) activity; P:oxidation-reduction process	-	-	no IPS match	no IPS match	no IPS match
402556	obtusifoliol 14-alpha demethylase	F:GO:0005506; F:GO:0016705; F:GO:0008168; P:GO:0055114; F:GO:0004497; F:GO:0020037; P:GO:0032259	F:iron ion binding; F:oxidoreductase activity, acting on paired donors, with incorporation or reduction of molecular oxygen; F:methyltransferase activity; P:oxidation-reduction process; F:monooxygenase activity; F:heme binding; P:methylation	F:GO:0016491; F:GO:0043167; F:GO:0008168	F:oxidoreductase activity; F:ion binding; F:methyltransferase activity	-	-	PTHR24286 (PANTHER); PTHR24286:SF40 (PANTHER)	no GO terms	no GO terms
401327_con	oligopeptidase a	F:GO:0005524; F:GO:0046872; P:GO:0006508; F:GO:0004672; P:GO:0006468; F:GO:0004222; C:GO:0009536	F:ATP binding; F:metal ion binding; P:proteolysis; F:protein kinase activity; P:protein phosphorylation; F:metalloendopeptidase activity; C:plastid	F:GO:0043167; P:GO:0006464; F:GO:0008233; F:GO:0016301; C:GO:0009536	F:ion binding; P:cellular protein modification process; F:peptidase activity; F:kinase activity; C:plastid	EC:3.4.24	Acting on peptide bonds (peptidases)	IPR001567 (PFAM); IPR024079 (G3DSA:3.40.390.GENE3D); PTHR11804 (PANTHER); PTHR11804:SF49 (PANTHER); SSF55486 (SUPERFAMILY)	F:GO:0004222; P:GO:0006508; F:GO:0008237	F:metalloendopeptidase activity; P:proteolysis; F:metallopeptidase activity
400714_con	oligopeptidase a	F:GO:0005524; F:GO:0046872; P:GO:0006508; F:GO:0004672; P:GO:0006468; F:GO:0004222; C:GO:0009536	F:ATP binding; F:metal ion binding; P:proteolysis; F:protein kinase activity; P:protein phosphorylation; F:metalloendopeptidase activity; C:plastid	F:GO:0043167; P:GO:0006464; F:GO:0008233; F:GO:0016301; C:GO:0009536	F:ion binding; P:cellular protein modification process; F:peptidase activity; F:kinase activity; C:plastid	EC:3.4.24	Acting on peptide bonds (peptidases)	no IPS match	no IPS match	no IPS match
120119	origin recognition complex subunit 3	F:GO:0003677; P:GO:0006260; P:GO:0044763; C:GO:0005664; C:GO:0009536; P:GO:0009744; P:GO:0048527	F:DNA binding; P:DNA replication; P:single-organism cellular process; C:nuclear origin of replication recognition complex; C:plastid; P:response to sucrose; P:lateral root development	F:GO:0003677; P:GO:0048856; C:GO:0000228; C:GO:0043234; P:GO:0009058; P:GO:0006259; C:GO:0009536	F:DNA binding; P:anatomical structure development; C:nuclear chromosome; C:protein complex; P:biosynthetic process; P:DNA metabolic process; C:plastid	-	-	no IPS match	no IPS match	no IPS match
507544_con	peptidyl-prolyl cis-trans isomerase cyp40-like	F:GO:0003755; P:GO:0010582; P:GO:0010050; C:GO:0005829; P:GO:0000413; P:GO:0006457; F:GO:0016853	F:peptidyl-prolyl cis-trans isomerase activity; P:floral meristem determinacy; P:vegetative phase change; C:cytosol; P:protein peptidyl-prolyl isomerization; P:protein folding; F:isomerase activity	F:GO:0003755; P:GO:0010582; P:GO:0010050; C:GO:0005829; P:GO:0000413; P:GO:0006457; F:GO:0016853	F:peptidyl-prolyl cis-trans isomerase activity; P:floral meristem determinacy; P:vegetative phase change; C:cytosol; P:protein peptidyl-prolyl isomerization; P:protein folding; F:isomerase activity	-	-	SIGNAL_PEPTIDE_C_REGION (PHOBIUS); TRANSMEMBRANE (PHOBIUS); NON_CYTOPLASMIC_DOMAIN (PHOBIUS); CYTOPLASMIC_DOMAIN (PHOBIUS); SIGNAL_PEPTIDE_N_REGION (PHOBIUS); SIGNAL_PEPTIDE (PHOBIUS); SIGNAL_PEPTIDE_H_REGION (PHOBIUS); TMhelix (TMHMM)	no GO terms	no GO terms
505417	peroxidase 45	F:GO:0004601; P:GO:0006979; F:GO:0046872; P:GO:0055114; C:GO:0005576; F:GO:0020037; P:GO:0042744	F:peroxidase activity; P:response to oxidative stress; F:metal ion binding; P:oxidation-reduction process; C:extracellular region; F:heme binding; P:hydrogen peroxide catabolic process	F:GO:0016491; P:GO:0009056; F:GO:0043167; C:GO:0005576; P:GO:0006950	F:oxidoreductase activity; P:catabolic process; F:ion binding; C:extracellular region; P:response to stress	EC:1.11.1.7	Acting on the CH-OH group of donors	no IPS match	no IPS match	no IPS match
410922	plastid ribosomal protein partial	C:GO:0009507; F:GO:0003735; C:GO:0030529; P:GO:0006098; C:GO:0005840; C:GO:0005622; P:GO:0006412	C:chloroplast; F:structural constituent of ribosome; C:ribonucleoprotein complex; P:pentose-phosphate shunt; C:ribosome; C:intracellular; P:translation	C:GO:0009507; F:GO:0003735; C:GO:0030529; P:GO:0006098; C:GO:0005840; C:GO:0005622; P:GO:0006412	C:chloroplast; F:structural constituent of ribosome; C:ribonucleoprotein complex; P:pentose-phosphate shunt; C:ribosome; C:intracellular; P:translation	-	-	TMhelix (TMHMM)	no GO terms	no GO terms
505869_con	probable leucine-rich repeat receptor-like serine threonine-protein kinase at3g14840 isoform x1	F:GO:0000166; F:GO:0005524; F:GO:0004672; P:GO:0016310; F:GO:0004674; P:GO:0006468; F:GO:0016301	F:nucleotide binding; F:ATP binding; F:protein kinase activity; P:phosphorylation; F:protein serine/threonine kinase activity; P:protein phosphorylation; F:kinase activity	F:GO:0000166; F:GO:0005524; F:GO:0004672; P:GO:0016310; F:GO:0004674; P:GO:0006468; F:GO:0016301	F:nucleotide binding; F:ATP binding; F:protein kinase activity; P:phosphorylation; F:protein serine/threonine kinase activity; P:protein phosphorylation; F:kinase activity	-	-	no IPS match	no IPS match	no IPS match
508112	pumilio domain-containing protein c14orf21	C:GO:0005634; F:GO:0003677; F:GO:0003700; F:GO:0003723; P:GO:0010252; P:GO:0006351; P:GO:0006355	C:nucleus; F:DNA binding; F:transcription factor activity, sequence-specific DNA binding; F:RNA binding; P:auxin homeostasis; P:transcription, DNA-templated; P:regulation of transcription, DNA-templated	C:GO:0005634; F:GO:0003677; F:GO:0003723; P:GO:0042592; F:GO:0001071; P:GO:0034641; P:GO:0009058	C:nucleus; F:DNA binding; F:RNA binding; P:homeostatic process; F:nucleic acid binding transcription factor activity; P:cellular nitrogen compound metabolic process; P:biosynthetic process	-	-	TRANSMEMBRANE (PHOBIUS); TRANSMEMBRANE (PHOBIUS); NON_CYTOPLASMIC_DOMAIN (PHOBIUS); CYTOPLASMIC_DOMAIN (PHOBIUS); NON_CYTOPLASMIC_DOMAIN (PHOBIUS)	no GO terms	no GO terms
398650_con	retrotransposon ty1-copia subclass	F:GO:0003676; F:GO:0046872; C:GO:0043231; P:GO:0006470; C:GO:0044444; P:GO:0015824; F:GO:0003993	F:nucleic acid binding; F:metal ion binding; C:intracellular membrane-bounded organelle; P:protein dephosphorylation; C:cytoplasmic part; P:proline transport; F:acid phosphatase activity	C:GO:0005737; F:GO:0016791; F:GO:0043167; P:GO:0006464; C:GO:0043226; P:GO:0006810	C:cytoplasm; F:phosphatase activity; F:ion binding; P:cellular protein modification process; C:organelle; P:transport	EC:3.1.3.2	Acting on ester bonds	IPR013103 (PFAM); PTHR11439 (PANTHER); PTHR11439:SF185 (PANTHER)	no GO terms	no GO terms
400731	retrotransposon unclassified	F:GO:0003676; P:GO:0044260; F:GO:0043167; P:GO:0016310; P:GO:0044238; F:GO:0016301; P:GO:0006810	F:nucleic acid binding; P:cellular macromolecule metabolic process; F:ion binding; P:phosphorylation; P:primary metabolic process; F:kinase activity; P:transport	F:GO:0043167; F:GO:0016301; P:GO:0006810	F:ion binding; F:kinase activity; P:transport	-	-	PTHR33033:SF23 (PANTHER); PTHR33033 (PANTHER)	no GO terms	no GO terms
402383	retrotransposon unclassified	P:GO:0006071; F:GO:0003964; C:GO:0005739; P:GO:0006629; P:GO:0006278; F:GO:0008889; F:GO:0008081	P:glycerol metabolic process; F:RNA-directed DNA polymerase activity; C:mitochondrion; P:lipid metabolic process; P:RNA-dependent DNA replication; F:glycerophosphodiester phosphodiesterase activity; F:phosphoric diester hydrolase activity	P:GO:0006071; F:GO:0003964; C:GO:0005739; P:GO:0006629; P:GO:0006278; F:GO:0008889; F:GO:0008081	P:glycerol metabolic process; F:RNA-directed DNA polymerase activity; C:mitochondrion; P:lipid metabolic process; P:RNA-dependent DNA replication; F:glycerophosphodiester phosphodiesterase activity; F:phosphoric diester hydrolase activity	-	-	no IPS match	no IPS match	no IPS match
506539	retrotransposon unclassified	F:GO:0003676; C:GO:0005634; F:GO:0004190; C:GO:0016020; P:GO:0006508; P:GO:0015074; C:GO:0016023	F:nucleic acid binding; C:nucleus; F:aspartic-type endopeptidase activity; C:membrane; P:proteolysis; P:DNA integration; C:cytoplasmic membrane-bounded vesicle	C:GO:0005634; C:GO:0016023; F:GO:0008233; P:GO:0006259	C:nucleus; C:cytoplasmic membrane-bounded vesicle; F:peptidase activity; P:DNA metabolic process	EC:3.4.23	Acting on peptide bonds (peptidases)	G3DSA:3.10.10.10 (GENE3D); G3DSA:3.30.70.270 (GENE3D); IPR000477 (PFAM); PTHR24559:SF186 (PANTHER); PTHR24559 (PANTHER); IPR000477 (PROSITE_PROFILES); SSF56672 (SUPERFAMILY)	no GO terms	no GO terms
509465	retrotransposon unclassified	F:GO:0003676; P:GO:0009409; P:GO:0009737; C:GO:0016021; P:GO:0007623; P:GO:0006810; P:GO:0009414	F:nucleic acid binding; P:response to cold; P:response to abscisic acid; C:integral component of membrane; P:circadian rhythm; P:transport; P:response to water deprivation	C:GO:0005575; P:GO:0006810; F:GO:0003674; P:GO:0006950	C:cellular_component; P:transport; F:molecular_function; P:response to stress	-	-	IPR026960 (PFAM); PTHR25952:SF189 (PANTHER); PTHR25952:SF189 (PANTHER); PTHR25952 (PANTHER)	no GO terms	no GO terms
399786	ribonuclease h protein at1g65750	F:GO:0004721; F:GO:0008270; F:GO:0046872; P:GO:0008152; P:GO:0006470; P:GO:0009742; F:GO:0016787	F:phosphoprotein phosphatase activity; F:zinc ion binding; F:metal ion binding; P:metabolic process; P:protein dephosphorylation; P:brassinosteroid mediated signaling pathway; F:hydrolase activity	F:GO:0004721; F:GO:0008270; F:GO:0046872; P:GO:0008152; P:GO:0006470; P:GO:0009742; F:GO:0016787	F:phosphoprotein phosphatase activity; F:zinc ion binding; F:metal ion binding; P:metabolic process; P:protein dephosphorylation; P:brassinosteroid mediated signaling pathway; F:hydrolase activity	-	-	CYTOPLASMIC_DOMAIN (PHOBIUS); TRANSMEMBRANE (PHOBIUS); TRANSMEMBRANE (PHOBIUS); NON_CYTOPLASMIC_DOMAIN (PHOBIUS); NON_CYTOPLASMIC_DOMAIN (PHOBIUS)	no GO terms	no GO terms
505321	rna-binding ras-gap sh3 binding protein	F:GO:0000166; F:GO:0003676; P:GO:0042309; F:GO:0050825; P:GO:0050826; P:GO:0006810; C:GO:0005622	F:nucleotide binding; F:nucleic acid binding; P:homoiothermy; F:ice binding; P:response to freezing; P:transport; C:intracellular	P:GO:0042592; P:GO:0006810; C:GO:0005622; F:GO:0003674; P:GO:0006950	P:homeostatic process; P:transport; C:intracellular; F:molecular_function; P:response to stress	-	-	no IPS match	no IPS match	no IPS match
390500	squamous cell carcinoma antigen recognized by t-cells 3	F:GO:0000166; F:GO:0003676; C:GO:0005634; P:GO:0009560; P:GO:0006396; P:GO:0006397; C:GO:0005622	F:nucleotide binding; F:nucleic acid binding; C:nucleus; P:embryo sac egg cell differentiation; P:RNA processing; P:mRNA processing; C:intracellular	F:GO:0000166; F:GO:0003676; C:GO:0005634; P:GO:0009560; P:GO:0006396; P:GO:0006397; C:GO:0005622	F:nucleotide binding; F:nucleic acid binding; C:nucleus; P:embryo sac egg cell differentiation; P:RNA processing; P:mRNA processing; C:intracellular	-	-	SIGNAL_PEPTIDE_N_REGION (PHOBIUS); SIGNAL_PEPTIDE (PHOBIUS); SIGNAL_PEPTIDE_H_REGION (PHOBIUS); NON_CYTOPLASMIC_DOMAIN (PHOBIUS); SIGNAL_PEPTIDE_C_REGION (PHOBIUS)	no GO terms	no GO terms
115566	sterol 3-beta-glucosyltransferase ugt80a2 isoform x1	F:GO:0003676; F:GO:0051507; P:GO:0015074; P:GO:0048316; P:GO:0016125; C:GO:0005886; P:GO:0030259	F:nucleic acid binding; F:beta-sitosterol UDP-glucosyltransferase activity; P:DNA integration; P:seed development; P:sterol metabolic process; C:plasma membrane; P:lipid glycosylation	P:GO:0044281; P:GO:0005975; F:GO:0016757; P:GO:0006629; P:GO:0048856; P:GO:0006259; C:GO:0005886	P:small molecule metabolic process; P:carbohydrate metabolic process; F:transferase activity, transferring glycosyl groups; P:lipid metabolic process; P:anatomical structure development; P:DNA metabolic process; C:plasma membrane	-	-	no IPS match	no IPS match	no IPS match
116543	sterol 3-beta-glucosyltransferase ugt80a2 isoform x1	F:GO:0003676; F:GO:0051507; P:GO:0015074; P:GO:0048316; P:GO:0016125; C:GO:0005886; P:GO:0030259	F:nucleic acid binding; F:beta-sitosterol UDP-glucosyltransferase activity; P:DNA integration; P:seed development; P:sterol metabolic process; C:plasma membrane; P:lipid glycosylation	P:GO:0044281; P:GO:0005975; F:GO:0016757; P:GO:0006629; P:GO:0048856; P:GO:0006259; C:GO:0005886	P:small molecule metabolic process; P:carbohydrate metabolic process; F:transferase activity, transferring glycosyl groups; P:lipid metabolic process; P:anatomical structure development; P:DNA metabolic process; C:plasma membrane	-	-	SIGNAL_PEPTIDE_N_REGION (PHOBIUS); NON_CYTOPLASMIC_DOMAIN (PHOBIUS); SIGNAL_PEPTIDE (PHOBIUS); SIGNAL_PEPTIDE_H_REGION (PHOBIUS); SIGNAL_PEPTIDE_C_REGION (PHOBIUS); SignalP-noTM (SIGNALP_EUK)	no GO terms	no GO terms
508579	transcription factor-like protein dpb isoform x1	C:GO:0005634; C:GO:0005667; F:GO:0003677; F:GO:0003700; P:GO:0006351; P:GO:0006355; P:GO:0007049	C:nucleus; C:transcription factor complex; F:DNA binding; F:transcription factor activity, sequence-specific DNA binding; P:transcription, DNA-templated; P:regulation of transcription, DNA-templated; P:cell cycle	C:GO:0005634; F:GO:0003677; F:GO:0001071; C:GO:0043234; P:GO:0034641; P:GO:0009058; P:GO:0007049	C:nucleus; F:DNA binding; F:nucleic acid binding transcription factor activity; C:protein complex; P:cellular nitrogen compound metabolic process; P:biosynthetic process; P:cell cycle	-	-	no IPS match	no IPS match	no IPS match
[truncated: 2,681 more rows]
