# Supplementary material for: DArT Markers Effectively Target Gene Space in the Rye Genome
Source: Front Plant Sci. 2016 Oct 26;7:1600. doi: 10.3389/fpls.2016.01600 (PMC5080361; doi:10.3389/fpls.2016.01600)
Supplement: TABLE S3 — Homology search results for 3737 non-redundant rye DArT marker sequences. [file Table_3.XLSX]

## Sheet: Arkusz1
name	map_location [chromosome_cM]	CSSs_chr	CSSs_start	CSSs_end	H. vulgare_chr	H. vulgare_start	H. vulgare_end	B. distachyon_chr	B. distachyon_start	B. distachyon_end	B. distachyon_gene_model	T. aestivum_chr	T. aestivum_start	T. aestivum_end	Sce_Assembly03_chr	Sce_Assembly03_start	Sce_Assembly03_end	TREP	marker in zipper (linking_sequence)	pos_zipper	chr_zipper
115202	-	NA	-	-	7	4589077	4588166	NA	-	-	-	IWGSC_CSS_5BL_scaff_10925636	5926	4958	Sce_Assembly03_Lo152_c114637	211	89	NA	-	-	-
115291	-	NA	-	-	NA	-	-	NA	-	-	-	NA	-	-	-	-	-	NA	-	-	-
115333	-	NA	-	-	NA	-	-	NA	-	-	-	2D	128426595	128427248	-	-	-	NA	-	-	-
115342_con	1R_40.8	NA	-	-	NA	-	-	NA	-	-	-	2A	7052780	7052472	-	-	-	NA	-	-	-
115412	-	NA	-	-	NA	-	-	NA	-	-	-	2D	78384164	78383939	-	-	-	gnl|TREP|TREP33	-	-	-
115427	-	NA	-	-	NA	-	-	NA	-	-	-	IWGSC_CSS_4AS_scaff_6003182	2143	2528	-	-	-	NA	-	-	-
115453	6R_74.3	NA	-	-	4	269734748	269734336	NA	-	-	-	IWGSC_CSS_7DL_scaff_3326834	1289	2036	-	-	-	NA	-	-	-
115472	2R_26.2	NA	-	-	NA	-	-	NA	-	-	-	NA	-	-	-	-	-	NA	-	-	-
115509	-	NA	-	-	NA	-	-	4	9586468	9586774	NA	IWGSC_CSS_1AL_scaff_3951485	3082	4035	-	-	-	NA	-	-	-
115520	-	NA	-	-	NA	-	-	NA	-	-	-	7B	208431181	208431673	-	-	-	NA	-	-	-
115559	-	NA	-	-	NA	-	-	NA	-	-	-	3B	758574484	758574185	-	-	-	gnl|TREP|TREP3458	-	-	-
115566	-	G73J0XM02IYUEP_7R	1	373	2	494990591	494991071	NA	-	-	-	IWGSC_CSS_3B_scaff_10430412	5498	5978	Sce_Assembly03_c1720	551	703	NA	c5419_2270	207.04	7Rz
115566	-	G73J0XM02IYUEP_7R	1	373	2	494990591	494991071	NA	-	-	-	IWGSC_CSS_3B_scaff_10430412	5498	5978	Sce_Assembly03_c1720	551	703	NA	c11636_1255-1478	207.04	7Rz
115570	-	NA	-	-	2	579542681	579543285	NA	-	-	-	IWGSC_CSS_2BL_scaff_8070849	2632	3203	-	-	-	NA	-	-	-
115612	-	NA	-	-	NA	-	-	NA	-	-	-	NA	-	-	-	-	-	NA	-	-	-
115622	6R_188	NA	-	-	NA	-	-	NA	-	-	-	IWGSC_CSS_2AL_scaff_6333273	3295	3057	-	-	-	NA	-	-	-
115727	3R_44.3	NA	-	-	NA	-	-	NA	-	-	-	NA	-	-	-	-	-	NA	-	-	-
115752	5R_307	NA	-	-	NA	-	-	NA	-	-	-	5B	201744193	201745171	Sce_Assembly03_P105_c42745	187	379	NA	-	-	-
115779	-	NA	-	-	NA	-	-	NA	-	-	-	IWGSC_CSS_2AL_scaff_6321152	5259	4619	-	-	-	NA	-	-	-
115780_con	3R_69.7	NA	-	-	morex_contig_71664	1771	2134	NA	-	-	-	IWGSC_CSS_6BS_scaff_3045457	6521	5770	Sce_Assembly03_P105_c38089	448	765	NA	-	-	-
115782	-	NA	-	-	NA	-	-	NA	-	-	-	3B	53545548	53545101	-	-	-	gnl|TREP|TREP3458	-	-	-
115783	3R_69.7	NA	-	-	NA	-	-	NA	-	-	-	4A	141671567	141672137	Sce_Assembly03_c13127	391	282	NA	-	-	-
115784_con	-	NA	-	-	7	322251873	322252754	NA	-	-	-	3B	769423187	769422288	Sce_Assembly03_c1249	2231	1340	gnl|TREP|TREP3414	-	-	-
115803	-	NA	-	-	5	120718672	120718468	NA	-	-	-	IWGSC_CSS_5BS_scaff_2267052	1356	1571	-	-	-	NA	-	-	-
115804	-	NA	-	-	NA	-	-	NA	-	-	-	2A	129232477	129232220	-	-	-	NA	-	-	-
115806	3R_69.7	NA	-	-	NA	-	-	NA	-	-	-	IWGSC_CSS_5BL_scaff_10850751	8301	8840	Sce_Assembly03_c30645	208	310	NA	-	-	-
115814	7R_154.5	NA	-	-	NA	-	-	1	44417008	44417522	BRADI1G46137	7A	29230007	29229461	Sce_Assembly03_c12577	274	374	NA	-	-	-
115861	-	NA	-	-	7	259074985	259074383	NA	-	-	-	5B	65484534	65483894	-	-	-	NA	-	-	-
115995	2R_168.1	NA	-	-	NA	-	-	NA	-	-	-	2A	247686277	247686832	-	-	-	NA	-	-	-
115998	-	G562D2H02GS25M_4R	474	191	4	251499239	251499502	NA	-	-	-	4D	46951910	46951546	-	-	-	NA	c11972_895-951	109.18	4Rz
116035	-	NA	-	-	3	519480399	519480199	NA	-	-	-	3D	105408893	105409565	-	-	-	NA	-	-	-
116080	6R_56.9	NA	-	-	NA	-	-	NA	-	-	-	2A	3033619	3032993	-	-	-	NA	-	-	-
116174	-	NA	-	-	NA	-	-	NA	-	-	-	4B	195459156	195458542	-	-	-	NA	-	-	-
116196	-	NA	-	-	4	531064372	531065054	NA	-	-	-	4D	120228581	120227827	Sce_Assembly03_c7240	738	625	NA	GRM0705	290.55	5Rz
116220_con	3R_118.3	NA	-	-	3	478748041	478747364	NA	-	-	-	3A	159642326	159642996	-	-	-	NA	-	-	-
116247	-	NA	-	-	2	585060434	585060633	NA	-	-	-	2A	226889960	226890354	-	-	-	NA	-	-	-
116273	2R_33	NA	-	-	NA	-	-	5	18915833	18916105	BRADI5G15550	IWGSC_CSS_2BL_scaff_8048436	12567	13164	-	-	-	NA	-	-	-
116288	-	G562D2H02ISS2W_4R	433	193	7	163409656	163409235	NA	-	-	-	7A	41792863	41792153	-	-	-	NA	c15893_419	100.29	4Rz
116320	6R_55.3	NA	-	-	NA	-	-	NA	-	-	-	IWGSC_CSS_6BL_scaff_4303803	4744	4058	-	-	-	NA	-	-	-
116344	6R_55	NA	-	-	NA	-	-	NA	-	-	-	IWGSC_CSS_6BL_scaff_4303803	4744	4058	-	-	-	NA	-	-	-
116388	-	NA	-	-	NA	-	-	NA	-	-	-	IWGSC_CSS_7BL_scaff_6751987	123	645	-	-	-	NA	-	-	-
116405	3R_199.2	NA	-	-	6	538290896	538291487	NA	-	-	-	IWGSC_CSS_6DL_scaff_3231121	4567	5163	Sce_Assembly03_c2369	1410	1847	NA	-	-	-
116498	4R_0	G613Y7R01CUHRP_4R	1	295	4	132835	132409	4	25033572	25033806	NA	IWGSC_CSS_4AL_scaff_7162344	3705	3252	Sce_Assembly03_c2429	1040	702	NA	-	-	-
116543	-	G73J0XM02IYUEP_7R	373	1	2	494991071	494990644	NA	-	-	-	IWGSC_CSS_3B_scaff_10430412	5978	5552	Sce_Assembly03_c1720	703	551	NA	-	-	-
116612	2R_66.3	NA	-	-	NA	-	-	NA	-	-	-	3B	52404180	52403259	-	-	-	NA	-	-	-
116632	-	NA	-	-	NA	-	-	NA	-	-	-	7D	209588844	209588282	-	-	-	NA	-	-	-
116665_con	5R_306.7	NA	-	-	5	483677658	483677126	NA	-	-	-	IWGSC_CSS_5DL_scaff_4601738	8234	8828	-	-	-	NA	-	-	-
116686	5R_305.6	NA	-	-	5	480147227	480147792	NA	-	-	-	5D	120841749	120842396	-	-	-	NA	-	-	-
116727	7R_46.1	NA	-	-	NA	-	-	NA	-	-	-	6B	13108705	13108313	Sce_Assembly03_Lo152_c46871	340	454	NA	-	-	-
116790	-	G6Z8DEW01CH49G_5R	1	465	NA	-	-	NA	-	-	-	5A	138101412	138101923	Sce_Assembly03_c32025	280	1	NA	-	-	-
116809	4R_219	NA	-	-	NA	-	-	NA	-	-	-	IWGSC_CSS_4AL_scaff_7171262	7616	8086	-	-	-	NA	-	-	-
116910	2R_168.1	NA	-	-	NA	-	-	NA	-	-	-	2B	335498964	335498024	-	-	-	NA	-	-	-
116930_con	6R_243.8	NA	-	-	NA	-	-	NA	-	-	-	7B	250755554	250755805	Sce_Assembly03_Lo152_c121540	72	184	NA	-	-	-
116979	6R_234.9	NA	-	-	NA	-	-	NA	-	-	-	IWGSC_CSS_7AL_scaff_4519254	3159	2738	-	-	-	NA	-	-	-
117025	-	NA	-	-	NA	-	-	NA	-	-	-	IWGSC_CSS_7DS_scaff_3965022	2217	2012	-	-	-	NA	-	-	-
117100	4R_287.3	NA	-	-	NA	-	-	NA	-	-	-	6B	6754143	6754679	-	-	-	NA	-	-	-
117197	-	NA	-	-	7	164256227	164256494	NA	-	-	-	7A	55405176	55404877	-	-	-	NA	-	-	-
117250	4R_299.1	NA	-	-	NA	-	-	NA	-	-	-	7A	86730290	86730679	-	-	-	NA	-	-	-
117257	5R_243.1	NA	-	-	2	588508813	588508429	NA	-	-	-	2B	309021852	309022283	Sce_Assembly03_c4610	997	1259	NA	-	-	-
117324_con	5R_243.1	NA	-	-	2	588509065	588508331	5	25024989	25024259	BRADI5G22790	5D	109107651	109108379	Sce_Assembly03_c4610	745	1280	NA	-	-	-
117472	3R_255.8	NA	-	-	NA	-	-	NA	-	-	-	IWGSC_CSS_3AS_scaff_3366469	3180	4083	-	-	-	NA	-	-	-
119477	4R_6.7	G5Y8MOU02HO9S2_5R	1	416	5	530427721	530427000	1	2742877	2743166	BRADI1G04000	IWGSC_CSS_5AL_scaff_2802951	5881	6607	Sce_Assembly03_Lo7_c66175	1	293	NA	c28835_999	260.57	5Rz
119497	-	NA	-	-	2	469866885	469867397	NA	-	-	-	IWGSC_CSS_6AS_scaff_301248	1962	2650	Sce_Assembly03_Lo225_c48501	397	246	NA	-	-	-
119514	-	NA	-	-	NA	-	-	NA	-	-	-	3B	761612271	761611944	-	-	-	NA	-	-	-
119594_con	1R_106.4	GPVJ0NR01EQC51_1R	43	437	1	311420522	311420120	2	27199725	27199120	BRADI2G28007	1D	86527722	86526992	-	-	-	NA	-	-	-
119605	-	GPVJ0NR01C15YE_1R	409	47	NA	-	-	2	14064676	14064270	BRADI2G15900	1D	131189014	131188021	Sce_Assembly03_Lo152_c89620	237	4	NA	c14973_262-340-494	217.81	1Rz
119649	3R_63.5	NA	-	-	3	420231203	420231552	NA	-	-	-	3B	469771533	469771268	Sce_Assembly03_c7479	1051	949	NA	-	-	-
119657_con	7R_71.5	G76ZXPN02HHA11_7R	488	1	7	471804967	471805822	1	30575511	30575136	BRADI1G35060	7D	165083931	165084787	Sce_Assembly03_c11743	791	615	NA	c3539_725	120.87	7Rz
119718	5R_297.5	NA	-	-	7	584987958	584987530	1	26397100	26397497	BRADI1G30900	5D	110959143	110959568	-	-	-	NA	-	-	-
119746	2R_13.4	NA	-	-	NA	-	-	NA	-	-	-	7A	170190859	170191183	-	-	-	NA	-	-	-
119960	-	NA	-	-	1	14307734	14308429	3	8903735	8903106	BRADI3G10690	1A	5488663	5489366	Sce_Assembly03_c5151	689	1042	NA	-	-	-
120054_con	5R_341.8	NA	-	-	5	512597079	512597506	NA	-	-	-	5A	123739477	123739013	-	-	-	NA	-	-	-
120078	-	NA	-	-	NA	-	-	NA	-	-	-	IWGSC_CSS_1DS_scaff_757294	3854	4593	Sce_Assembly03_c4279	462	315	NA	c22596_430	105.32	1Rz
120081	-	NA	-	-	NA	-	-	NA	-	-	-	NA	-	-	-	-	-	NA	-	-	-
120119	4R_56	NA	-	-	2	98357832	98358144	4	27700257	27700472	BRADI4G23097	7B	103919780	103920224	Sce_Assembly03_c12900	488	336	NA	-	-	-
120183	-	NA	-	-	NA	-	-	NA	-	-	-	NA	-	-	-	-	-	NA	-	-	-
120194	4R_277.8	NA	-	-	NA	-	-	NA	-	-	-	6D	2738958	2739339	-	-	-	NA	-	-	-
120247	-	NA	-	-	6	530941175	530941825	3	55263035	55262478	BRADI3G54847	6A	201350972	201351626	-	-	-	NA	-	-	-
120324	-	NA	-	-	NA	-	-	NA	-	-	-	6D	173282117	173281784	-	-	-	NA	-	-	-
120394_con	-	NA	-	-	NA	-	-	NA	-	-	-	3B	569061511	569062101	-	-	-	NA	-	-	-
120407	5R_344.6	NA	-	-	NA	-	-	NA	-	-	-	5B	234681273	234681901	-	-	-	NA	-	-	-
120549	-	NA	-	-	2	15764620	15765279	5	745912	745351	BRADI5G00770	2B	10277577	10278238	Sce_Assembly03_P87_c92629	113	233	NA	-	-	-
121087	-	NA	-	-	NA	-	-	NA	-	-	-	IWGSC_CSS_7DS_scaff_3959141	5829	5385	-	-	-	NA	-	-	-
121159	-	NA	-	-	NA	-	-	NA	-	-	-	3D	5595402	5596265	-	-	-	NA	-	-	-
121188	-	NA	-	-	NA	-	-	NA	-	-	-	3A	101211175	101211430	-	-	-	NA	-	-	-
121400	6R_182.1	G8EP86W02HB02I_6R	67	429	7	585622491	585622131	1	25928211	25927980	BRADI1G30610	7D	226315284	226314935	Sce_Assembly03_c190	1340	1477	NA	c12996_503-650	247.88	6Rz
121400	6R_182.1	G8EP86W02HB02I_6R	67	429	7	585622491	585622131	1	25928211	25927980	BRADI1G30610	7D	226315284	226314935	Sce_Assembly03_c190	1340	1477	NA	c1454_333	87.91	6Rz
343489	-	NA	-	-	3	371000975	371000755	NA	-	-	-	3B	179802175	179802398	-	-	-	NA	-	-	-
343658_con	7R_149.6	NA	-	-	NA	-	-	NA	-	-	-	NA	-	-	-	-	-	NA	-	-	-
343797	4R_82.3	NA	-	-	NA	-	-	NA	-	-	-	NA	-	-	-	-	-	NA	-	-	-
343849	7R_162.7	NA	-	-	NA	-	-	NA	-	-	-	2A	9635953	9636190	-	-	-	NA	-	-	-
343859	2R_47.6	NA	-	-	NA	-	-	NA	-	-	-	IWGSC_CSS_2BL_scaff_8064994	3866	4110	-	-	-	NA	-	-	-
343877	1R_206.5	NA	-	-	1	458867888	458867573	NA	-	-	-	1A	244007095	244006761	-	-	-	NA	-	-	-
343885	6R_67.5	NA	-	-	NA	-	-	NA	-	-	-	6B	185207467	185207804	-	-	-	NA	-	-	-
343910	-	G6Z8DEW01C1W4D_5R	217	1	NA	-	-	NA	-	-	-	5A	138381937	138381437	-	-	-	NA	c5325_344	302.39	5Rz
343920	1R_152.1	NA	-	-	NA	-	-	NA	-	-	-	6A	9530139	9529907	-	-	-	NA	-	-	-
343930	4R_225.8	NA	-	-	NA	-	-	NA	-	-	-	7A	4452234	4451809	-	-	-	NA	-	-	-
343956	-	NA	-	-	NA	-	-	NA	-	-	-	4B	14616797	14616415	-	-	-	NA	-	-	-
344126_con	5R_337.2	NA	-	-	NA	-	-	NA	-	-	-	1A	158857710	158857409	-	-	-	NA	-	-	-
344179	6R_83.6	NA	-	-	NA	-	-	3	55648466	55648882	BRADI3G55390	6A	203724793	203725523	-	-	-	NA	-	-	-
344239	3R_43.3	NA	-	-	NA	-	-	NA	-	-	-	3A	184824029	184824556	-	-	-	NA	-	-	-
344263	6R_113.4	NA	-	-	4	275511330	275511692	NA	-	-	-	IWGSC_CSS_6BL_scaff_4362540	2486	2854	-	-	-	NA	-	-	-
344284_con	3R_98	NA	-	-	3	434421193	434420841	2	49867422	49867070	BRADI2G49870	3A	137051609	137051257	Sce_Assembly03_c9312	582	230	NA	c19201_128	124.36	3Rz
344295	4R_263.2	NA	-	-	6	10696437	10696009	NA	-	-	-	6B	6671569	6671999	-	-	-	NA	-	-	-
344347	6R_170	NA	-	-	NA	-	-	NA	-	-	-	NA	-	-	Sce_Assembly03_c9889	257	435	NA	c19050_706	249.17	6Rz
344364	-	NA	-	-	NA	-	-	NA	-	-	-	NA	-	-	-	-	-	NA	-	-	-
344418	2R_184.3	NA	-	-	NA	-	-	NA	-	-	-	2B	345134153	345134382	-	-	-	NA	-	-	-
344425	4R_236.2	NA	-	-	NA	-	-	NA	-	-	-	IWGSC_CSS_6AS_scaff_4351077	14517	13893	-	-	-	NA	-	-	-
344431	2R_102.2	NA	-	-	NA	-	-	NA	-	-	-	2A	10255690	10256146	-	-	-	NA	-	-	-
344451	-	NA	-	-	NA	-	-	NA	-	-	-	NA	-	-	Sce_Assembly03_c282	2190	2065	NA	c2428_372	124.84	4Rz
344500	-	NA	-	-	NA	-	-	NA	-	-	-	IWGSC_CSS_5AL_scaff_2734847	2219	1906	-	-	-	NA	-	-	-
344539	-	NA	-	-	NA	-	-	NA	-	-	-	IWGSC_CSS_4DL_scaff_14467039	1839	2109	-	-	-	NA	-	-	-
344568	-	NA	-	-	NA	-	-	NA	-	-	-	5B	107405902	107406354	-	-	-	NA	-	-	-
344578	-	NA	-	-	NA	-	-	NA	-	-	-	NA	-	-	-	-	-	NA	-	-	-
344635	-	NA	-	-	6	47532797	47532477	NA	-	-	-	6B	25506867	25506458	Sce_Assembly03_Lo7_c39525	612	255	NA	-	-	-
344764	5R_101.8	NA	-	-	NA	-	-	NA	-	-	-	IWGSC_CSS_2BL_scaff_8063258	2304	2592	-	-	-	NA	-	-	-
344778	4R_165.1	NA	-	-	NA	-	-	NA	-	-	-	IWGSC_CSS_5BL_scaff_5305013	100	364	-	-	-	NA	-	-	-
344792	3R_31.4	G40IFLJ02IG8HJ_3R	385	1	3	3898444	3898886	2	736134	735789	BRADI2G01170	3B	12074687	12074189	Sce_Assembly03_Lo225_c34647	830	1233	NA	c2159_3284-3934	22.5	3Rz
344822	7R_189.3	NA	-	-	NA	-	-	1	68221510	68221290	BRADI1G69760	4A	27615728	27615303	-	-	-	NA	-	-	-
344831	-	NA	-	-	NA	-	-	NA	-	-	-	5B	153796377	153796001	-	-	-	NA	-	-	-
344906_con	3R_2	NA	-	-	3	19452374	19452015	2	820158	819846	BRADI2G01320	3D	5373571	5373212	-	-	-	NA	-	-	-
344907_con	3R_220.5	NA	-	-	2	56552914	56553155	NA	-	-	-	2B	38640631	38640236	Sce_Assembly03_c6182	1102	1211	NA	-	-	-
344917	-	NA	-	-	NA	-	-	NA	-	-	-	1B	281372761	281373147	-	-	-	NA	-	-	-
344921	6R_31	NA	-	-	6	532706637	532706294	NA	-	-	-	IWGSC_CSS_6BL_scaff_4279314	4017	4462	-	-	-	NA	-	-	-
344965	-	G562D2H01BW7R0_4R	455	29	3	286385303	286384809	NA	-	-	-	7A	1789254	1788629	Sce_Assembly03_P105_c56960	174	352	NA	c11386_468	225.47	4Rz
345028	3R_52.6	NA	-	-	NA	-	-	NA	-	-	-	NA	-	-	-	-	-	NA	-	-	-
345110	4R_288.3	NA	-	-	NA	-	-	NA	-	-	-	IWGSC_CSS_6AS_scaff_4417104	1285	1061	-	-	-	NA	-	-	-
345121	2R_215.3	NA	-	-	NA	-	-	NA	-	-	-	IWGSC_CSS_2AL_scaff_6389961	6275	5952	-	-	-	NA	-	-	-
345230_con	4R_263.3	NA	-	-	6	10696074	10696498	NA	-	-	-	6A	6987175	6986748	-	-	-	NA	-	-	-
345279	7R_165.1	G73J0XM01CK4RU_7R	1	276	4	436078763	436078457	1	67276406	67276139	BRADI1G68757	4D	22725998	22725573	Sce_Assembly03_c11161	712	585	NA	c12880_1860	96.54	7Rz
345295	-	NA	-	-	NA	-	-	NA	-	-	-	2B	282249116	282248503	-	-	-	NA	-	-	-
345319	-	NA	-	-	NA	-	-	NA	-	-	-	NA	-	-	-	-	-	NA	-	-	-
345374	6R_110.3	NA	-	-	NA	-	-	NA	-	-	-	IWGSC_CSS_1BL_scaff_3918052	895	1455	Sce_Assembly03_c4226	498	1	NA	-	-	-
345424	2R_2.3	NA	-	-	2	560988652	560987985	NA	-	-	-	2A	231631497	231630562	Sce_Assembly03_Lo225_c35540	887	759	gnl|TREP|TREP3098	-	-	-
345524	-	G49NJZT02GJWYY_3R	21	471	NA	-	-	NA	-	-	-	1A	17648223	17648671	-	-	-	NA	c1123_2744	105.97	3Rz
345565	3R_60.5	NA	-	-	NA	-	-	NA	-	-	-	NA	-	-	-	-	-	NA	-	-	-
345664	-	NA	-	-	NA	-	-	NA	-	-	-	NA	-	-	-	-	-	NA	-	-	-
345687	5R_49.1	NA	-	-	NA	-	-	NA	-	-	-	IWGSC_CSS_4BL_scaff_7036666	2388	2035	-	-	-	NA	-	-	-
345703	-	G562D2H01B4C83_4R	23	270	4HS_unordered	201750	201990	NA	-	-	-	4A	140795133	140794886	-	-	-	NA	c12348_1073-1109-900	96.41	4Rz
345787	4R_237.2	NA	-	-	NA	-	-	NA	-	-	-	6A	12486832	12486407	-	-	-	NA	-	-	-
345830	-	NA	-	-	NA	-	-	NA	-	-	-	IWGSC_CSS_2DL_scaff_9861675	5917	6170	-	-	-	NA	-	-	-
345843	-	NA	-	-	NA	-	-	1	42681427	42681177	BRADI1G44490	NA	-	-	-	-	-	NA	-	-	-
345901	-	NA	-	-	NA	-	-	NA	-	-	-	NA	-	-	-	-	-	NA	-	-	-
345904	-	NA	-	-	6	69975043	69974836	3	2589225	2589024	BRADI3G03850	IWGSC_CSS_6BS_scaff_2953789	7992	7758	Sce_Assembly03_c1689	1767	1971	NA	c10485_911	64.72	6Rz
345904	-	NA	-	-	6	69975043	69974836	3	2589225	2589024	BRADI3G03850	IWGSC_CSS_6BS_scaff_2953789	7992	7758	Sce_Assembly03_c1689	1767	1971	NA	c11122_310	107.3	6Rz
345962	-	NA	-	-	NA	-	-	NA	-	-	-	3B	763701640	763702013	-	-	-	NA	-	-	-
345966	5R_201.9	NA	-	-	NA	-	-	NA	-	-	-	6B	52653293	52653561	-	-	-	NA	-	-	-
345975	5R_201.9	NA	-	-	NA	-	-	NA	-	-	-	NA	-	-	-	-	-	NA	-	-	-
345979	-	NA	-	-	NA	-	-	NA	-	-	-	NA	-	-	-	-	-	NA	-	-	-
345995_con	-	NA	-	-	NA	-	-	NA	-	-	-	NA	-	-	-	-	-	NA	-	-	-
346102	4R_6.2	NA	-	-	NA	-	-	NA	-	-	-	NA	-	-	-	-	-	NA	-	-	-
346131	-	NA	-	-	NA	-	-	NA	-	-	-	6A	1478878	1479432	-	-	-	NA	-	-	-
346206	-	NA	-	-	3	525188447	525188867	NA	-	-	-	3D	106925478	106925899	-	-	-	NA	-	-	-
346386	7R_25.2	NA	-	-	NA	-	-	NA	-	-	-	NA	-	-	-	-	-	NA	-	-	-
346443	-	NA	-	-	NA	-	-	NA	-	-	-	NA	-	-	-	-	-	NA	-	-	-
346523_con	1R_78.1	NA	-	-	NA	-	-	NA	-	-	-	NA	-	-	-	-	-	NA	-	-	-
346583_con	5R_344.4	NA	-	-	5	506694084	506693574	4	17043792	17044307	BRADI4G16280	NA	-	-	-	-	-	NA	-	-	-
346676	4R_50.8	NA	-	-	NA	-	-	NA	-	-	-	NA	-	-	-	-	-	NA	-	-	-
346697_con	3R_204.4	NA	-	-	NA	-	-	NA	-	-	-	NA	-	-	Sce_Assembly03_c31178	136	304	NA	-	-	-
346713	6R_70.3	NA	-	-	NA	-	-	NA	-	-	-	6B	186015454	186015688	-	-	-	NA	-	-	-
346728	1R_138.5	NA	-	-	NA	-	-	NA	-	-	-	NA	-	-	-	-	-	NA	-	-	-
346752	1R_97.9	NA	-	-	NA	-	-	NA	-	-	-	IWGSC_CSS_1DL_scaff_2251326	267	520	-	-	-	NA	-	-	-
346779	6R_58.6	NA	-	-	NA	-	-	NA	-	-	-	NA	-	-	-	-	-	NA	-	-	-
346784_con	3R_200.4	NA	-	-	6	538290896	538291487	NA	-	-	-	6B	203728232	203727641	Sce_Assembly03_Lo7_c57528	348	183	NA	-	-	-
346828	1R_188.8	NA	-	-	NA	-	-	NA	-	-	-	1D	125250775	125250464	-	-	-	NA	-	-	-
346841	6R_0	NA	-	-	NA	-	-	NA	-	-	-	NA	-	-	-	-	-	NA	-	-	-
346851	-	NA	-	-	NA	-	-	NA	-	-	-	NA	-	-	-	-	-	NA	-	-	-
346879	1R_39.4	NA	-	-	NA	-	-	NA	-	-	-	NA	-	-	-	-	-	NA	-	-	-
346881_con	2R_18.4	NA	-	-	NA	-	-	NA	-	-	-	NA	-	-	Sce_Assembly03_c21834	321	495	NA	-	-	-
346893	1R_95.6	NA	-	-	NA	-	-	NA	-	-	-	NA	-	-	Sce_Assembly03_c27785	381	159	NA	-	-	-
346896	1R_97.9	NA	-	-	NA	-	-	NA	-	-	-	NA	-	-	-	-	-	NA	-	-	-
346940	2R_90	NA	-	-	NA	-	-	NA	-	-	-	NA	-	-	-	-	-	NA	-	-	-
346947	3R_157	NA	-	-	NA	-	-	NA	-	-	-	NA	-	-	-	-	-	NA	-	-	-
346960_con	-	NA	-	-	2	17577968	17578357	NA	-	-	-	2D	9582799	9583188	-	-	-	NA	-	-	-
346969_con	5R_319.3	NA	-	-	NA	-	-	NA	-	-	-	NA	-	-	-	-	-	NA	-	-	-
346971	-	NA	-	-	NA	-	-	NA	-	-	-	7D	3962172	3962429	-	-	-	NA	-	-	-
346981	7R_101.2	G73J0XM01CQH4Q_7R	1	335	2	8307408	8307789	5	2410301	2410556	BRADI5G02300	4B	262194505	262194154	Sce_Assembly03_c1160	844	945	NA	-	-	-
346982	-	NA	-	-	NA	-	-	NA	-	-	-	IWGSC_CSS_5BL_scaff_10851023	8203	7877	-	-	-	NA	-	-	-
347005	6R_206.5	NA	-	-	NA	-	-	NA	-	-	-	NA	-	-	-	-	-	NA	-	-	-
347035	-	NA	-	-	NA	-	-	NA	-	-	-	IWGSC_CSS_5DS_scaff_2740621	3306	3526	Sce_Assembly03_P105_c100501	226	40	NA	-	-	-
347048_con	6R_261.7	NA	-	-	NA	-	-	NA	-	-	-	NA	-	-	-	-	-	NA	-	-	-
347071_con	4R_215.3	NA	-	-	NA	-	-	NA	-	-	-	NA	-	-	-	-	-	NA	-	-	-
347128_con	5R_344	NA	-	-	NA	-	-	NA	-	-	-	NA	-	-	Sce_Assembly03_c7318	1160	843	NA	-	-	-
347143	-	NA	-	-	NA	-	-	NA	-	-	-	NA	-	-	-	-	-	NA	-	-	-
347149_con	1R_16.5	NA	-	-	NA	-	-	NA	-	-	-	1D	130539722	130539259	Sce_Assembly03_P87_c120917	1	202	NA	-	-	-
347172	3R_141.4	NA	-	-	NA	-	-	NA	-	-	-	NA	-	-	-	-	-	NA	-	-	-
347184_con	1R_106.7	NA	-	-	1	86323922	86323342	NA	-	-	-	1D	43493368	43492782	Sce_Assembly03_c647	1483	890	NA	-	-	-
347223	1R_66	GP3EJ2G01B9PRN_1R	112	328	2	609512598	609512308	NA	-	-	-	7D	75209601	75209900	Sce_Assembly03_c32852	91	251	NA	-	-	-
347224	4R_238.5	G562D2H01EKNJK_4R	318	18	NA	-	-	NA	-	-	-	NA	-	-	-	-	-	NA	-	-	-
347257	5R_298.4	NA	-	-	NA	-	-	NA	-	-	-	NA	-	-	-	-	-	NA	-	-	-
347272	4R_34.9	NA	-	-	4	23393278	23393543	NA	-	-	-	IWGSC_CSS_4DS_scaff_2308818	18221	17895	-	-	-	NA	-	-	-
347295	4R_222.9	NA	-	-	NA	-	-	NA	-	-	-	1B	264504011	264504306	-	-	-	NA	-	-	-
347302	-	NA	-	-	6	38148223	38147761	NA	-	-	-	NA	-	-	-	-	-	NA	-	-	-
347323	3R_101	NA	-	-	NA	-	-	NA	-	-	-	NA	-	-	-	-	-	NA	-	-	-
347335_con	4R_221.5	NA	-	-	NA	-	-	NA	-	-	-	NA	-	-	Sce_Assembly03_Lo225_c111540	68	216	NA	-	-	-
347356	2R_168.1	NA	-	-	2	612726769	612726396	5	27105940	27105594	BRADI5G25980	NA	-	-	Sce_Assembly03_c4755	1057	1346	NA	-	-	-
347371	3R_101.4	NA	-	-	NA	-	-	NA	-	-	-	NA	-	-	-	-	-	NA	-	-	-
347395	4R_192.3	G613Y7R01CZE5J_4R	1	217	7	9729316	9729833	NA	-	-	-	4A	197535844	197536376	Sce_Assembly03_Lo7_c70263	274	114	NA	GRM0425	152.46	4Rz
347492	-	NA	-	-	3	368762387	368761990	NA	-	-	-	3B	485171557	485171157	-	-	-	NA	-	-	-
347559	-	NA	-	-	NA	-	-	NA	-	-	-	NA	-	-	-	-	-	NA	-	-	-
347562	6R_110.5	NA	-	-	NA	-	-	NA	-	-	-	NA	-	-	-	-	-	NA	-	-	-
347574_con	7R_58	G76ZXPN02HNIV9_7R	457	678	4	504208775	504208494	NA	-	-	-	4B	299574258	299574561	Sce_Assembly03_c5844	282	1	NA	c3458_240-523-607	73.93	7Rz
347587_con	-	NA	-	-	NA	-	-	NA	-	-	-	2D	1005342	1004833	-	-	-	NA	-	-	-
347590	5R_342.1	NA	-	-	NA	-	-	NA	-	-	-	NA	-	-	-	-	-	NA	-	-	-
347596_con	5R_346.3	NA	-	-	NA	-	-	NA	-	-	-	5D	138172655	138172382	-	-	-	NA	-	-	-
347607	-	NA	-	-	NA	-	-	NA	-	-	-	NA	-	-	-	-	-	NA	-	-	-
347652	-	NA	-	-	NA	-	-	NA	-	-	-	NA	-	-	-	-	-	NA	-	-	-
347661_con	6R_55.3	NA	-	-	NA	-	-	NA	-	-	-	1B	272244861	272245112	-	-	-	NA	-	-	-
347664	2R_86.8	NA	-	-	2	29165319	29164963	NA	-	-	-	2A	17314918	17314565	-	-	-	NA	-	-	-
347665	5R_337	NA	-	-	NA	-	-	NA	-	-	-	NA	-	-	-	-	-	NA	-	-	-
347698_con	5R_317.8	NA	-	-	NA	-	-	NA	-	-	-	NA	-	-	-	-	-	NA	-	-	-
347746	4R_95.7	NA	-	-	NA	-	-	NA	-	-	-	IWGSC_CSS_7AL_scaff_4492195	1120	861	-	-	-	NA	-	-	-
347758	6R_189.6	NA	-	-	NA	-	-	NA	-	-	-	NA	-	-	Sce_Assembly03_Lo225_c105282	50	222	NA	-	-	-
347763	4R_3	NA	-	-	NA	-	-	NA	-	-	-	NA	-	-	-	-	-	NA	-	-	-
347770	2R_71.1	NA	-	-	NA	-	-	NA	-	-	-	NA	-	-	-	-	-	NA	-	-	-
347771	2R_71.2	NA	-	-	2HS_unordered	191059	191493	NA	-	-	-	2B	28188072	28187651	-	-	-	NA	-	-	-
347800	4R_286.1	NA	-	-	NA	-	-	NA	-	-	-	NA	-	-	-	-	-	NA	-	-	-
347856_con	5R_97	NA	-	-	NA	-	-	NA	-	-	-	1B	274363493	274363791	Sce_Assembly03_c15695	251	120	NA	-	-	-
347871	6R_50.7	NA	-	-	6	47541701	47541475	NA	-	-	-	NA	-	-	-	-	-	NA	-	-	-
347925	6R_124.9	NA	-	-	NA	-	-	NA	-	-	-	3B	750222171	750222449	-	-	-	NA	-	-	-
347927_con	-	NA	-	-	NA	-	-	NA	-	-	-	NA	-	-	-	-	-	NA	-	-	-
347933	-	NA	-	-	NA	-	-	NA	-	-	-	NA	-	-	Sce_Assembly03_c26168	274	48	NA	-	-	-
347965	5R_81.3	NA	-	-	NA	-	-	NA	-	-	-	NA	-	-	-	-	-	NA	-	-	-
347969_con	3R_116.3	NA	-	-	NA	-	-	NA	-	-	-	NA	-	-	-	-	-	NA	-	-	-
348007_con	-	NA	-	-	NA	-	-	NA	-	-	-	NA	-	-	-	-	-	NA	-	-	-
348042	5R_18.7	NA	-	-	4	544141502	544141100	NA	-	-	-	4B	316979846	316980251	-	-	-	NA	-	-	-
348093	3R_114.4	G5EUT7Q01EP2OG_2R	385	18	3	516743676	516743905	4	6768221	6768444	BRADI4G07854	1D	26333173	26333669	Sce_Assembly03_P87_c34072	618	425	NA	-	-	-
348128	4R_286.1	NA	-	-	NA	-	-	NA	-	-	-	NA	-	-	-	-	-	NA	-	-	-
348133	-	G562D2H02HOUBR_4R	443	2	4	23365572	23365124	NA	-	-	-	4A	139766712	139766087	Sce_Assembly03_c203	1832	2010	NA	c5393_2497	85.2	4Rz
348182	3R_66	NA	-	-	3	26279753	26279517	NA	-	-	-	NA	-	-	Sce_Assembly03_c11364	525	358	NA	-	-	-
348220	-	NA	-	-	NA	-	-	NA	-	-	-	NA	-	-	-	-	-	NA	-	-	-
348234	6R_213.9	NA	-	-	NA	-	-	NA	-	-	-	IWGSC_CSS_7AS_scaff_4250899	403	56	-	-	-	NA	-	-	-
348258	-	NA	-	-	4	544141491	544141115	NA	-	-	-	4B	316979857	316980236	-	-	-	NA	-	-	-
348262	5R_263.6	NA	-	-	NA	-	-	NA	-	-	-	5B	184551763	184551530	-	-	-	NA	-	-	-
348279	3R_137.7	NA	-	-	NA	-	-	NA	-	-	-	3B	651305926	651305556	-	-	-	NA	-	-	-
348324	-	NA	-	-	NA	-	-	NA	-	-	-	5B	8742911	8742561	-	-	-	NA	-	-	-
348360_con	-	NA	-	-	NA	-	-	NA	-	-	-	IWGSC_CSS_4AL_scaff_7175563	18781	19178	-	-	-	NA	-	-	-
348380_con	6R_96.5	NA	-	-	NA	-	-	NA	-	-	-	NA	-	-	-	-	-	NA	-	-	-
348408	1R_65.4	NA	-	-	1	18201872	18201516	2	37910828	37911164	BRADI2G37570	1B	14016049	14016408	Sce_Assembly03_c1347	1022	1258	NA	c10342_1342	32.94	1Rz
348410	-	G76ZXPN02GEUN7_7R	351	604	NA	-	-	NA	-	-	-	NA	-	-	-	-	-	NA	-	-	-
348431	5R_300.3	G5Y8MOU02IB3HP_5R	365	13	NA	-	-	NA	-	-	-	IWGSC_CSS_5AL_scaff_2797237	5081	5475	-	-	-	NA	-	-	-
348443	2R_26.3	G5EUT7Q01BORHZ_2R	1	221	NA	-	-	NA	-	-	-	NA	-	-	-	-	-	NA	-	-	-
348489	6R_27.1	NA	-	-	NA	-	-	NA	-	-	-	NA	-	-	-	-	-	NA	-	-	-
348507_con	4R_288.7	NA	-	-	NA	-	-	NA	-	-	-	NA	-	-	-	-	-	NA	-	-	-
348529	7R_100.8	NA	-	-	2	10109768	10109462	NA	-	-	-	2B	6050613	6050086	-	-	-	NA	-	-	-
348550	1R_102.2	NA	-	-	1	308971478	308971187	NA	-	-	-	IWGSC_CSS_1AL_scaff_3870624	355	64	-	-	-	NA	-	-	-
348577	5R_29	NA	-	-	NA	-	-	NA	-	-	-	IWGSC_CSS_4DL_scaff_14467277	6089	5778	-	-	-	NA	-	-	-
348609	-	NA	-	-	NA	-	-	NA	-	-	-	4B	74015116	74015956	-	-	-	NA	-	-	-
348688	4R_152	NA	-	-	NA	-	-	NA	-	-	-	NA	-	-	-	-	-	NA	-	-	-
348707	-	NA	-	-	5	551625570	551625371	NA	-	-	-	NA	-	-	-	-	-	NA	-	-	-
348747	6R_114.6	NA	-	-	NA	-	-	NA	-	-	-	NA	-	-	-	-	-	NA	-	-	-
348754	1R_97.9	NA	-	-	NA	-	-	NA	-	-	-	NA	-	-	-	-	-	NA	-	-	-
348817	-	NA	-	-	NA	-	-	NA	-	-	-	5A	33687477	33687826	-	-	-	gnl|TREP|TREP3458	-	-	-
348866	-	GP3EJ2G01DUN7Q_1R	92	394	1	430542121	430542423	NA	-	-	-	1A	230627486	230627788	-	-	-	NA	-	-	-
348981	-	NA	-	-	2	580221644	580221185	NA	-	-	-	IWGSC_CSS_5BL_scaff_10922112	2802	3338	-	-	-	NA	-	-	-
349009	-	NA	-	-	NA	-	-	NA	-	-	-	2B	35310914	35310570	-	-	-	NA	-	-	-
349166_con	3R_220.5	NA	-	-	NA	-	-	NA	-	-	-	NA	-	-	Sce_Assembly03_c20842	203	544	NA	-	-	-
349205	6R_115.9	G7FJU1X01EKLAJ_6R	1	214	NA	-	-	NA	-	-	-	2D	141291463	141291182	-	-	-	NA	c22343_200	185.39	6Rz
349226	4R_119.8	NA	-	-	NA	-	-	NA	-	-	-	NA	-	-	-	-	-	NA	-	-	-
349241	1R_137.6	NA	-	-	NA	-	-	NA	-	-	-	2A	14642358	14642625	Sce_Assembly03_Lo225_c50440	85	249	NA	-	-	-
349246	-	NA	-	-	NA	-	-	NA	-	-	-	NA	-	-	Sce_Assembly03_Lo152_c76834	1	242	NA	-	-	-
349269	-	NA	-	-	NA	-	-	NA	-	-	-	5D	17689294	17689071	-	-	-	NA	-	-	-
349271	-	NA	-	-	NA	-	-	NA	-	-	-	NA	-	-	-	-	-	NA	-	-	-
349283	-	NA	-	-	7	164201097	164201361	1	41889851	41890059	BRADI1G43970	NA	-	-	Sce_Assembly03_c29110	60	329	NA	-	-	-
349332	5R_342.1	NA	-	-	NA	-	-	NA	-	-	-	IWGSC_CSS_5AL_scaff_2810294	11334	11725	Sce_Assembly03_P87_c40631	421	623	NA	-	-	-
349351_con	3R_31.4	G49NJZT02FP3AQ_3R	496	123	3	2463846	2464227	2	819815	820190	BRADI2G01320	IWGSC_CSS_3AS_scaff_3398418	961	584	Sce_Assembly03_Lo225_c34647	779	1155	NA	-	-	-
349370	5R_228.7	NA	-	-	NA	-	-	NA	-	-	-	IWGSC_CSS_5AL_scaff_2691219	862	1325	-	-	-	NA	-	-	-
349394_con	-	NA	-	-	2	75145816	75145372	1	15743460	15743906	BRADI1G19650	2D	45824336	45823875	Sce_Assembly03_c544	1636	1455	NA	c6440_1207	110.69	2Rz
349394_con	-	NA	-	-	2	75145816	75145372	1	15743460	15743906	BRADI1G19650	2D	45824336	45823875	Sce_Assembly03_c544	1636	1455	NA	c6636_3341-3509	110.69	2Rz
349430	-	NA	-	-	NA	-	-	NA	-	-	-	NA	-	-	-	-	-	NA	-	-	-
372365	-	NA	-	-	NA	-	-	NA	-	-	-	NA	-	-	-	-	-	NA	-	-	-
372403_con	1R_53.6	NA	-	-	NA	-	-	NA	-	-	-	1B	17743983	17743607	-	-	-	NA	-	-	-
372434	-	NA	-	-	NA	-	-	NA	-	-	-	NA	-	-	-	-	-	NA	-	-	-
372435	6R_211.4	NA	-	-	NA	-	-	NA	-	-	-	1B	18362678	18363075	-	-	-	NA	-	-	-
372479	1R_49.6	NA	-	-	NA	-	-	NA	-	-	-	1B	9243709	9244237	-	-	-	NA	-	-	-
372637	1R_127.7	NA	-	-	1	62339483	62339089	NA	-	-	-	1A	163272958	163273387	-	-	-	NA	-	-	-
372662	6R_193.9	NA	-	-	NA	-	-	NA	-	-	-	NA	-	-	-	-	-	NA	-	-	-
372689	7R_67.6	NA	-	-	NA	-	-	NA	-	-	-	IWGSC_CSS_7DL_scaff_3365069	2086	2380	-	-	-	NA	-	-	-
389254_con	3R_12.5	NA	-	-	NA	-	-	NA	-	-	-	3B	24618426	24617957	-	-	-	NA	-	-	-
389255_con	-	NA	-	-	2	434994853	434994467	NA	-	-	-	IWGSC_CSS_3DS_scaff_2560556	722	168	Sce_Assembly03_P105_c38678	728	469	NA	-	-	-
389256_con	5R_323.1	NA	-	-	NA	-	-	NA	-	-	-	IWGSC_CSS_5AS_scaff_1526231	6670	6938	-	-	-	NA	-	-	-
389258_con	7R_154.5	NA	-	-	NA	-	-	NA	-	-	-	NA	-	-	Sce_Assembly03_P105_c43640	277	394	NA	-	-	-
389259	-	NA	-	-	NA	-	-	NA	-	-	-	4A	23392517	23392923	Sce_Assembly03_P105_c71582	1	264	NA	-	-	-
389260	-	NA	-	-	NA	-	-	NA	-	-	-	NA	-	-	-	-	-	NA	-	-	-
389261	5R_56.5	NA	-	-	NA	-	-	NA	-	-	-	NA	-	-	Sce_Assembly03_Lo225_c34893	199	369	NA	-	-	-
389262_con	1R_139.6	GP3EJ2G02GCWHA_1R	175	470	1	377851705	377852196	2	18608599	18609103	BRADI2G21217	1A	219323878	219324369	Sce_Assembly03_c1103	1103	1594	NA	c921_3806	151.31	1Rz
389264	6R_136.2	NA	-	-	NA	-	-	NA	-	-	-	NA	-	-	-	-	-	NA	-	-	-
389266_con	-	NA	-	-	morex_contig_70899	4074	4525	NA	-	-	-	7A	13855781	13856232	-	-	-	NA	-	-	-
389268_con	3R_53.5	NA	-	-	NA	-	-	NA	-	-	-	NA	-	-	-	-	-	NA	-	-	-
389272	4R_21	G613Y7R01C450D_4R	3	222	4	12051512	12051306	NA	-	-	-	IWGSC_CSS_4AL_scaff_2619375	4069	3852	Sce_Assembly03_c15286	1	269	NA	c3716_623-638	62.26	4Rz
389274	-	NA	-	-	NA	-	-	NA	-	-	-	NA	-	-	-	-	-	NA	-	-	-
389275	-	NA	-	-	NA	-	-	NA	-	-	-	2D	11549505	11549226	Sce_Assembly03_P87_c37310	651	834	NA	-	-	-
389277	-	NA	-	-	NA	-	-	NA	-	-	-	NA	-	-	-	-	-	NA	-	-	-
389281_con	2R_87.8	NA	-	-	NA	-	-	NA	-	-	-	NA	-	-	-	-	-	NA	-	-	-
389282_con	6R_102.9	NA	-	-	NA	-	-	NA	-	-	-	NA	-	-	-	-	-	NA	-	-	-
389283	1R_36.5	GP3EJ2G01CTVEG_1R	36	296	1	4602569	4602208	NA	-	-	-	1B	4119679	4120155	-	-	-	NA	-	-	-
389293	-	NA	-	-	NA	-	-	NA	-	-	-	5A	35167754	35167398	-	-	-	NA	-	-	-
389294_con	3R_96.8	NA	-	-	NA	-	-	NA	-	-	-	IWGSC_CSS_3DL_scaff_5701197	932	560	Sce_Assembly03_c3674	256	15	NA	c13196_497-614	121.79	3Rz
389303_con	3R_121.3	NA	-	-	NA	-	-	NA	-	-	-	3B	9214671	9214922	Sce_Assembly03_P87_c35473	1	231	NA	-	-	-
389304_con	2R_82.5	NA	-	-	2	29137476	29136887	NA	-	-	-	2B	18430663	18430067	-	-	-	NA	-	-	-
389305	6R_126.3	NA	-	-	NA	-	-	NA	-	-	-	7D	224500614	224500319	-	-	-	NA	-	-	-
389307_con	6R_86.7	NA	-	-	NA	-	-	NA	-	-	-	NA	-	-	-	-	-	NA	-	-	-
389308	-	NA	-	-	5	74796053	74795311	4	3771397	3771761	BRADI4G04560	NA	-	-	-	-	-	NA	-	-	-
389309_con	-	G40IFLJ02GYYSJ_3R	348	3	NA	-	-	NA	-	-	-	NA	-	-	Sce_Assembly03_c15618	418	521	NA	c16841_460	105.97	3Rz
389311_con	6R_128.5	NA	-	-	NA	-	-	NA	-	-	-	3A	180278029	180278231	-	-	-	NA	-	-	-
389316	-	NA	-	-	NA	-	-	NA	-	-	-	1B	281605558	281606052	Sce_Assembly03_Lo152_c107918	220	68	NA	-	-	-
389317_con	-	G562D2H01BR5IZ_4R	1	299	7	145293334	145293877	1	39761429	39761915	BRADI1G42520	7B	42762529	42761986	Sce_Assembly03_c3739	664	183	NA	c3572_1362	115.14	4Rz
389319_con	-	NA	-	-	NA	-	-	NA	-	-	-	NA	-	-	Sce_Assembly03_c24007	183	1	NA	-	-	-
389322_con	2R_82.1	NA	-	-	NA	-	-	NA	-	-	-	IWGSC_CSS_2DS_scaff_5372804	1613	1407	-	-	-	NA	-	-	-
389324	6R_95.3	NA	-	-	NA	-	-	NA	-	-	-	v443_0690	182204	182655	-	-	-	NA	-	-	-
389327	4R_56.4	G562D2H01EGS2W_4R	411	16	7	1219162	1218765	1	40884683	40885011	BRADI1G43260	IWGSC_CSS_7DS_scaff_3964695	7302	6789	Sce_Assembly03_P105_c39946	377	50	NA	c17403_240	115.47	4Rz
389328_con	5R_336.9	NA	-	-	NA	-	-	NA	-	-	-	NA	-	-	-	-	-	NA	-	-	-
389329_con	4R_330.4	NA	-	-	4	45374348	45374122	NA	-	-	-	NA	-	-	-	-	-	NA	-	-	-
389330	3R_197	G7FJU1X02FYA5X_6R	447	39	6	534387423	534387831	3	56511857	56511477	BRADI3G56730	6A	205884361	205883957	Sce_Assembly03_c2791	1056	932	NA	c16021_485	188.2	6Rz
389330	3R_197	G7FJU1X02FYA5X_6R	447	39	6	534387423	534387831	3	56511857	56511477	BRADI3G56730	6A	205884361	205883957	Sce_Assembly03_c2791	1056	932	NA	c58385_63	233.31	3Rz
389332	2R_25.9	NA	-	-	2	580986594	580986894	5	22730425	22730720	NA	2A	234369742	234369442	Sce_Assembly03_Lo7_c52713	381	81	NA	-	-	-
389333	4R_118.8	NA	-	-	NA	-	-	NA	-	-	-	NA	-	-	-	-	-	NA	-	-	-
389336	-	NA	-	-	NA	-	-	NA	-	-	-	NA	-	-	-	-	-	NA	-	-	-
389338	5R_56.9	NA	-	-	NA	-	-	NA	-	-	-	NA	-	-	-	-	-	NA	-	-	-
389342_con	1R_147.1	NA	-	-	NA	-	-	NA	-	-	-	NA	-	-	Sce_Assembly03_Lo225_c41510	240	1	NA	-	-	-
389346	1R_181.7	NA	-	-	NA	-	-	2	35658269	35658009	NA	2A	99418695	99418295	-	-	-	NA	-	-	-
389348_con	2R_70.5	NA	-	-	NA	-	-	NA	-	-	-	NA	-	-	Sce_Assembly03_c21532	525	286	NA	-	-	-
389353	3R_157.7	NA	-	-	3	517044143	517043741	NA	-	-	-	3B	679182884	679183378	-	-	-	NA	-	-	-
389356	2R_52.1	NA	-	-	NA	-	-	NA	-	-	-	1D	112378430	112377647	Sce_Assembly03_c32477	73	233	NA	-	-	-
389357	-	G73J0XM02IGT9I_7R	356	2	2	2204464	2205143	5	1905364	1905902	BRADI5G01880	2B	1566161	1566844	Sce_Assembly03_c11968	588	746	NA	c4701_2362	190.75	7Rz
389359	-	NA	-	-	NA	-	-	NA	-	-	-	NA	-	-	-	-	-	NA	-	-	-
389360	-	NA	-	-	NA	-	-	NA	-	-	-	NA	-	-	-	-	-	NA	-	-	-
389363	1R_138.7	GPVJ0NR02I0CCV_1R	262	1	NA	-	-	NA	-	-	-	NA	-	-	-	-	-	NA	-	-	-
389369	-	NA	-	-	6	267614863	267615333	NA	-	-	-	NA	-	-	Sce_Assembly03_Lo225_c107499	78	220	NA	-	-	-
389372_con	7R_125.6	NA	-	-	NA	-	-	NA	-	-	-	NA	-	-	-	-	-	NA	-	-	-
389373_con	-	NA	-	-	NA	-	-	NA	-	-	-	NA	-	-	-	-	-	NA	-	-	-
389374	7R_36	NA	-	-	NA	-	-	NA	-	-	-	NA	-	-	-	-	-	NA	-	-	-
389375_con	6R_128.5	NA	-	-	3	552559343	552558971	NA	-	-	-	3D	120506984	120506614	Sce_Assembly03_Lo152_c41464	265	592	NA	-	-	-
389378_con	-	NA	-	-	NA	-	-	NA	-	-	-	NA	-	-	-	-	-	NA	-	-	-
389382	4R_290.4	NA	-	-	NA	-	-	NA	-	-	-	NA	-	-	-	-	-	NA	-	-	-
389383	-	NA	-	-	NA	-	-	NA	-	-	-	NA	-	-	Sce_Assembly03_c23197	209	104	NA	-	-	-
389384_con	3R_158.2	G49NJZT02IQ1G6_3R	150	429	NA	-	-	NA	-	-	-	IWGSC_CSS_3AL_scaff_4360577	501	58	-	-	-	NA	-	-	-
389385_con	2R_81.7	NA	-	-	NA	-	-	NA	-	-	-	NA	-	-	-	-	-	NA	-	-	-
389391_con	4R_278.9	NA	-	-	NA	-	-	NA	-	-	-	NA	-	-	-	-	-	NA	-	-	-
389392	2R_104	NA	-	-	7	571781249	571780949	NA	-	-	-	IWGSC_CSS_7AL_scaff_4456651	1464	1008	Sce_Assembly03_P105_c107322	60	220	NA	-	-	-
389394_con	4R_205.7	G69HL7G01DRDDK_4R	323	32	NA	-	-	NA	-	-	-	NA	-	-	Sce_Assembly03_Lo225_c63561	1	171	NA	-	-	-
389395_con	7R_47	NA	-	-	NA	-	-	NA	-	-	-	NA	-	-	-	-	-	NA	-	-	-
389399_con	6R_98.3	NA	-	-	NA	-	-	NA	-	-	-	v443_0690	182192	181434	-	-	-	NA	-	-	-
389402	6R_241.9	NA	-	-	NA	-	-	NA	-	-	-	7B	251405762	251405402	Sce_Assembly03_c16552	459	675	NA	-	-	-
389403_con	3R_185	NA	-	-	NA	-	-	NA	-	-	-	NA	-	-	Sce_Assembly03_c17568	642	493	NA	-	-	-
389408_con	-	NA	-	-	6	293252966	293253498	3	49551833	49551152	BRADI3G47990	IWGSC_CSS_6DL_scaff_3270054	2863	2170	Sce_Assembly03_c5019	648	767	NA	-	-	-
389413_con	3R_202.3	NA	-	-	NA	-	-	NA	-	-	-	NA	-	-	-	-	-	NA	-	-	-
389414_con	4R_60.6	NA	-	-	NA	-	-	NA	-	-	-	IWGSC_CSS_7DS_scaff_3891738	9459	9938	-	-	-	NA	-	-	-
389415	3R_55.3	NA	-	-	NA	-	-	NA	-	-	-	NA	-	-	-	-	-	NA	-	-	-
389418	6R_42	G7FJU1X01BIRYJ_6R	356	54	6	397336577	397337082	2	33075009	33075338	BRADI2G33030	6D	108004900	108005406	Sce_Assembly03_c9853	987	807	NA	c6769_1008	89.25	6Rz
389424	-	NA	-	-	NA	-	-	NA	-	-	-	NA	-	-	-	-	-	NA	-	-	-
389428_con	3R_45.6	NA	-	-	NA	-	-	NA	-	-	-	NA	-	-	Sce_Assembly03_c1249	1340	1503	gnl|TREP|TREP3414	-	-	-
389434	-	NA	-	-	NA	-	-	NA	-	-	-	6D	85178704	85178362	-	-	-	NA	-	-	-
389435_con	2R_105	G5IHSOS01DZNOM_2R	394	1	2	17208314	17208760	5	5166069	5165612	BRADI5G04000	IWGSC_CSS_2DS_scaff_5387257	1099	1556	-	-	-	NA	-	-	-
389437	6R_75.7	NA	-	-	NA	-	-	NA	-	-	-	NA	-	-	-	-	-	NA	-	-	-
389438_con	2R_27.7	NA	-	-	NA	-	-	NA	-	-	-	NA	-	-	-	-	-	NA	-	-	-
389445	-	GPVJ0NR02IPJQT_1R	469	1	1	73733655	73734095	NA	-	-	-	1A	66458360	66458860	Sce_Assembly03_Lo7_c121777	153	1	NA	c5768_539	96.63	1Rz
389446_con	1R_93.1	NA	-	-	NA	-	-	NA	-	-	-	NA	-	-	Sce_Assembly03_c4743	194	59	NA	-	-	-
389448_con	1R_137.1	NA	-	-	NA	-	-	NA	-	-	-	1B	239345496	239345109	Sce_Assembly03_Lo152_c47001	318	1	NA	-	-	-
389453	-	NA	-	-	NA	-	-	NA	-	-	-	NA	-	-	-	-	-	NA	-	-	-
389454_con	3R_100.1	G5IHSOS02FV2N1_3R	299	1	3	453010345	453009982	2	51027644	51027864	BRADI2G51430	3B	541752982	541752432	Sce_Assembly03_c1013	1906	1762	NA	c6733_1383	135.09	3Rz
389455	4R_276.6	NA	-	-	NA	-	-	NA	-	-	-	NA	-	-	-	-	-	NA	-	-	-
389457_con	4R_215.2	NA	-	-	NA	-	-	NA	-	-	-	NA	-	-	-	-	-	NA	-	-	-
389459	-	NA	-	-	NA	-	-	NA	-	-	-	NA	-	-	-	-	-	NA	-	-	-
389460_con	-	NA	-	-	5	19611105	19611542	4	908432	908653	BRADI4G01410	IWGSC_CSS_5AS_scaff_1131244	11004	10566	-	-	-	NA	-	-	-
389465	-	G69HL7G01D561Z_4R	259	1	NA	-	-	NA	-	-	-	NA	-	-	-	-	-	NA	-	-	-
389466_con	4R_23.5	NA	-	-	NA	-	-	NA	-	-	-	IWGSC_CSS_7AS_scaff_4231015	2824	3183	-	-	-	NA	-	-	-
389468_con	3R_44.3	NA	-	-	NA	-	-	NA	-	-	-	3B	61467193	61466948	-	-	-	NA	-	-	-
389469	1R_50.5	NA	-	-	NA	-	-	NA	-	-	-	NA	-	-	-	-	-	NA	-	-	-
389472_con	5R_303.6	NA	-	-	5	480414571	480414891	NA	-	-	-	NA	-	-	-	-	-	NA	-	-	-
389473	5R_36.5	NA	-	-	NA	-	-	NA	-	-	-	NA	-	-	-	-	-	NA	-	-	-
389474_con	4R_144.7	NA	-	-	NA	-	-	NA	-	-	-	4A	207444706	207444192	-	-	-	NA	-	-	-
389496	-	NA	-	-	5	86192434	86191952	NA	-	-	-	NA	-	-	Sce_Assembly03_P87_c103672	210	73	NA	-	-	-
389497	7R_84.5	NA	-	-	7	569786020	569785572	NA	-	-	-	7D	217222593	217222158	-	-	-	NA	-	-	-
389500	4R_203.8	NA	-	-	NA	-	-	NA	-	-	-	NA	-	-	-	-	-	NA	-	-	-
389507	-	NA	-	-	NA	-	-	NA	-	-	-	NA	-	-	-	-	-	NA	-	-	-
389514_con	1R_203	NA	-	-	1	1408957	1408747	NA	-	-	-	1D	134348570	134348819	-	-	-	NA	-	-	-
389515_con	4R_253	NA	-	-	NA	-	-	NA	-	-	-	3B	677369415	677369192	Sce_Assembly03_Lo225_c43760	330	202	NA	-	-	-
389517	1R_55.4	NA	-	-	NA	-	-	NA	-	-	-	NA	-	-	-	-	-	NA	-	-	-
389519	6R_104.9	G69HL7G02HWO78_4R	213	438	NA	-	-	NA	-	-	-	3B	760013114	760013413	-	-	-	NA	c2305_2240	249.28	4Rz
389525_con	7R_29.4	NA	-	-	7	92279703	92280183	1	44180392	44180748	NA	IWGSC_CSS_7DS_scaff_3953098	3902	4382	-	-	-	NA	-	-	-
389527	-	NA	-	-	NA	-	-	NA	-	-	-	NA	-	-	-	-	-	NA	-	-	-
389530_con	6R_60.4	NA	-	-	6	503651066	503650785	NA	-	-	-	IWGSC_CSS_6BL_scaff_4269862	1822	2182	-	-	-	NA	-	-	-
389533_con	-	G76ZXPN01DVRIO_7R	35	375	2	14762476	14762139	NA	-	-	-	IWGSC_CSS_2DS_scaff_5355220	5611	5951	-	-	-	NA	-	-	-
389540_con	2R_168.1	NA	-	-	NA	-	-	NA	-	-	-	2A	247686277	247686832	-	-	-	NA	-	-	-
389541	-	NA	-	-	NA	-	-	NA	-	-	-	5D	54253372	54253645	-	-	-	NA	-	-	-
389544_con	-	NA	-	-	6	52180460	52181151	3	2862891	2862237	BRADI3G04180	6B	120432186	120432877	Sce_Assembly03_Lo225_c85767	1	241	NA	-	-	-
389545_con	5R_148.4	G8EP86W01EP985_2R	516	157	2	536309924	536310294	NA	-	-	-	2D	63250071	63250444	Sce_Assembly03_P105_c58956	1	196	NA	-	-	-
389552	-	NA	-	-	NA	-	-	NA	-	-	-	1A	222849904	222849654	Sce_Assembly03_P87_c116296	210	12	NA	-	-	-
389556	2R_71.2	NA	-	-	2	46062727	46062385	NA	-	-	-	2A	208980448	208980194	Sce_Assembly03_c1968	349	511	NA	c10852_528-738	82.67	2Rz
389559	-	NA	-	-	NA	-	-	NA	-	-	-	4D	291193	291522	Sce_Assembly03_Lo225_c108503	1	219	NA	-	-	-
389562	-	NA	-	-	NA	-	-	NA	-	-	-	NA	-	-	Sce_Assembly03_Lo152_c76834	1	256	NA	-	-	-
389567_con	-	NA	-	-	NA	-	-	NA	-	-	-	7B	239880805	239880523	-	-	-	NA	-	-	-
389568	-	G40IFLJ01AH6J0_3R	447	177	NA	-	-	NA	-	-	-	3B	213425183	213425432	Sce_Assembly03_c1747	6	286	NA	c12112_1091	105.97	3Rz
389569	4R_205.7	NA	-	-	NA	-	-	NA	-	-	-	NA	-	-	-	-	-	NA	-	-	-
389570	-	NA	-	-	NA	-	-	NA	-	-	-	2D	1744113	1744512	-	-	-	NA	-	-	-
389585_con	7R_151.2	NA	-	-	NA	-	-	NA	-	-	-	7B	212779369	212779093	-	-	-	NA	-	-	-
389588_con	-	NA	-	-	NA	-	-	NA	-	-	-	NA	-	-	-	-	-	NA	-	-	-
389594	6R_136.4	G7FJU1X01D46NA_6R	1	322	NA	-	-	NA	-	-	-	3B	768793375	768793027	-	-	-	NA	-	-	-
389596	-	G5IHSOS01CY3FQ_2R	159	382	NA	-	-	NA	-	-	-	IWGSC_CSS_2DL_scaff_9850600	15336	15592	-	-	-	NA	c16199_1348	159.59	2Rz
389598	4R_218.8	NA	-	-	NA	-	-	NA	-	-	-	NA	-	-	-	-	-	NA	-	-	-
389599_con	4R_260.5	NA	-	-	NA	-	-	NA	-	-	-	NA	-	-	-	-	-	NA	-	-	-
389600	7R_156.8	NA	-	-	NA	-	-	NA	-	-	-	NA	-	-	-	-	-	NA	-	-	-
389602_con	2R_44.5	G4YLJF201BMMJ4_2R	507	1	2	483678129	483677789	NA	-	-	-	2A	125229295	125229644	-	-	-	NA	c13240_933	114.2	2Rz
389603	4R_160.8	NA	-	-	NA	-	-	NA	-	-	-	3A	183379228	183379792	-	-	-	NA	-	-	-
389607	3R_158.1	NA	-	-	NA	-	-	NA	-	-	-	IWGSC_CSS_3DL_scaff_6919846	2359	3007	-	-	-	NA	-	-	-
389608	1R_34.5	NA	-	-	NA	-	-	NA	-	-	-	NA	-	-	Sce_Assembly03_Lo152_c107750	1	101	NA	-	-	-
389610	4R_161.5	NA	-	-	NA	-	-	NA	-	-	-	NA	-	-	-	-	-	NA	-	-	-
389612	2R_59.2	NA	-	-	2	98431749	98432160	NA	-	-	-	NA	-	-	-	-	-	NA	-	-	-
389616_con	1R_64.3	NA	-	-	NA	-	-	NA	-	-	-	1D	12358070	12358490	-	-	-	NA	-	-	-
389617_con	6R_175.9	NA	-	-	NA	-	-	NA	-	-	-	IWGSC_CSS_7DL_scaff_3393400	1787	2109	Sce_Assembly03_Lo7_c39786	662	504	NA	-	-	-
389619	2R_101.8	NA	-	-	NA	-	-	NA	-	-	-	NA	-	-	-	-	-	NA	-	-	-
389621_con	6R_78.8	NA	-	-	6	530940852	530941178	3	55263319	55263037	BRADI3G54847	6D	170467683	170468011	Sce_Assembly03_c8138	656	421	NA	-	-	-
389622	-	NA	-	-	7	557940213	557939993	1	28287967	28288198	BRADI1G32800	7B	224416195	224416418	Sce_Assembly03_P105_c36634	459	559	NA	-	-	-
389626	4R_31	NA	-	-	4	8070117	8070337	NA	-	-	-	IWGSC_CSS_4DS_scaff_2287650	3970	4197	Sce_Assembly03_Lo7_c63012	204	310	NA	-	-	-
389627	-	NA	-	-	NA	-	-	2	54191020	54191331	BRADI2G55600	3B	568248363	568249216	Sce_Assembly03_c9539	694	521	NA	c14241_610	158.72	3Rz
389628	3R_165.4	NA	-	-	NA	-	-	NA	-	-	-	IWGSC_CSS_3AL_scaff_4351712	10607	11079	-	-	-	NA	-	-	-
389635	-	NA	-	-	NA	-	-	NA	-	-	-	NA	-	-	-	-	-	NA	-	-	-
389639_con	-	NA	-	-	NA	-	-	NA	-	-	-	IWGSC_CSS_5AS_scaff_1542562	1188	859	Sce_Assembly03_c24557	275	451	NA	-	-	-
389643_con	4R_206.7	NA	-	-	7	11247892	11247566	NA	-	-	-	IWGSC_CSS_4AL_scaff_7070002	4983	4657	-	-	-	NA	-	-	-
389649_con	5R_252.5	NA	-	-	NA	-	-	NA	-	-	-	NA	-	-	-	-	-	NA	-	-	-
389652_con	4R_270.6	NA	-	-	NA	-	-	NA	-	-	-	NA	-	-	-	-	-	NA	-	-	-
389653_con	7R_182.9	NA	-	-	NA	-	-	NA	-	-	-	NA	-	-	-	-	-	NA	-	-	-
389657	4R_193	NA	-	-	NA	-	-	NA	-	-	-	NA	-	-	-	-	-	NA	-	-	-
389659_con	4R_180.4	NA	-	-	NA	-	-	NA	-	-	-	4A	190800975	190801306	-	-	-	NA	-	-	-
389660	-	G7FJU1X01EZSHA_6R	1	238	NA	-	-	NA	-	-	-	IWGSC_CSS_4AL_scaff_7174356	1038	1557	-	-	-	NA	-	-	-
389664_con	4R_332.2	G5Y8MOU01AZBCS_4R	457	2	4	44050355	44049588	1	6795359	6796124	BRADI1G09460	IWGSC_CSS_4DS_scaff_2323550	5130	5893	Sce_Assembly03_c1553	1548	1313	NA	c4458_1534	99.93	4Rz
389664_con	4R_332.2	G5Y8MOU01AZBCS_4R	457	2	4	44050355	44049588	1	6795359	6796124	BRADI1G09460	IWGSC_CSS_4DS_scaff_2323550	5130	5893	Sce_Assembly03_c1553	1548	1313	NA	c4263_596	109.69	4Rz
389665	6R_60.4	NA	-	-	NA	-	-	NA	-	-	-	IWGSC_CSS_6BL_scaff_4269862	1497	1825	-	-	-	NA	-	-	-
389667_con	1R_147.2	GPVJ0NR01ATNA2_1R	237	1	NA	-	-	NA	-	-	-	IWGSC_CSS_1DL_scaff_2201066	3252	2949	-	-	-	NA	-	-	-
389669	-	NA	-	-	NA	-	-	NA	-	-	-	NA	-	-	-	-	-	NA	-	-	-
389687	4R_243.1	NA	-	-	NA	-	-	NA	-	-	-	NA	-	-	-	-	-	NA	-	-	-
389690	-	NA	-	-	NA	-	-	NA	-	-	-	NA	-	-	-	-	-	NA	-	-	-
389691	-	NA	-	-	NA	-	-	NA	-	-	-	NA	-	-	-	-	-	NA	-	-	-
389693	6R_42.8	NA	-	-	NA	-	-	NA	-	-	-	NA	-	-	Sce_Assembly03_c292	151	1	NA	-	-	-
389694_con	2R_178.5	G4YLJF201CWM8Q_2R	286	1	NA	-	-	NA	-	-	-	NA	-	-	-	-	-	NA	c7819_2044-402-987	296.31	2Rz
389694_con	2R_178.5	G4YLJF201CWM8Q_2R	286	1	NA	-	-	NA	-	-	-	NA	-	-	-	-	-	NA	c11039_893	320.29	2Rz
389696_con	3R_44.6	NA	-	-	NA	-	-	NA	-	-	-	IWGSC_CSS_5DL_scaff_4568670	1081	1505	Sce_Assembly03_c7629	381	271	NA	c16081_508	256.7	4Rz
389696_con	3R_44.6	NA	-	-	NA	-	-	NA	-	-	-	IWGSC_CSS_5DL_scaff_4568670	1081	1505	Sce_Assembly03_c7629	381	271	NA	c3616_430	125.31	4Rz
389696_con	3R_44.6	NA	-	-	NA	-	-	NA	-	-	-	IWGSC_CSS_5DL_scaff_4568670	1081	1505	Sce_Assembly03_c7629	381	271	NA	GRM0893	72.85	3Rz
389699_con	6R_81.9	NA	-	-	NA	-	-	NA	-	-	-	NA	-	-	Sce_Assembly03_c2443	266	139	gnl|TREP|TREP3098	c24453_251	189.48	2Rz
389704	-	NA	-	-	NA	-	-	NA	-	-	-	NA	-	-	-	-	-	NA	-	-	-
389705	6R_245.6	NA	-	-	NA	-	-	NA	-	-	-	NA	-	-	-	-	-	NA	-	-	-
389706	-	NA	-	-	NA	-	-	NA	-	-	-	7D	12748062	12747820	-	-	-	NA	-	-	-
389709	-	NA	-	-	NA	-	-	NA	-	-	-	NA	-	-	-	-	-	NA	-	-	-
389711_con	7R_144.3	NA	-	-	NA	-	-	NA	-	-	-	NA	-	-	-	-	-	NA	-	-	-
389712	2R_214.9	NA	-	-	NA	-	-	NA	-	-	-	IWGSC_CSS_7AL_scaff_4482645	675	1022	-	-	-	NA	-	-	-
389715	-	NA	-	-	NA	-	-	NA	-	-	-	IWGSC_CSS_2DS_scaff_3982806	329	115	-	-	-	NA	-	-	-
389718_con	6R_224.7	NA	-	-	NA	-	-	NA	-	-	-	NA	-	-	-	-	-	NA	-	-	-
389719	-	NA	-	-	2	554498180	554497846	5	22095553	22095240	BRADI5G19037	IWGSC_CSS_2AL_scaff_6420029	3597	3944	Sce_Assembly03_c5800	894	1126	NA	-	-	-
389722_con	6R_191.8	NA	-	-	NA	-	-	NA	-	-	-	NA	-	-	-	-	-	NA	-	-	-
389723	-	NA	-	-	3	536986704	536986285	NA	-	-	-	3D	113996721	113996439	Sce_Assembly03_Lo152_c118382	187	47	NA	-	-	-
389726	-	NA	-	-	NA	-	-	NA	-	-	-	1D	79359759	79359561	Sce_Assembly03_P87_c59046	175	336	gnl|TREP|TREP3107	-	-	-
389728	2R_172.9	NA	-	-	NA	-	-	NA	-	-	-	NA	-	-	-	-	-	NA	-	-	-
389730	2R_176.2	G4YLJF202JYWYO_2R	202	411	2	625443386	625443727	NA	-	-	-	IWGSC_CSS_2BL_scaff_8090392	5836	6219	Sce_Assembly03_c5169	1076	1236	NA	c3313_470	188.6	2Rz
389731_con	2R_187.1	NA	-	-	2	623504906	623505602	NA	-	-	-	2D	149704957	149704271	Sce_Assembly03_c10905	149	325	NA	-	-	-
389733	-	G5EUT7Q02GYZIT_2R	35	306	2	496466601	496466907	1	22044186	22043863	BRADI1G26940	IWGSC_CSS_2DS_scaff_5363399	5760	6089	Sce_Assembly03_c127	2802	3000	NA	c2955_1925	114.2	2Rz
389735	6R_162.4	NA	-	-	NA	-	-	4	31382012	31382341	NA	NA	-	-	-	-	-	NA	-	-	-
389740	-	NA	-	-	NA	-	-	NA	-	-	-	NA	-	-	-	-	-	NA	-	-	-
389746	-	NA	-	-	NA	-	-	NA	-	-	-	NA	-	-	Sce_Assembly03_Lo225_c59960	153	330	NA	-	-	-
389750_con	3R_123.8	G49NJZT02IVEUB_3R	455	58	3	478860397	478861049	2	54597056	54597459	BRADI2G56190	NA	-	-	Sce_Assembly03_Lo225_c52766	270	106	NA	c10617_1092-1115	163.49	3Rz
389753_con	1R_52.4	NA	-	-	NA	-	-	NA	-	-	-	NA	-	-	-	-	-	NA	-	-	-
389759	5R_343.4	NA	-	-	NA	-	-	NA	-	-	-	NA	-	-	-	-	-	NA	-	-	-
389765	6R_135.7	NA	-	-	NA	-	-	NA	-	-	-	3A	182635460	182635089	-	-	-	NA	-	-	-
389770	-	NA	-	-	5	19670127	19669843	NA	-	-	-	6A	3102990	3103592	-	-	-	NA	-	-	-
389771_con	4R_105.2	NA	-	-	NA	-	-	NA	-	-	-	NA	-	-	-	-	-	NA	-	-	-
389776	4R_125.4	G69HL7G01CPIDH_4R	315	43	7	28765201	28764928	NA	-	-	-	NA	-	-	-	-	-	NA	-	-	-
389777_con	7R_63.7	NA	-	-	7	457021765	457022016	3	11610873	11611109	BRADI3G12950	IWGSC_CSS_7BL_scaff_6492285	3379	3897	Sce_Assembly03_c3256	511	283	NA	c9995_251	115.91	7Rz
389777_con	7R_63.7	NA	-	-	7	457021765	457022016	3	11610873	11611109	BRADI3G12950	IWGSC_CSS_7BL_scaff_6492285	3379	3897	Sce_Assembly03_c3256	511	283	NA	c8113_1085	115.91	7Rz
389785	2R_185.2	NA	-	-	2	421687813	421688442	5	10292163	10292761	BRADI5G07790	IWGSC_CSS_2DL_scaff_9899213	3690	3061	Sce_Assembly03_c1238	1205	607	NA	c33829_282	114.2	2Rz
389787	1R_65.4	NA	-	-	NA	-	-	NA	-	-	-	1D	6189296	6189829	Sce_Assembly03_Lo152_c46033	1	163	NA	-	-	-
389788_con	7R_117.3	G73J0XM01C89JW_7R	1	370	7	562441109	562440596	1	27388514	27388897	BRADI1G31987	7B	229930495	229930977	Sce_Assembly03_c4572	273	475	NA	c10815_915-981	171.17	7Rz
389803_con	1R_39.2	NA	-	-	NA	-	-	NA	-	-	-	NA	-	-	-	-	-	NA	-	-	-
389808_con	-	NA	-	-	NA	-	-	NA	-	-	-	IWGSC_CSS_6AL_scaff_5782313	3763	4057	-	-	-	NA	-	-	-
389810	6R_126.1	NA	-	-	NA	-	-	NA	-	-	-	IWGSC_CSS_7DS_scaff_3958005	2582	2916	Sce_Assembly03_c17147	528	194	NA	-	-	-
389823_con	2R_210.1	NA	-	-	2	602489825	602489394	NA	-	-	-	2A	244704444	244703983	-	-	-	NA	-	-	-
389828	1R_182.9	NA	-	-	1	437684292	437683868	NA	-	-	-	NA	-	-	Sce_Assembly03_Lo225_c52870	197	306	NA	-	-	-
389829	-	NA	-	-	NA	-	-	NA	-	-	-	NA	-	-	-	-	-	NA	-	-	-
389833	2R_199.1	NA	-	-	NA	-	-	NA	-	-	-	NA	-	-	-	-	-	NA	-	-	-
389839_con	5R_81	NA	-	-	NA	-	-	NA	-	-	-	NA	-	-	-	-	-	NA	-	-	-
389848	-	NA	-	-	1H_unordered	829052	828812	NA	-	-	-	1D	54821904	54822150	-	-	-	NA	-	-	-
389851_con	2R_70.2	NA	-	-	1	42012383	42012760	NA	-	-	-	4B	64206606	64206210	-	-	-	NA	-	-	-
389853_con	6R_116.3	NA	-	-	NA	-	-	NA	-	-	-	NA	-	-	-	-	-	NA	-	-	-
389856_con	-	NA	-	-	NA	-	-	NA	-	-	-	NA	-	-	Sce_Assembly03_c28238	358	230	NA	-	-	-
389858_con	4R_124	NA	-	-	NA	-	-	NA	-	-	-	7A	10637899	10638492	-	-	-	NA	-	-	-
389859	-	NA	-	-	NA	-	-	NA	-	-	-	NA	-	-	-	-	-	NA	-	-	-
389861	-	NA	-	-	NA	-	-	NA	-	-	-	NA	-	-	-	-	-	NA	-	-	-
389862_con	2R_87.2	NA	-	-	2	29165382	29164963	NA	-	-	-	2A	17314981	17314565	-	-	-	NA	-	-	-
389864	4R_123.5	NA	-	-	NA	-	-	NA	-	-	-	NA	-	-	Sce_Assembly03_c425	2007	1880	NA	-	-	-
389868_con	4R_280.9	NA	-	-	NA	-	-	NA	-	-	-	NA	-	-	-	-	-	NA	-	-	-
389872_con	4R_144.5	NA	-	-	NA	-	-	NA	-	-	-	NA	-	-	-	-	-	NA	-	-	-
389875_con	1R_205.4	NA	-	-	3	53033937	53033584	NA	-	-	-	NA	-	-	-	-	-	NA	-	-	-
389882_con	2R_51.4	NA	-	-	1	41569970	41570398	NA	-	-	-	2A	147854180	147855022	Sce_Assembly03_c28721	281	1	NA	-	-	-
389883	-	G76ZXPN02HJ15E_7R	1	462	4	507090691	507090398	NA	-	-	-	NA	-	-	-	-	-	NA	GRM1147	0	7Rz
389891	-	NA	-	-	NA	-	-	NA	-	-	-	NA	-	-	-	-	-	NA	-	-	-
389895_con	5R_40.9	NA	-	-	NA	-	-	NA	-	-	-	NA	-	-	-	-	-	NA	-	-	-
389905	-	NA	-	-	NA	-	-	NA	-	-	-	NA	-	-	-	-	-	NA	-	-	-
389906	-	NA	-	-	3	3128881	3128053	4	7823029	7823876	BRADI4G08707	NA	-	-	-	-	-	NA	-	-	-
389907_con	4R_287.9	NA	-	-	NA	-	-	NA	-	-	-	6D	2980530	2980236	-	-	-	NA	-	-	-
389915	1R_138.4	GP3EJ2G02F4XHK_1R	250	1	NA	-	-	NA	-	-	-	IWGSC_CSS_1DL_scaff_2227902	4944	4635	-	-	-	NA	c8331_818	151.82	1Rz
389917_con	6R_169.5	NA	-	-	NA	-	-	NA	-	-	-	NA	-	-	-	-	-	NA	-	-	-
389918	-	NA	-	-	5	460646458	460646838	4	40689869	40689564	BRADI4G35240	5B	196542396	196542747	Sce_Assembly03_c28818	149	1	NA	-	-	-
389921_con	3R_123.1	NA	-	-	NA	-	-	NA	-	-	-	1A	9525305	9525090	-	-	-	NA	-	-	-
389922_con	3R_108.3	NA	-	-	3	505243304	505242259	NA	-	-	-	3A	160794447	160795482	Sce_Assembly03_c2279	1049	1392	NA	-	-	-
389925	-	NA	-	-	NA	-	-	NA	-	-	-	NA	-	-	Sce_Assembly03_Lo7_c41362	213	92	NA	-	-	-
389926	1R_192.8	NA	-	-	NA	-	-	NA	-	-	-	NA	-	-	-	-	-	NA	-	-	-
389927_con	7R_156.1	NA	-	-	NA	-	-	NA	-	-	-	NA	-	-	-	-	-	NA	-	-	-
389928	4R_257.8	NA	-	-	NA	-	-	NA	-	-	-	1A	242200093	242200714	-	-	-	NA	-	-	-
389930	4R_205.8	NA	-	-	NA	-	-	NA	-	-	-	NA	-	-	-	-	-	NA	-	-	-
389931	6R_55.6	NA	-	-	NA	-	-	NA	-	-	-	IWGSC_CSS_2AL_scaff_6371864	5845	5556	-	-	-	NA	-	-	-
389933_con	3R_55.6	G40IFLJ02HXOCS_3R	270	1	3	51093687	51093159	2	3955410	3954926	BRADI2G05460	3D	12439191	12438660	Sce_Assembly03_c916	2066	1962	NA	-	-	-
389940	4R_196.3	NA	-	-	NA	-	-	NA	-	-	-	NA	-	-	-	-	-	NA	-	-	-
389945	5R_326.8	NA	-	-	NA	-	-	NA	-	-	-	NA	-	-	-	-	-	NA	-	-	-
389946_con	6R_137.5	NA	-	-	NA	-	-	4	31381939	31381446	NA	3B	27172393	27171882	-	-	-	NA	-	-	-
389951_con	7R_55	NA	-	-	NA	-	-	NA	-	-	-	NA	-	-	-	-	-	NA	-	-	-
389952_con	1R_54.6	NA	-	-	NA	-	-	NA	-	-	-	1D	9520266	9520521	-	-	-	NA	-	-	-
389953_con	1R_199.5	NA	-	-	1	456705598	456705825	NA	-	-	-	1D	131379413	131379191	-	-	-	NA	-	-	-
389959_con	7R_149.1	NA	-	-	NA	-	-	NA	-	-	-	NA	-	-	-	-	-	NA	-	-	-
389963_con	-	G8EP86W02F3BRH_6R	2	207	6	112868108	112868488	3	3510671	3510450	BRADI3G05050;BRADI3G05060	IWGSC_CSS_6AS_scaff_4430241	2621	3046	Sce_Assembly03_P105_c52026	62	392	NA	-	-	-
389972	1R_39.4	NA	-	-	NA	-	-	NA	-	-	-	NA	-	-	Sce_Assembly03_c7465	402	284	NA	-	-	-
389973_con	6R_48.3	G8EP86W02GZZ7V_6R	18	465	6	38205630	38205352	3	1615569	1615835	BRADI3G02680	6A	25029865	25029591	Sce_Assembly03_c17559	296	508	NA	c7522_844	26.41	6Rz
389977_con	4R_286.6	NA	-	-	NA	-	-	NA	-	-	-	NA	-	-	-	-	-	NA	-	-	-
389980_con	7R_88	NA	-	-	NA	-	-	NA	-	-	-	NA	-	-	-	-	-	NA	-	-	-
389984_con	1R_89.2	NA	-	-	NA	-	-	NA	-	-	-	1B	25219910	25219475	Sce_Assembly03_c26154	374	237	NA	-	-	-
389989	2R_73.1	NA	-	-	2	79055753	79055454	NA	-	-	-	NA	-	-	-	-	-	NA	-	-	-
389991	6R_180.1	NA	-	-	3	536797979	536798270	NA	-	-	-	7A	173327441	173327155	Sce_Assembly03_Lo225_c84261	243	14	NA	-	-	-
390006	3R_178.9	NA	-	-	NA	-	-	NA	-	-	-	NA	-	-	-	-	-	NA	-	-	-
390008	1R_106.6	NA	-	-	NA	-	-	NA	-	-	-	5B	187123078	187122859	Sce_Assembly03_c7861	655	876	NA	c14487_256	96.63	1Rz
390009_con	7R_62.4	NA	-	-	7	311631501	311631000	NA	-	-	-	7B	139797750	139798273	-	-	-	NA	-	-	-
390010	1R_75.4	G69HL7G02IRLQH_4R	304	86	4	245199694	245199297	1	11593876	11594273	BRADI1G14620	IWGSC_CSS_1DS_scaff_1885349	10557	10160	Sce_Assembly03_c30496	322	4	NA	-	-	-
390013	5R_323.6	NA	-	-	NA	-	-	NA	-	-	-	NA	-	-	-	-	-	NA	-	-	-
390014_con	-	NA	-	-	NA	-	-	NA	-	-	-	NA	-	-	-	-	-	NA	-	-	-
390016	4R_265	G75F86X02IUWNS_5R	408	1	5	4447458	4447945	4	433015	433508	BRADI4G00860	5D	8184102	8183610	-	-	-	NA	c42303_143	16.97	5Rz
390017_con	2R_10.3	NA	-	-	NA	-	-	NA	-	-	-	2A	6832426	6832145	-	-	-	NA	-	-	-
390022	2R_173.2	NA	-	-	NA	-	-	NA	-	-	-	2B	343789477	343789846	-	-	-	NA	-	-	-
390030_con	1R_38.9	NA	-	-	1	10626136	10626722	NA	-	-	-	IWGSC_CSS_1AS_scaff_3310899	1592	1008	-	-	-	NA	-	-	-
390031	-	G613Y7R01BLAS3_4R	209	1	NA	-	-	NA	-	-	-	NA	-	-	-	-	-	NA	-	-	-
390033	-	NA	-	-	NA	-	-	NA	-	-	-	3A	2607901	2608211	-	-	-	NA	-	-	-
390035	-	NA	-	-	NA	-	-	NA	-	-	-	IWGSC_CSS_3AS_scaff_3328089	5218	4561	-	-	-	NA	-	-	-
390046_con	6R_22.3	G7DL51X02IHGWK_6R	1	231	6	521882510	521882902	NA	-	-	-	IWGSC_CSS_6BL_scaff_4397649	1254	862	Sce_Assembly03_P105_c58835	128	1	NA	c5788_295	88.76	6Rz
390051	7R_145.7	NA	-	-	NA	-	-	NA	-	-	-	IWGSC_CSS_7AL_scaff_4553763	3134	2708	-	-	-	NA	-	-	-
390052	2R_171.1	NA	-	-	7	61978262	61977997	NA	-	-	-	7A	25647189	25647443	-	-	-	NA	-	-	-
390055_con	7R_92.8	NA	-	-	NA	-	-	NA	-	-	-	NA	-	-	-	-	-	NA	-	-	-
390056	-	G6Z8DEW01BJ7IW_5R	441	186	NA	-	-	NA	-	-	-	5B	197003155	197002895	Sce_Assembly03_c19052	116	377	NA	c8401_316	157.53	5Rz
390057	-	NA	-	-	NA	-	-	NA	-	-	-	NA	-	-	-	-	-	NA	-	-	-
390058_con	5R_228.3	NA	-	-	NA	-	-	NA	-	-	-	5D	56810959	56810594	Sce_Assembly03_Lo225_c61296	1	321	NA	-	-	-
390061	-	NA	-	-	7	29986321	29986677	NA	-	-	-	7D	16351909	16352267	-	-	-	NA	-	-	-
390065	5R_306.7	NA	-	-	NA	-	-	NA	-	-	-	IWGSC_CSS_5AL_scaff_2739750	265	3	-	-	-	NA	-	-	-
390070_con	-	G76ZXPN02JSRVX_7R	1	292	NA	-	-	NA	-	-	-	7B	231618420	231618900	Sce_Assembly03_c8829	1	534	NA	c9240_635	168.53	7Rz
390071_con	4R_186.9	NA	-	-	NA	-	-	NA	-	-	-	3B	654243577	654243369	-	-	-	NA	-	-	-
390074	3R_53.6	NA	-	-	NA	-	-	NA	-	-	-	3A	154167650	154168108	Sce_Assembly03_Lo225_c38969	328	184	NA	-	-	-
390076	7R_73.4	NA	-	-	NA	-	-	1	24979234	24978757	NA	2D	145031429	145031925	-	-	-	NA	-	-	-
390077_con	4R_240.4	G5Y8MOU01AZFVN_4R	181	478	NA	-	-	1	69684924	69684683	BRADI1G71747	NA	-	-	-	-	-	NA	-	-	-
390079_con	-	NA	-	-	5	385521792	385522137	NA	-	-	-	IWGSC_CSS_5AL_scaff_2774757	1660	2005	-	-	-	NA	-	-	-
390082	-	NA	-	-	NA	-	-	NA	-	-	-	NA	-	-	-	-	-	NA	-	-	-
390083_con	6R_141.1	NA	-	-	NA	-	-	NA	-	-	-	4D	39759416	39760355	Sce_Assembly03_Lo7_c34285	799	362	NA	-	-	-
390089	6R_182.3	NA	-	-	NA	-	-	NA	-	-	-	NA	-	-	-	-	-	NA	-	-	-
390091_con	1R_154.3	NA	-	-	NA	-	-	NA	-	-	-	IWGSC_CSS_7DS_scaff_3872471	771	1073	-	-	-	NA	-	-	-
390094	6R_246.4	NA	-	-	NA	-	-	NA	-	-	-	NA	-	-	-	-	-	NA	-	-	-
390096_con	3R_99.1	NA	-	-	NA	-	-	NA	-	-	-	v443_1547	338999	339303	-	-	-	NA	-	-	-
390101_con	3R_95.6	NA	-	-	3	207796514	207796076	NA	-	-	-	3B	483096808	483096370	-	-	-	NA	-	-	-
390103	1R_171.1	NA	-	-	NA	-	-	NA	-	-	-	NA	-	-	-	-	-	NA	-	-	-
390105_con	2R_48.5	NA	-	-	NA	-	-	NA	-	-	-	NA	-	-	Sce_Assembly03_P105_c83347	243	98	NA	-	-	-
390106_con	1R_38.6	NA	-	-	NA	-	-	NA	-	-	-	NA	-	-	-	-	-	NA	-	-	-
390107_con	4R_85	NA	-	-	7	87365578	87366040	1	44983599	44983814	BRADI1G46450	IWGSC_CSS_7DS_scaff_3867419	5368	5837	Sce_Assembly03_c2068	780	585	NA	c11360_1222	134.28	4Rz
390107_con	4R_85	NA	-	-	7	87365578	87366040	1	44983599	44983814	BRADI1G46450	IWGSC_CSS_7DS_scaff_3867419	5368	5837	Sce_Assembly03_c2068	780	585	NA	c9131_1242-1942	184.51	4Rz
390109	-	NA	-	-	NA	-	-	NA	-	-	-	NA	-	-	-	-	-	NA	-	-	-
390112	4R_56.5	NA	-	-	NA	-	-	NA	-	-	-	NA	-	-	-	-	-	NA	-	-	-
390113	-	NA	-	-	NA	-	-	NA	-	-	-	IWGSC_CSS_1DS_scaff_1879957	1591	1833	-	-	-	NA	-	-	-
390114	-	NA	-	-	NA	-	-	NA	-	-	-	NA	-	-	-	-	-	NA	-	-	-
390129	4R_279.4	NA	-	-	NA	-	-	NA	-	-	-	6D	3366060	3366422	Sce_Assembly03_P87_c108059	211	79	NA	-	-	-
390134	2R_176.8	NA	-	-	NA	-	-	NA	-	-	-	NA	-	-	-	-	-	NA	-	-	-
390140	5R_324.3	NA	-	-	NA	-	-	NA	-	-	-	IWGSC_CSS_5AL_scaff_2509793	4591	4816	-	-	-	NA	-	-	-
390144	5R_322.8	G6Z8DEW02GSPYS_5R	418	62	5	497666980	497666541	NA	-	-	-	5D	130159495	130158863	Sce_Assembly03_c8268	2	491	NA	c8686_829	200.89	5Rz
390144	5R_322.8	G6Z8DEW02GSPYS_5R	418	62	5	497666980	497666541	NA	-	-	-	5D	130159495	130158863	Sce_Assembly03_c8268	2	491	NA	c8758_1023	200.89	5Rz
390151	5R_275.9	NA	-	-	NA	-	-	NA	-	-	-	NA	-	-	-	-	-	NA	-	-	-
390152_con	5R_254.8	NA	-	-	NA	-	-	NA	-	-	-	NA	-	-	-	-	-	NA	-	-	-
390158_con	7R_33.6	NA	-	-	NA	-	-	NA	-	-	-	NA	-	-	-	-	-	NA	-	-	-
390161_con	2R_43.9	NA	-	-	NA	-	-	NA	-	-	-	NA	-	-	-	-	-	NA	-	-	-
390163	4R_27.8	G69HL7G01D6D77_4R	226	1	4	13195463	13196181	1	8645007	8644413	BRADI1G11640	IWGSC_CSS_4DS_scaff_2296933	10985	10270	Sce_Assembly03_c10657	660	487	NA	c14066_1144	74.85	4Rz
390168	-	NA	-	-	NA	-	-	NA	-	-	-	NA	-	-	Sce_Assembly03_P105_c41797	239	539	NA	-	-	-
390171	-	NA	-	-	NA	-	-	NA	-	-	-	NA	-	-	-	-	-	NA	-	-	-
390184_con	7R_64.4	NA	-	-	NA	-	-	NA	-	-	-	NA	-	-	-	-	-	NA	-	-	-
390186	-	NA	-	-	NA	-	-	NA	-	-	-	7D	236839352	236840091	-	-	-	NA	-	-	-
390190_con	2R_193.8	NA	-	-	NA	-	-	NA	-	-	-	NA	-	-	-	-	-	NA	-	-	-
390191	5R_102.2	NA	-	-	NA	-	-	NA	-	-	-	NA	-	-	-	-	-	NA	-	-	-
390196	5R_302.9	NA	-	-	NA	-	-	NA	-	-	-	NA	-	-	-	-	-	NA	-	-	-
390199_con	3R_135.5	NA	-	-	NA	-	-	NA	-	-	-	NA	-	-	-	-	-	NA	-	-	-
390203	1R_120.9	GPVJ0NR01DN0N6_1R	146	434	NA	-	-	NA	-	-	-	1D	91759301	91759103	-	-	-	NA	-	-	-
390208	-	NA	-	-	7	586915592	586915909	NA	-	-	-	7B	239982552	239982952	-	-	-	NA	-	-	-
390218	5R_145.6	NA	-	-	5	83970586	83971304	1	19188364	19187664	BRADI1G23880	5D	25392920	25392218	Sce_Assembly03_c12772	126	1	NA	c22724_412	79.87	5Rz
390220_con	-	NA	-	-	morex_contig_204592	227	685	NA	-	-	-	2A	116715991	116716450	Sce_Assembly03_c5003	591	1050	NA	-	-	-
390223	-	NA	-	-	NA	-	-	NA	-	-	-	NA	-	-	-	-	-	NA	-	-	-
390225	-	NA	-	-	2	1902981	1902682	NA	-	-	-	2D	1392666	1392364	-	-	-	NA	-	-	-
390227_con	6R_72	NA	-	-	NA	-	-	NA	-	-	-	NA	-	-	-	-	-	NA	-	-	-
390232	-	G76ZXPN02HWXXX_7R	1	405	7	292345731	292346019	NA	-	-	-	IWGSC_CSS_7AL_scaff_4557926	5114	5384	Sce_Assembly03_c5461	1	363	NA	c21147_794-915	114.65	7Rz
390233_con	5R_13.4	NA	-	-	NA	-	-	NA	-	-	-	NA	-	-	-	-	-	NA	-	-	-
390235	-	G613Y7R01DYPKX_4R	8	336	4	89140	88880	NA	-	-	-	NA	-	-	-	-	-	NA	-	-	-
390236	1R_186.4	NA	-	-	NA	-	-	NA	-	-	-	NA	-	-	-	-	-	NA	-	-	-
390243	-	NA	-	-	NA	-	-	NA	-	-	-	NA	-	-	Sce_Assembly03_P87_c41118	392	204	NA	-	-	-
390245_con	-	NA	-	-	1	19274678	19274105	NA	-	-	-	NA	-	-	Sce_Assembly03_c21263	533	148	NA	-	-	-
390251	-	NA	-	-	NA	-	-	NA	-	-	-	6A	18546647	18546999	-	-	-	NA	-	-	-
390254_con	6R_37.6	NA	-	-	6	167512714	167512414	NA	-	-	-	6B	135458978	135458487	Sce_Assembly03_Lo225_c119257	1	206	NA	-	-	-
390257	-	NA	-	-	NA	-	-	NA	-	-	-	IWGSC_CSS_6DS_scaff_2121734	2103	1852	-	-	-	NA	-	-	-
390260_con	5R_29.2	NA	-	-	4	533155315	533155879	NA	-	-	-	5A	146561514	146560950	-	-	-	NA	-	-	-
390261	1R_202.2	NA	-	-	NA	-	-	NA	-	-	-	1B	290929254	290929670	-	-	-	NA	-	-	-
390262	6R_93.6	NA	-	-	NA	-	-	NA	-	-	-	NA	-	-	-	-	-	NA	-	-	-
390264_con	7R_33.6	NA	-	-	4HL_unordered	202224	202581	NA	-	-	-	NA	-	-	-	-	-	NA	-	-	-
390267	-	GP3EJ2G01DCQLA_1R	353	1	NA	-	-	NA	-	-	-	1D	2251205	2251736	-	-	-	NA	c20066_368	86.84	1Rz
390267	-	GP3EJ2G01DCQLA_1R	353	1	NA	-	-	NA	-	-	-	1D	2251205	2251736	-	-	-	NA	c31810_495	30.14	1Rz
390268	3R_182.1	G49NJZT01EUI0Y_3R	101	319	3	367212378	367211937	NA	-	-	-	3B	226494990	226495414	-	-	-	NA	c5822_440	105.97	3Rz
390272_con	1R_125	NA	-	-	NA	-	-	NA	-	-	-	NA	-	-	-	-	-	NA	-	-	-
390275	-	G6Z8DEW01AFINJ_5R	52	362	NA	-	-	NA	-	-	-	7A	22359263	22359576	-	-	-	NA	-	-	-
390276_con	3R_227.2	NA	-	-	NA	-	-	NA	-	-	-	NA	-	-	-	-	-	NA	-	-	-
390279	-	NA	-	-	NA	-	-	NA	-	-	-	1D	3878965	3878623	-	-	-	NA	-	-	-
390281	2R_185.2	NA	-	-	NA	-	-	NA	-	-	-	IWGSC_CSS_5BL_scaff_10861422	2122	1505	Sce_Assembly03_c20942	541	270	NA	-	-	-
390283	2R_44.6	NA	-	-	NA	-	-	NA	-	-	-	NA	-	-	-	-	-	NA	-	-	-
390286	6R_242.3	NA	-	-	NA	-	-	4	8974676	8974971	NA	7B	251405762	251405402	Sce_Assembly03_c16552	459	675	NA	-	-	-
390292	2R_34.1	NA	-	-	2HS_unordered	2411019	2411345	NA	-	-	-	6A	123376073	123375792	Sce_Assembly03_P87_c112191	1	214	NA	-	-	-
390294	5R_31.2	NA	-	-	NA	-	-	NA	-	-	-	NA	-	-	-	-	-	NA	-	-	-
390297	7R_64.7	NA	-	-	7	331708399	331708770	NA	-	-	-	IWGSC_CSS_7BL_scaff_6724966	3351	3724	Sce_Assembly03_c24216	340	1	NA	-	-	-
390307	1R_33.3	NA	-	-	1	2334691	2335121	NA	-	-	-	NA	-	-	-	-	-	NA	-	-	-
390311	-	NA	-	-	NA	-	-	NA	-	-	-	NA	-	-	-	-	-	NA	-	-	-
390313	-	G5Y8MOU02FUP8I_5R	36	277	5	360610572	360610811	NA	-	-	-	IWGSC_CSS_5AL_scaff_2703566	2282	2041	Sce_Assembly03_P87_c89733	13	236	NA	c6090_977	107.03	5Rz
390317	6R_203.5	NA	-	-	NA	-	-	NA	-	-	-	NA	-	-	Sce_Assembly03_P105_c71863	146	1	NA	-	-	-
390320	-	NA	-	-	NA	-	-	NA	-	-	-	3D	110654053	110654316	-	-	-	NA	-	-	-
390321_con	1R_39.7	NA	-	-	NA	-	-	NA	-	-	-	1D	7662988	7663362	-	-	-	NA	-	-	-
390324	4R_58.1	NA	-	-	NA	-	-	NA	-	-	-	1B	115749171	115748880	-	-	-	NA	-	-	-
390325	7R_37.1	NA	-	-	5	551179198	551178819	NA	-	-	-	NA	-	-	-	-	-	NA	-	-	-
390326	-	NA	-	-	2	80174948	80175409	NA	-	-	-	2A	136812148	136811681	-	-	-	NA	-	-	-
390328	-	NA	-	-	NA	-	-	NA	-	-	-	IWGSC_CSS_6DS_scaff_2093315	6650	6262	-	-	-	NA	-	-	-
390330	-	NA	-	-	4	431802501	431802027	NA	-	-	-	4A	46284283	46284756	Sce_Assembly03_P105_c57509	317	1	NA	-	-	-
390331_con	-	NA	-	-	NA	-	-	NA	-	-	-	NA	-	-	-	-	-	NA	-	-	-
390335	1R_121.4	NA	-	-	NA	-	-	NA	-	-	-	NA	-	-	-	-	-	NA	-	-	-
390336_con	-	G5IHSOS02H8EP0_3R	434	107	NA	-	-	NA	-	-	-	NA	-	-	-	-	-	NA	c10351_1174	139.65	3Rz
390337_con	6R_213	G7DL51X02G38YC_6R	1	239	5	550937695	550938527	NA	-	-	-	7B	251433298	251432482	-	-	-	NA	-	-	-
390341_con	-	G613Y7R01EE7K4_4R	89	381	NA	-	-	NA	-	-	-	NA	-	-	Sce_Assembly03_c1946	1830	1966	NA	c6612_1773	1.19	4Rz
390344_con	-	G6Z8DEW01AU8VB_5R	300	52	5	82874978	82875367	4	34033596	34033983	BRADI4G28617	5B	21770994	21771383	Sce_Assembly03_c8768	550	350	NA	c7191_855	104.2	5Rz
390344_con	-	G6Z8DEW01AU8VB_5R	300	52	5	82874978	82875367	4	34033596	34033983	BRADI4G28617	5B	21770994	21771383	Sce_Assembly03_c8768	550	350	NA	c6154_639	116.89	7Rz
390357_con	-	G76ZXPN02IE8KN_7R	1	354	NA	-	-	NA	-	-	-	7D	215633412	215633836	Sce_Assembly03_P87_c50834	403	245	NA	GRM0468	0	7Rz
390358	-	NA	-	-	NA	-	-	NA	-	-	-	NA	-	-	-	-	-	NA	-	-	-
390359	3R_34.7	G40IFLJ02H9XYN_3R	1	322	3	20520284	20520685	NA	-	-	-	3D	6654492	6654021	Sce_Assembly03_c24478	18	453	NA	c708_3587	84.32	3Rz
390360	5R_356.7	G6Z8DEW02JMEPE_5R	147	409	5	506450247	506449984	NA	-	-	-	5A	116877705	116877997	Sce_Assembly03_c2058	323	123	NA	c13583_135	227.73	5Rz
390362	5R_40.9	NA	-	-	NA	-	-	NA	-	-	-	NA	-	-	Sce_Assembly03_P87_c56283	145	14	gnl|TREP|TREP3098	-	-	-
390364_con	1R_10	NA	-	-	1	449884182	449884406	NA	-	-	-	1D	130245410	130245668	-	-	-	NA	-	-	-
390368	7R_100.9	NA	-	-	NA	-	-	NA	-	-	-	NA	-	-	-	-	-	NA	-	-	-
390369	2R_200.1	G5EUT7Q01D6S26_2R	410	1	2	616560551	616561209	NA	-	-	-	2D	145888218	145888826	Sce_Assembly03_P87_c34491	309	569	NA	c1981_733	110.84	2Rz
390380_con	3R_17.9	NA	-	-	NA	-	-	NA	-	-	-	NA	-	-	Sce_Assembly03_c2603	1794	1640	NA	c5431_1397	97.89	5Rz
390382_con	2R_221.3	NA	-	-	NA	-	-	NA	-	-	-	NA	-	-	-	-	-	NA	-	-	-
390384_con	-	NA	-	-	NA	-	-	NA	-	-	-	NA	-	-	-	-	-	NA	-	-	-
390392	-	NA	-	-	NA	-	-	NA	-	-	-	NA	-	-	-	-	-	NA	-	-	-
390396_con	-	NA	-	-	3	99949543	99949173	NA	-	-	-	2A	190719548	190719983	-	-	-	NA	-	-	-
390397	3R_249	NA	-	-	3	6504566	6505082	NA	-	-	-	IWGSC_CSS_3DS_scaff_2391574	276	1	-	-	-	NA	-	-	-
390398	4R_174.4	NA	-	-	NA	-	-	NA	-	-	-	NA	-	-	-	-	-	NA	-	-	-
390402	4R_205.1	NA	-	-	NA	-	-	NA	-	-	-	1B	214266803	214267109	-	-	-	NA	-	-	-
390404	2R_34.6	NA	-	-	NA	-	-	NA	-	-	-	NA	-	-	Sce_Assembly03_c31424	1	298	gnl|TREP|TREP3107	-	-	-
390406_con	1R_132.8	NA	-	-	1	155642132	155642402	NA	-	-	-	1D	56540964	56540555	-	-	-	NA	-	-	-
390409_con	4R_277.6	NA	-	-	NA	-	-	NA	-	-	-	IWGSC_CSS_6DS_scaff_546903	4283	3689	Sce_Assembly03_P105_c116424	210	1	NA	-	-	-
390410_con	-	G5IHSOS01C5P57_2R	345	1	2	69362536	69362980	1	15630946	15630488	NA	2B	50030131	50029388	-	-	-	NA	-	-	-
390413	-	NA	-	-	NA	-	-	NA	-	-	-	NA	-	-	-	-	-	NA	-	-	-
390417	-	NA	-	-	6	524562488	524562687	3	55278092	55277865	BRADI3G54870	IWGSC_CSS_6BL_scaff_4368768	6185	5799	Sce_Assembly03_c7369	881	715	NA	-	-	-
390418	-	NA	-	-	NA	-	-	NA	-	-	-	NA	-	-	Sce_Assembly03_P87_c41045	449	176	NA	-	-	-
390419	4R_108.5	NA	-	-	7	47923960	47924178	NA	-	-	-	7D	24518655	24518904	-	-	-	NA	-	-	-
390420	5R_354.8	NA	-	-	NA	-	-	NA	-	-	-	5B	251412311	251412555	Sce_Assembly03_P105_c47695	140	324	NA	-	-	-
390422_con	-	NA	-	-	NA	-	-	NA	-	-	-	NA	-	-	Sce_Assembly03_Lo225_c108503	147	1	NA	-	-	-
390423	-	G8EP86W02FN852_6R	371	1	6HS_unordered	275970	275477	3	1589461	1589725	BRADI3G02640	6A	16890763	16890547	Sce_Assembly03_c9914	492	611	NA	-	-	-
390424	-	NA	-	-	NA	-	-	NA	-	-	-	NA	-	-	-	-	-	NA	-	-	-
390426_con	3R_35.9	NA	-	-	NA	-	-	NA	-	-	-	3B	54740407	54739915	-	-	-	NA	-	-	-
390427	4R_217.4	NA	-	-	NA	-	-	NA	-	-	-	3B	224272026	224271630	-	-	-	NA	-	-	-
390435_con	-	NA	-	-	NA	-	-	NA	-	-	-	NA	-	-	-	-	-	NA	-	-	-
390436	4R_96.1	NA	-	-	NA	-	-	NA	-	-	-	7D	196814246	196814659	-	-	-	NA	-	-	-
390440_con	5R_373.2	NA	-	-	NA	-	-	NA	-	-	-	NA	-	-	-	-	-	NA	-	-	-
390442_con	6R_58.6	NA	-	-	NA	-	-	NA	-	-	-	NA	-	-	-	-	-	NA	-	-	-
390443	-	NA	-	-	4	154682471	154682711	NA	-	-	-	4A	82906436	82906190	-	-	-	NA	-	-	-
390446	3R_102.3	G40IFLJ01AL5SD_3R	342	2	3	441041127	441041522	2	52200279	52199878	BRADI2G52970	3D	36193101	36193498	Sce_Assembly03_c2945	1193	954	NA	c5401_829	138.82	3Rz
390449_con	5R_259.7	G5Y8MOU02HMBDW_5R	1	412	5	452482825	452483274	NA	-	-	-	NA	-	-	Sce_Assembly03_c8143	1	288	NA	c29182_639	146.94	5Rz
390451_con	7R_159.5	NA	-	-	NA	-	-	NA	-	-	-	NA	-	-	-	-	-	NA	-	-	-
390454_con	4R_77.7	NA	-	-	NA	-	-	NA	-	-	-	NA	-	-	Sce_Assembly03_c24905	182	1	NA	-	-	-
390456	-	NA	-	-	NA	-	-	NA	-	-	-	NA	-	-	Sce_Assembly03_c5090	1	130	NA	-	-	-
390457	-	GPVJ0NR02HYRG0_1R	373	87	1	314800138	314800424	2	24071939	24071653	BRADI2G25857	1A	193296140	193295854	Sce_Assembly03_c341	826	1112	NA	GRM0396	124.14	1Rz
390464_con	3R_54.7	NA	-	-	NA	-	-	NA	-	-	-	NA	-	-	-	-	-	NA	-	-	-
390465	-	NA	-	-	NA	-	-	NA	-	-	-	IWGSC_CSS_4DL_scaff_14429325	7409	7098	-	-	-	NA	-	-	-
390466	-	NA	-	-	1	429049751	429050185	NA	-	-	-	7D	211402711	211403213	-	-	-	NA	-	-	-
390468	-	NA	-	-	NA	-	-	NA	-	-	-	NA	-	-	-	-	-	NA	-	-	-
390471_con	4R_307.3	NA	-	-	NA	-	-	NA	-	-	-	NA	-	-	-	-	-	NA	-	-	-
390476	3R_45.2	NA	-	-	NA	-	-	NA	-	-	-	NA	-	-	-	-	-	NA	-	-	-
390483	-	NA	-	-	7	158305314	158304925	NA	-	-	-	7B	119579058	119579447	-	-	-	NA	-	-	-
390487_con	-	NA	-	-	6	112873418	112873220	NA	-	-	-	NA	-	-	-	-	-	NA	-	-	-
390497	1R_175.1	NA	-	-	1	437843734	437843457	NA	-	-	-	1D	122502891	122503931	Sce_Assembly03_Lo225_c70561	274	1	NA	-	-	-
390498	6R_71.4	NA	-	-	NA	-	-	NA	-	-	-	NA	-	-	-	-	-	NA	-	-	-
390500	3R_81.2	NA	-	-	NA	-	-	NA	-	-	-	4A	197743204	197742366	-	-	-	NA	-	-	-
390501_con	6R_126.7	G6Z8DEW02GD7HA_5R	296	26	NA	-	-	NA	-	-	-	6D	174281466	174281668	-	-	-	NA	c5431_1397	97.89	5Rz
390504	-	NA	-	-	NA	-	-	NA	-	-	-	NA	-	-	-	-	-	NA	-	-	-
390505	1R_126.3	GPVJ0NR02I0CCV_1R	500	259	NA	-	-	NA	-	-	-	NA	-	-	Sce_Assembly03_c12493	72	174	NA	-	-	-
390506	-	NA	-	-	NA	-	-	NA	-	-	-	IWGSC_CSS_2DS_scaff_5384431	6246	5947	-	-	-	NA	-	-	-
390509	1R_127.7	NA	-	-	1	91635762	91635429	NA	-	-	-	1B	107849284	107848955	-	-	-	NA	-	-	-
390510	5R_356.4	G6Z8DEW02JLIHC_5R	333	1	5	512164448	512163221	1	4298038	4297581	BRADI1G06387	5D	137515425	137514449	Sce_Assembly03_c1106	2197	1933	NA	c10594_1090-1764-460	233.96	5Rz
390510	5R_356.4	G6Z8DEW02JLIHC_5R	333	1	5	512164448	512163221	1	4298038	4297581	BRADI1G06387	5D	137515425	137514449	Sce_Assembly03_c1106	2197	1933	NA	c2244_2149	235.32	5Rz
390512_con	1R_204.7	NA	-	-	NA	-	-	NA	-	-	-	NA	-	-	-	-	-	NA	-	-	-
390516	1R_2.4	G613Y7R01D000M_4R	50	394	NA	-	-	NA	-	-	-	1D	123731076	123731358	-	-	-	NA	-	-	-
390517	6R_93.1	NA	-	-	NA	-	-	NA	-	-	-	NA	-	-	-	-	-	NA	-	-	-
390522	-	NA	-	-	NA	-	-	NA	-	-	-	NA	-	-	Sce_Assembly03_Lo225_c66436	292	107	NA	-	-	-
390525	6R_139.5	G6Z8DEW01C8KC8_5R	323	1	5	360401130	360401453	4	7576927	7577295	BRADI4G08510	3D	121721463	121720468	Sce_Assembly03_c10931	924	118	NA	c1079_2000	94.13	5Rz
390526_con	4R_261	NA	-	-	7	35565204	35565430	NA	-	-	-	IWGSC_CSS_6DS_scaff_2103664	901	668	Sce_Assembly03_c22580	2	419	NA	-	-	-
390527_con	5R_341.6	NA	-	-	5	504804160	504804509	NA	-	-	-	5B	224386067	224386415	-	-	-	NA	-	-	-
390532_con	4R_16.1	NA	-	-	NA	-	-	NA	-	-	-	NA	-	-	Sce_Assembly03_Lo7_c54273	271	1	NA	-	-	-
390533	-	NA	-	-	NA	-	-	NA	-	-	-	NA	-	-	-	-	-	NA	-	-	-
390536_con	2R_52	NA	-	-	NA	-	-	NA	-	-	-	NA	-	-	-	-	-	NA	-	-	-
390537	-	NA	-	-	NA	-	-	NA	-	-	-	NA	-	-	-	-	-	NA	-	-	-
390538	-	NA	-	-	NA	-	-	NA	-	-	-	NA	-	-	Sce_Assembly03_Lo152_c48654	103	286	NA	-	-	-
390540	3R_254.8	NA	-	-	NA	-	-	NA	-	-	-	NA	-	-	-	-	-	NA	-	-	-
390549	1R_39.7	NA	-	-	1	1408954	1409417	NA	-	-	-	1D	160629	160161	-	-	-	NA	-	-	-
390551_con	3R_4.7	NA	-	-	NA	-	-	NA	-	-	-	NA	-	-	-	-	-	NA	-	-	-
390556	7R_71.1	NA	-	-	4	358305742	358305355	1	64341322	64341709	BRADI1G65300	4B	236009536	236010013	Sce_Assembly03_Lo225_c119883	83	205	NA	-	-	-
390557	-	G49NJZT01EKM8Y_3R	236	485	3	48124251	48123937	3	8891712	8892028	BRADI3G10680	IWGSC_CSS_3DS_scaff_2579925	1078	767	-	-	-	NA	c20782_459	109.89	3Rz
390559	-	NA	-	-	NA	-	-	NA	-	-	-	NA	-	-	-	-	-	NA	-	-	-
390563	6R_57.6	NA	-	-	6	52243887	52244120	3	2743837	2744274	NA	IWGSC_CSS_6DS_scaff_2057209	4526	4998	-	-	-	NA	-	-	-
390564_con	-	G76ZXPN02GTL9V_7R	188	539	7	561637907	561638543	NA	-	-	-	NA	-	-	Sce_Assembly03_c6297	459	722	NA	-	-	-
390566	6R_208.7	NA	-	-	NA	-	-	NA	-	-	-	7A	176573227	176572986	Sce_Assembly03_P87_c68906	76	280	NA	-	-	-
390569_con	-	NA	-	-	NA	-	-	NA	-	-	-	7A	17565149	17564923	-	-	-	NA	-	-	-
390574	-	NA	-	-	1	159714521	159714765	3	31734553	31734306	BRADI3G29700	1B	37158379	37158129	Sce_Assembly03_c1014	1059	908	NA	c8021_1307	105.75	4Rz
390574	-	NA	-	-	1	159714521	159714765	3	31734553	31734306	BRADI3G29700	1B	37158379	37158129	Sce_Assembly03_c1014	1059	908	NA	c18631_419	178.04	1Rz
390575	4R_294.2	NA	-	-	NA	-	-	NA	-	-	-	NA	-	-	-	-	-	NA	-	-	-
390576	-	NA	-	-	NA	-	-	NA	-	-	-	4A	33200520	33200011	-	-	-	NA	-	-	-
390580_con	-	NA	-	-	NA	-	-	NA	-	-	-	NA	-	-	-	-	-	NA	-	-	-
390586	5R_277.1	NA	-	-	NA	-	-	NA	-	-	-	5B	184712694	184712959	-	-	-	NA	-	-	-
390587	1R_89	GP3EJ2G02IF4BK_1R	300	1	1	157746979	157746606	NA	-	-	-	IWGSC_CSS_1DS_scaff_1886609	17641	17207	Sce_Assembly03_c3416	1	325	NA	c1665_435	98.97	1Rz
390593	7R_189.6	NA	-	-	NA	-	-	NA	-	-	-	NA	-	-	-	-	-	NA	-	-	-
390595	-	NA	-	-	NA	-	-	NA	-	-	-	IWGSC_CSS_7DS_scaff_3964574	3251	3469	Sce_Assembly03_Lo225_c121500	201	54	NA	-	-	-
390597	-	NA	-	-	NA	-	-	NA	-	-	-	NA	-	-	-	-	-	NA	-	-	-
390598	-	NA	-	-	NA	-	-	NA	-	-	-	NA	-	-	-	-	-	NA	-	-	-
390601	-	NA	-	-	NA	-	-	NA	-	-	-	NA	-	-	-	-	-	NA	-	-	-
390605	-	NA	-	-	2	452004864	452004596	NA	-	-	-	2D	117408652	117408984	-	-	-	NA	-	-	-
390606	-	NA	-	-	NA	-	-	NA	-	-	-	NA	-	-	-	-	-	NA	-	-	-
390611	-	NA	-	-	NA	-	-	NA	-	-	-	NA	-	-	-	-	-	NA	-	-	-
390613	7R_154.8	NA	-	-	7	519383427	519383778	1	31326337	31325689	BRADI1G35742	7A	127254697	127253999	Sce_Assembly03_c5833	450	615	NA	-	-	-
390614	-	NA	-	-	NA	-	-	NA	-	-	-	NA	-	-	-	-	-	NA	-	-	-
390616	-	NA	-	-	NA	-	-	NA	-	-	-	NA	-	-	Sce_Assembly03_Lo225_c43326	407	4	NA	-	-	-
390618	-	NA	-	-	NA	-	-	NA	-	-	-	3B	4830956	4831325	-	-	-	NA	-	-	-
390619	1R_43	NA	-	-	1	10622997	10622709	NA	-	-	-	2B	30623520	30623811	-	-	-	NA	-	-	-
390623	-	NA	-	-	NA	-	-	NA	-	-	-	NA	-	-	-	-	-	NA	-	-	-
390625	-	NA	-	-	NA	-	-	NA	-	-	-	IWGSC_CSS_5DL_scaff_4504010	364	588	-	-	-	NA	-	-	-
390627	1R_93.1	GP3EJ2G01ANCZY_1R	228	1	1	125906639	125906329	3	29509867	29510178	BRADI3G28120	1A	59490693	59491150	Sce_Assembly03_c8025	913	1066	NA	c6344_1248	97.29	1Rz
390628	-	NA	-	-	NA	-	-	NA	-	-	-	NA	-	-	-	-	-	NA	-	-	-
390630	-	NA	-	-	NA	-	-	NA	-	-	-	NA	-	-	-	-	-	NA	-	-	-
390633_con	7R_117.1	NA	-	-	7	568099170	568099465	NA	-	-	-	NA	-	-	-	-	-	NA	-	-	-
390636	6R_222.7	NA	-	-	NA	-	-	2	15448985	15449239	BRADI2G17380	NA	-	-	-	-	-	NA	-	-	-
390637	-	NA	-	-	6	538230082	538229782	5	27037437	27037710	BRADI5G25870	IWGSC_CSS_6DL_scaff_3291132	6007	6304	-	-	-	NA	-	-	-
390638_con	1R_60.2	NA	-	-	NA	-	-	NA	-	-	-	NA	-	-	-	-	-	NA	-	-	-
390642	-	NA	-	-	NA	-	-	NA	-	-	-	2B	56037879	56037654	Sce_Assembly03_c21688	373	267	NA	-	-	-
390646	2R_201.8	NA	-	-	NA	-	-	NA	-	-	-	NA	-	-	-	-	-	NA	-	-	-
390647	6R_81.8	NA	-	-	NA	-	-	NA	-	-	-	NA	-	-	-	-	-	NA	-	-	-
390649	4R_284.1	NA	-	-	NA	-	-	NA	-	-	-	NA	-	-	-	-	-	NA	-	-	-
390654	1R_57.5	NA	-	-	NA	-	-	NA	-	-	-	NA	-	-	Sce_Assembly03_c2564	109	6	NA	-	-	-
390655_con	6R_68	NA	-	-	2	37997419	37996878	NA	-	-	-	IWGSC_CSS_6AL_scaff_5807923	1293	1834	Sce_Assembly03_Lo225_c103188	1	174	NA	-	-	-
390663	-	NA	-	-	NA	-	-	NA	-	-	-	NA	-	-	-	-	-	NA	-	-	-
390669	-	NA	-	-	NA	-	-	NA	-	-	-	NA	-	-	-	-	-	NA	-	-	-
390670	6R_117.5	NA	-	-	3	537561039	537560753	NA	-	-	-	3D	116902180	116902429	Sce_Assembly03_c8949	492	313	NA	-	-	-
390674_con	2R_170.7	NA	-	-	NA	-	-	NA	-	-	-	2A	252217658	252217304	-	-	-	NA	-	-	-
390677	-	NA	-	-	NA	-	-	NA	-	-	-	NA	-	-	-	-	-	NA	-	-	-
390679_con	4R_307.7	NA	-	-	NA	-	-	NA	-	-	-	5B	47497445	47497041	-	-	-	NA	-	-	-
390681_con	3R_74.9	G49NJZT02I7VE5_3R	1	373	NA	-	-	NA	-	-	-	IWGSC_CSS_3AS_scaff_2621132	2769	2122	Sce_Assembly03_c6060	229	73	NA	c11944_269	99.95	3Rz
390684_con	3R_126.5	G40IFLJ02IUX8S_3R	1	283	3	478713950	478714162	NA	-	-	-	NA	-	-	Sce_Assembly03_c28756	149	1	NA	c11180_710-860-863	163.56	3Rz
390685	5R_317.8	G613Y7R02HC2Y2_5R	4	340	NA	-	-	NA	-	-	-	NA	-	-	Sce_Assembly03_c1582	836	500	NA	GRM0274	191.6	5Rz
390687	7R_48.1	NA	-	-	NA	-	-	NA	-	-	-	NA	-	-	-	-	-	NA	-	-	-
390688	4R_83.9	G69HL7G01B8TG8_4R	287	1	3	18055041	18054681	1	45121522	45121185	BRADI1G46602	7A	33619412	33619793	Sce_Assembly03_c4168	1323	1183	NA	c7736_545	135.17	4Rz
390688	4R_83.9	G69HL7G01B8TG8_4R	287	1	3	18055041	18054681	1	45121522	45121185	BRADI1G46602	7A	33619412	33619793	Sce_Assembly03_c4168	1323	1183	NA	c1083_1803-916	110.94	4Rz
390698	6R_55.3	NA	-	-	NA	-	-	NA	-	-	-	NA	-	-	-	-	-	NA	-	-	-
390719	-	NA	-	-	NA	-	-	NA	-	-	-	NA	-	-	Sce_Assembly03_c9662	348	509	NA	-	-	-
390721_con	4R_27.6	G562D2H02JZAPU_4R	1	357	4	9239216	9239580	1	8995049	8994831	BRADI1G12100	IWGSC_CSS_4DS_scaff_2285441	2936	2552	Sce_Assembly03_c19240	430	307	NA	c9226_317-460	70.08	4Rz
390722_con	5R_327.6	NA	-	-	NA	-	-	NA	-	-	-	NA	-	-	-	-	-	NA	-	-	-
390724	3R_66	NA	-	-	NA	-	-	NA	-	-	-	7D	35337946	35337622	-	-	-	NA	-	-	-
390725	-	NA	-	-	NA	-	-	NA	-	-	-	NA	-	-	-	-	-	NA	-	-	-
390726_con	1R_195.4	NA	-	-	NA	-	-	NA	-	-	-	NA	-	-	-	-	-	NA	-	-	-
390727	-	NA	-	-	NA	-	-	NA	-	-	-	NA	-	-	-	-	-	NA	-	-	-
390730	-	NA	-	-	6	397440270	397440612	NA	-	-	-	6D	118449077	118449427	-	-	-	NA	-	-	-
390734_con	-	NA	-	-	NA	-	-	NA	-	-	-	NA	-	-	-	-	-	NA	-	-	-
390735	1R_35.6	NA	-	-	NA	-	-	NA	-	-	-	NA	-	-	-	-	-	NA	-	-	-
390736	7R_20.8	NA	-	-	NA	-	-	NA	-	-	-	NA	-	-	-	-	-	NA	-	-	-
390738	-	G4YLJF202GWTWW_2R	449	167	2	543730563	543730774	NA	-	-	-	2D	86245133	86244527	-	-	-	NA	c12000_622	118.87	2Rz
390743_con	-	G4YLJF201ERM0Q_2R	1	342	2	469722344	469722755	NA	-	-	-	2A	102394559	102394147	-	-	-	NA	-	-	-
390744	-	NA	-	-	3	2904384	2904013	1	15428274	15428616	BRADI1G19270	IWGSC_CSS_3AS_scaff_3365199	1094	746	-	-	-	NA	-	-	-
390751	4R_267.5	NA	-	-	6	58797158	58796928	NA	-	-	-	6D	7382258	7382018	Sce_Assembly03_P87_c36476	927	816	NA	-	-	-
390758_con	4R_280.3	G4YLJF201C99UN_2R	31	288	NA	-	-	NA	-	-	-	5D	108382886	108383267	-	-	-	NA	c25996_552	114.2	2Rz
390761_con	2R_121.2	NA	-	-	NA	-	-	NA	-	-	-	NA	-	-	-	-	-	NA	-	-	-
390763	4R_285.4	NA	-	-	NA	-	-	NA	-	-	-	NA	-	-	-	-	-	NA	-	-	-
390764_con	6R_36	NA	-	-	7	549645115	549644839	1	28906002	28905690	BRADI1G33330	6A	49683539	49683932	Sce_Assembly03_c1102	1763	1997	NA	-	-	-
390766	-	NA	-	-	NA	-	-	NA	-	-	-	NA	-	-	Sce_Assembly03_c7789	408	507	NA	c9574_539	306.14	5Rz
390767	1R_169.1	NA	-	-	NA	-	-	NA	-	-	-	3B	728356896	728357357	-	-	-	NA	-	-	-
390768	6R_230.2	NA	-	-	NA	-	-	NA	-	-	-	NA	-	-	-	-	-	NA	-	-	-
390773	-	NA	-	-	6	201147653	201147430	1	41656618	41656403	BRADI1G43830	6A	52780597	52780374	-	-	-	NA	-	-	-
390777	-	NA	-	-	7	227911312	227910953	NA	-	-	-	7A	106043729	106043350	Sce_Assembly03_c16468	589	444	NA	-	-	-
390781	1R_133.1	NA	-	-	1	246616838	246616360	NA	-	-	-	NA	-	-	-	-	-	NA	-	-	-
390782	-	G8EP86W02HGQ72_6R	73	516	6	451105368	451106349	3	53724877	53724336	BRADI3G52910	IWGSC_CSS_6DL_scaff_2285230	5698	6667	-	-	-	NA	c12165_925	101.86	6Rz
390787_con	4R_267.5	NA	-	-	6	10272845	10273122	NA	-	-	-	NA	-	-	Sce_Assembly03_P87_c50020	208	412	NA	-	-	-
390788	-	NA	-	-	NA	-	-	NA	-	-	-	7A	52949744	52949057	-	-	-	NA	-	-	-
390789	2R_50.4	G5EUT7Q02JFDVI_2R	158	421	2	547330788	547331036	NA	-	-	-	2B	240009190	240008914	-	-	-	NA	c19343_684-734	124	2Rz
398472	6R_89	NA	-	-	NA	-	-	NA	-	-	-	NA	-	-	-	-	-	NA	-	-	-
398476	-	NA	-	-	NA	-	-	NA	-	-	-	1B	281605692	281606052	Sce_Assembly03_Lo152_c107918	219	68	NA	-	-	-
398478	6R_51.5	NA	-	-	NA	-	-	NA	-	-	-	NA	-	-	-	-	-	NA	-	-	-
398479	6R_55.7	NA	-	-	7	592791272	592791531	NA	-	-	-	6D	14707261	14706894	Sce_Assembly03_Lo225_c89343	1	203	NA	-	-	-
398480	6R_86.3	NA	-	-	6	532773088	532773412	NA	-	-	-	NA	-	-	Sce_Assembly03_c3224	307	1	NA	c3864_1245	185.39	6Rz
398483_con	7R_100.3	NA	-	-	NA	-	-	NA	-	-	-	2A	2982951	2982747	-	-	-	NA	-	-	-
398486	-	NA	-	-	2	4098412	4097992	NA	-	-	-	4B	306446776	306446353	-	-	-	NA	-	-	-
398495_con	5R_278.8	NA	-	-	5	456838537	456838145	NA	-	-	-	5B	184647123	184646724	-	-	-	NA	-	-	-
398497	2R_198.9	NA	-	-	NA	-	-	NA	-	-	-	IWGSC_CSS_3B_scaff_10757125	124	345	-	-	-	NA	-	-	-
398498	4R_198.7	NA	-	-	7	19329938	19329341	1	48610822	48610461	BRADI1G49950	NA	-	-	-	-	-	NA	-	-	-
398499	-	G75F86X02FYQ5T_5R	31	355	7	250552992	250553344	NA	-	-	-	IWGSC_CSS_5AL_scaff_2674153	2348	2688	Sce_Assembly03_Lo225_c115189	212	4	NA	c3711_565	94.56	5Rz
398501	4R_74.7	NA	-	-	NA	-	-	NA	-	-	-	IWGSC_CSS_7DS_scaff_3921824	10475	10204	Sce_Assembly03_c8456	797	526	NA	c19408_776-985	139.79	4Rz
398502	3R_128.2	NA	-	-	3	476983978	476984411	NA	-	-	-	3D	90661701	90661267	-	-	-	NA	-	-	-
398510	4R_197.7	NA	-	-	7	16067850	16068193	NA	-	-	-	NA	-	-	-	-	-	NA	-	-	-
398512_con	4R_222.9	NA	-	-	NA	-	-	NA	-	-	-	1B	264504306	264504011	-	-	-	NA	-	-	-
398517	-	G8EP86W01CVMXJ_2R	531	296	2	589976622	589976408	NA	-	-	-	2D	138006634	138006390	-	-	-	NA	-	-	-
398519	7R_56.2	G76ZXPN02HNIV9_7R	442	678	4	504208775	504208494	NA	-	-	-	IWGSC_CSS_4DL_scaff_14397440	960	558	Sce_Assembly03_c5844	282	1	NA	c3458_240-523-607	73.93	7Rz
398523	2R_33.4	NA	-	-	NA	-	-	NA	-	-	-	NA	-	-	-	-	-	NA	-	-	-
398525	3R_123	G5IHSOS02IY0TC_3R	1	247	3	478861046	478861524	2	54597641	54598090	BRADI2G56190	IWGSC_CSS_3AL_scaff_4327995	2435	1958	Sce_Assembly03_Lo225_c52766	106	1	NA	-	-	-
398534_con	4R_222.4	NA	-	-	NA	-	-	NA	-	-	-	NA	-	-	-	-	-	NA	-	-	-
398535	4R_57.8	NA	-	-	NA	-	-	NA	-	-	-	1A	159369208	159368932	Sce_Assembly03_P87_c93740	1	232	NA	-	-	-
398536	2R_200.1	G5EUT7Q02HGGLL_2R	306	91	2	616280374	616280677	NA	-	-	-	2D	146913708	146913968	Sce_Assembly03_c6335	1	118	NA	c5968_970	257.78	2Rz
398539_con	2R_69.9	G5EUT7Q01CRD5A_2R	1	357	2	539127246	539126577	5	17011430	17012088	BRADI5G13460	IWGSC_CSS_2BL_scaff_8036914	3091	2435	Sce_Assembly03_c3787	1	654	NA	c5982_1160-1305	120.23	2Rz
398541_con	1R_187.2	NA	-	-	NA	-	-	NA	-	-	-	1D	125265663	125265445	-	-	-	NA	-	-	-
398542	-	NA	-	-	NA	-	-	NA	-	-	-	NA	-	-	-	-	-	NA	-	-	-
398543	6R_192.4	NA	-	-	NA	-	-	NA	-	-	-	NA	-	-	Sce_Assembly03_Lo7_c80234	249	1	NA	-	-	-
398549_con	1R_34	NA	-	-	NA	-	-	5	3482511	3482769	BRADI5G03140	1B	3671053	3671326	-	-	-	NA	-	-	-
398553	-	NA	-	-	NA	-	-	NA	-	-	-	NA	-	-	-	-	-	NA	-	-	-
398554	1R_38.9	NA	-	-	1	10626722	10626136	NA	-	-	-	NA	-	-	-	-	-	NA	-	-	-
398555	6R_182.3	NA	-	-	7	585713143	585713421	1	25879880	25879602	BRADI1G30550	7D	227233812	227234090	Sce_Assembly03_c706	1037	1315	NA	c7540_1109	252.97	6Rz
398555	6R_182.3	NA	-	-	7	585713143	585713421	1	25879880	25879602	BRADI1G30550	7D	227233812	227234090	Sce_Assembly03_c706	1037	1315	NA	c12618_1087	165.92	6Rz
398556	6R_225.5	NA	-	-	NA	-	-	NA	-	-	-	NA	-	-	Sce_Assembly03_Lo152_c85978	204	1	NA	-	-	-
398558	-	NA	-	-	3	8672040	8672332	NA	-	-	-	3B	23180671	23180963	Sce_Assembly03_c20813	345	455	NA	-	-	-
398562	-	NA	-	-	2	411536270	411536492	NA	-	-	-	6D	74645396	74645054	-	-	-	NA	-	-	-
398566_con	-	NA	-	-	NA	-	-	NA	-	-	-	NA	-	-	-	-	-	NA	-	-	-
398567	-	NA	-	-	NA	-	-	NA	-	-	-	NA	-	-	-	-	-	NA	-	-	-
398572	7R_47.4	NA	-	-	2	526950938	526951145	NA	-	-	-	1D	2587349	2587556	Sce_Assembly03_Lo225_c40311	637	533	NA	-	-	-
398573	4R_205.7	G562D2H02HSGG0_4R	427	1	7	9728571	9728055	NA	-	-	-	NA	-	-	Sce_Assembly03_Lo225_c63561	1	171	NA	-	-	-
398577_con	4R_206.9	NA	-	-	NA	-	-	NA	-	-	-	NA	-	-	-	-	-	NA	-	-	-
398579	5R_56.3	NA	-	-	NA	-	-	NA	-	-	-	NA	-	-	-	-	-	NA	-	-	-
398580_con	-	NA	-	-	NA	-	-	NA	-	-	-	NA	-	-	-	-	-	NA	-	-	-
398583	-	NA	-	-	NA	-	-	NA	-	-	-	NA	-	-	-	-	-	NA	-	-	-
398587	-	NA	-	-	NA	-	-	NA	-	-	-	NA	-	-	-	-	-	NA	-	-	-
398598	-	NA	-	-	2	4115822	4116137	NA	-	-	-	NA	-	-	-	-	-	NA	-	-	-
398599	5R_73.8	NA	-	-	NA	-	-	NA	-	-	-	NA	-	-	-	-	-	NA	-	-	-
398612_con	2R_208.3	NA	-	-	NA	-	-	NA	-	-	-	NA	-	-	Sce_Assembly03_c30947	310	19	NA	-	-	-
398618	3R_94.8	NA	-	-	NA	-	-	NA	-	-	-	3B	470977039	470977370	-	-	-	NA	-	-	-
398619_con	5R_31.5	NA	-	-	NA	-	-	NA	-	-	-	NA	-	-	-	-	-	NA	-	-	-
398625	-	NA	-	-	NA	-	-	NA	-	-	-	7A	155410612	155410898	-	-	-	NA	-	-	-
398627_con	3R_110.6	G5EUT7Q01EP2OG_2R	448	18	3	516743616	516743905	4	6768189	6768444	BRADI4G07854	1D	26333110	26333876	Sce_Assembly03_P87_c34072	618	425	NA	-	-	-
398629_con	6R_106.6	NA	-	-	3	536382272	536381870	NA	-	-	-	3A	173670954	173670553	Sce_Assembly03_c3350	56	457	NA	c1156_1264	194.7	6Rz
398632	1R_53.5	NA	-	-	NA	-	-	NA	-	-	-	NA	-	-	-	-	-	NA	-	-	-
398633	4R_197.5	NA	-	-	NA	-	-	NA	-	-	-	NA	-	-	-	-	-	NA	-	-	-
398634	4R_57.6	NA	-	-	NA	-	-	NA	-	-	-	NA	-	-	-	-	-	NA	-	-	-
398636_con	4R_104.6	NA	-	-	NA	-	-	NA	-	-	-	NA	-	-	-	-	-	NA	-	-	-
398637	4R_280.3	NA	-	-	6	5466841	5466525	NA	-	-	-	6B	2367357	2367041	-	-	-	NA	-	-	-
398641	2R_31.2	G5IHSOS01DEZBA_2R	32	245	2	557306373	557306586	5	22004606	22004812	BRADI5G18880	IWGSC_CSS_2BL_scaff_7990091	2984	3197	Sce_Assembly03_c14073	716	503	NA	-	-	-
398644	-	NA	-	-	NA	-	-	NA	-	-	-	1D	95857106	95856662	Sce_Assembly03_c636	1871	1489	NA	-	-	-
398649_con	5R_308.6	NA	-	-	NA	-	-	NA	-	-	-	NA	-	-	-	-	-	NA	-	-	-
398650_con	-	NA	-	-	2	18386773	18387100	NA	-	-	-	IWGSC_CSS_5DL_scaff_4579733	3138	3465	Sce_Assembly03_Lo152_c89533	237	1	NA	-	-	-
398651_con	1R_137.1	GPVJ0NR01B3SPO_1R	1	250	1	423432950	423432426	NA	-	-	-	NA	-	-	-	-	-	NA	c11689_884	145.44	1Rz
398652	2R_63	NA	-	-	NA	-	-	NA	-	-	-	NA	-	-	Sce_Assembly03_Lo225_c47665	126	445	NA	-	-	-
398653_con	5R_319.3	NA	-	-	NA	-	-	NA	-	-	-	5D	122523800	122523356	-	-	-	NA	-	-	-
398658	4R_217	NA	-	-	NA	-	-	NA	-	-	-	NA	-	-	-	-	-	NA	-	-	-
398660	-	NA	-	-	NA	-	-	NA	-	-	-	NA	-	-	-	-	-	NA	-	-	-
398678	-	NA	-	-	NA	-	-	NA	-	-	-	NA	-	-	Sce_Assembly03_c9340	597	752	NA	-	-	-
398681_con	6R_243.8	NA	-	-	NA	-	-	NA	-	-	-	NA	-	-	-	-	-	NA	-	-	-
398692_con	5R_274.2	NA	-	-	NA	-	-	NA	-	-	-	NA	-	-	-	-	-	NA	-	-	-
398694	3R_80.1	NA	-	-	NA	-	-	NA	-	-	-	NA	-	-	Sce_Assembly03_Lo225_c67881	1	285	NA	-	-	-
398697_con	4R_286.6	NA	-	-	NA	-	-	NA	-	-	-	6B	6212492	6212801	Sce_Assembly03_P87_c92605	1	232	NA	-	-	-
398699	4R_286.5	G49NJZT01DT85A_3R	109	396	NA	-	-	NA	-	-	-	NA	-	-	-	-	-	NA	c5149_346-723	132.76	3Rz
398700	4R_22.5	NA	-	-	NA	-	-	4	25240609	25240355	NA	IWGSC_CSS_4DS_scaff_2275621	2115	1699	Sce_Assembly03_Lo225_c59133	1	114	NA	-	-	-
398702	2R_100.4	NA	-	-	3	51597508	51598036	2	10447436	10447643	BRADI2G12100	3A	20751731	20752278	-	-	-	NA	-	-	-
398703	3R_16.8	NA	-	-	NA	-	-	NA	-	-	-	NA	-	-	-	-	-	NA	-	-	-
398705_con	3R_118.9	NA	-	-	NA	-	-	NA	-	-	-	3D	98243678	98243921	-	-	-	NA	-	-	-
398706	5R_249.6	NA	-	-	NA	-	-	NA	-	-	-	NA	-	-	-	-	-	NA	-	-	-
398708_con	-	G7DL51X02JXUSD_6R	370	89	6	464526094	464525787	NA	-	-	-	6A	187705252	187704943	Sce_Assembly03_c1741	1134	950	NA	c3285_3301	109.79	6Rz
398708_con	-	G7DL51X02JXUSD_6R	370	89	6	464526094	464525787	NA	-	-	-	6A	187705252	187704943	Sce_Assembly03_c1741	1134	950	NA	c9416_261	107.06	6Rz
398716_con	4R_267.9	NA	-	-	NA	-	-	NA	-	-	-	NA	-	-	-	-	-	NA	-	-	-
398717	2R_195.5	NA	-	-	NA	-	-	NA	-	-	-	IWGSC_CSS_2AL_scaff_6407659	7098	6862	-	-	-	NA	-	-	-
398718_con	5R_284.6	NA	-	-	NA	-	-	NA	-	-	-	5D	68207267	68207483	-	-	-	NA	-	-	-
398719	-	NA	-	-	NA	-	-	NA	-	-	-	NA	-	-	-	-	-	NA	-	-	-
398720	4R_232.6	NA	-	-	NA	-	-	NA	-	-	-	NA	-	-	-	-	-	NA	-	-	-
398724_con	2R_52.5	NA	-	-	NA	-	-	NA	-	-	-	IWGSC_CSS_7BL_scaff_6743204	194	634	-	-	-	NA	-	-	-
398725_con	-	NA	-	-	7	307719332	307719787	NA	-	-	-	4A	137469344	137468886	-	-	-	NA	-	-	-
398726	3R_125.8	NA	-	-	NA	-	-	NA	-	-	-	NA	-	-	-	-	-	NA	-	-	-
398734_con	5R_145.3	NA	-	-	NA	-	-	NA	-	-	-	NA	-	-	-	-	-	NA	-	-	-
398735	2R_45.9	NA	-	-	NA	-	-	NA	-	-	-	NA	-	-	Sce_Assembly03_c6283	306	201	NA	c10413_1730	118.87	2Rz
398738	6R_245	NA	-	-	7	600307786	600307571	4	8773237	8773922	NA	IWGSC_CSS_7AL_scaff_4437049	6701	6002	Sce_Assembly03_c24575	1	371	NA	-	-	-
398747	4R_287.2	NA	-	-	NA	-	-	NA	-	-	-	NA	-	-	-	-	-	NA	-	-	-
398759	4R_0.7	NA	-	-	NA	-	-	NA	-	-	-	NA	-	-	-	-	-	NA	-	-	-
398761	2R_218.3	NA	-	-	NA	-	-	NA	-	-	-	NA	-	-	-	-	-	NA	-	-	-
398764	-	NA	-	-	NA	-	-	NA	-	-	-	NA	-	-	-	-	-	NA	-	-	-
398765_con	3R_113.2	G40IFLJ02FLLMY_3R	1	346	3	490569094	490569566	NA	-	-	-	3A	155199248	155198765	Sce_Assembly03_c14320	383	758	NA	-	-	-
398766	6R_94.8	NA	-	-	NA	-	-	NA	-	-	-	4B	311634638	311633759	Sce_Assembly03_Lo152_c83788	243	1	NA	-	-	-
398768	1R_138.2	NA	-	-	NA	-	-	NA	-	-	-	NA	-	-	-	-	-	NA	-	-	-
398776	-	G49NJZT02FRY1K_3R	1	429	3	428705951	428705398	2	48816270	48816674	BRADI2G48570	3B	511623731	511623001	Sce_Assembly03_c1714	1817	1665	NA	c5029_1152-690	126.1	3Rz
398776	-	G49NJZT02FRY1K_3R	1	429	3	428705951	428705398	2	48816270	48816674	BRADI2G48570	3B	511623731	511623001	Sce_Assembly03_c1714	1817	1665	NA	c4040_1811	99.5	3Rz
398776	-	G49NJZT02FRY1K_3R	1	429	3	428705951	428705398	2	48816270	48816674	BRADI2G48570	3B	511623731	511623001	Sce_Assembly03_c1714	1817	1665	NA	c15621_535-634	123.78	3Rz
398778	-	NA	-	-	NA	-	-	1	8254699	8254994	BRADI1G11180	IWGSC_CSS_5AS_scaff_469581	532	838	Sce_Assembly03_P87_c119031	206	1	NA	-	-	-
398781_con	1R_131.5	NA	-	-	NA	-	-	NA	-	-	-	IWGSC_CSS_1AL_scaff_3911002	511	245	-	-	-	NA	-	-	-
398783	-	NA	-	-	NA	-	-	NA	-	-	-	NA	-	-	-	-	-	NA	-	-	-
398784_con	3R_154.3	G40IFLJ01BEGU3_3R	1	261	2	422033657	422034159	NA	-	-	-	3D	100609234	100608732	-	-	-	NA	c8847_305	184.52	3Rz
398786_con	3R_109.8	NA	-	-	3	489562090	489561697	NA	-	-	-	IWGSC_CSS_3AL_scaff_4360122	5331	4924	-	-	-	NA	-	-	-
398788_con	-	NA	-	-	1	128009653	128010021	3	32708201	32708526	BRADI3G30547	1B	142710704	142711074	-	-	-	NA	-	-	-
398791	2R_52	NA	-	-	2	447525783	447525006	NA	-	-	-	2B	66907396	66906495	Sce_Assembly03_Lo7_c72824	117	1	NA	-	-	-
398792_con	-	G613Y7R02JT42H_5R	328	1	5	361199339	361198861	4	34168482	34168730	BRADI4G28767	IWGSC_CSS_5AL_scaff_2785477	5543	6052	Sce_Assembly03_c642	1118	936	NA	c1827_769	104.65	5Rz
398794	-	NA	-	-	7	9905786	9905435	NA	-	-	-	IWGSC_CSS_7DS_scaff_1331266	7804	7450	Sce_Assembly03_c10241	473	114	NA	Xscm245	200.75	4Rz
398795	-	NA	-	-	NA	-	-	NA	-	-	-	NA	-	-	-	-	-	NA	-	-	-
398796_con	1R_66	NA	-	-	NA	-	-	NA	-	-	-	NA	-	-	-	-	-	NA	-	-	-
398800_con	5R_347.3	NA	-	-	NA	-	-	NA	-	-	-	NA	-	-	-	-	-	NA	-	-	-
398801	-	NA	-	-	2	485363668	485364369	NA	-	-	-	IWGSC_CSS_2DS_scaff_5382161	1686	985	Sce_Assembly03_c6675	911	804	NA	-	-	-
398802	7R_59.4	NA	-	-	4	481530652	481530305	1	69348200	69348550	BRADI1G71330	IWGSC_CSS_5BL_scaff_10866845	3879	3287	-	-	-	NA	-	-	-
398805	-	NA	-	-	NA	-	-	NA	-	-	-	NA	-	-	Sce_Assembly03_c10097	2	321	NA	-	-	-
398807	5R_48.7	NA	-	-	NA	-	-	NA	-	-	-	NA	-	-	-	-	-	NA	-	-	-
398810	-	NA	-	-	NA	-	-	NA	-	-	-	NA	-	-	-	-	-	NA	-	-	-
398811	-	NA	-	-	NA	-	-	NA	-	-	-	NA	-	-	-	-	-	NA	-	-	-
398813_con	1R_136.8	GPVJ0NR01BOTE0_1R	473	200	1	413617332	413617015	2	21335074	21334763	BRADI2G23670	1B	230653432	230653115	-	-	-	NA	c8121_363-498	132.98	1Rz
398814	6R_24.7	NA	-	-	NA	-	-	NA	-	-	-	4A	155849907	155850232	-	-	-	NA	-	-	-
398815	-	G613Y7R01EO254_4R	404	1	4	8081946	8081370	1	9412861	9412411	BRADI1G12510	4B	8349933	8349362	Sce_Assembly03_c2758	229	513	NA	c12666_1048-1172-1427-782	48.62	4Rz
398817	5R_276.4	NA	-	-	NA	-	-	NA	-	-	-	NA	-	-	-	-	-	NA	-	-	-
398819	-	NA	-	-	NA	-	-	NA	-	-	-	NA	-	-	-	-	-	NA	-	-	-
398823	4R_268.4	NA	-	-	NA	-	-	NA	-	-	-	NA	-	-	Sce_Assembly03_P105_c61832	1	222	NA	-	-	-
398827_con	5R_344.5	NA	-	-	5	512596907	512597506	NA	-	-	-	NA	-	-	-	-	-	NA	-	-	-
398831	-	NA	-	-	NA	-	-	NA	-	-	-	5D	11094604	11095182	Sce_Assembly03_c3013	435	114	NA	-	-	-
398834_con	2R_51.1	NA	-	-	2	417349604	417349239	1	19416798	19416452	BRADI1G24160	2D	118959276	118958918	-	-	-	NA	-	-	-
398835	-	NA	-	-	NA	-	-	NA	-	-	-	NA	-	-	-	-	-	NA	-	-	-
398836_con	7R_140	NA	-	-	NA	-	-	NA	-	-	-	NA	-	-	-	-	-	NA	-	-	-
398837	-	G5Y8MOU02H3UP0_5R	2	240	4	536560515	536560100	1	73836023	73836247	BRADI1G77547	IWGSC_CSS_4DL_scaff_14352539	21420	20996	Sce_Assembly03_c13397	797	695	NA	c23604_1618	327.9	5Rz
398838_con	-	NA	-	-	4	201096	201471	NA	-	-	-	IWGSC_CSS_4DS_scaff_2326939	34661	34279	Sce_Assembly03_c33067	145	1	NA	-	-	-
398841_con	1R_38.9	NA	-	-	NA	-	-	NA	-	-	-	IWGSC_CSS_5DS_scaff_2774297	2422	1972	Sce_Assembly03_Lo225_c36482	247	23	NA	-	-	-
398842	-	NA	-	-	NA	-	-	NA	-	-	-	IWGSC_CSS_3AS_scaff_3297967	460	259	-	-	-	NA	-	-	-
398849_con	-	G49NJZT02HLSQZ_3R	6	396	NA	-	-	NA	-	-	-	IWGSC_CSS_6DS_scaff_2085828	1349	1059	-	-	-	NA	-	-	-
398851_con	1R_85.4	NA	-	-	NA	-	-	NA	-	-	-	1D	57726458	57726055	Sce_Assembly03_Lo152_c79258	1	251	NA	-	-	-
399242	-	NA	-	-	NA	-	-	NA	-	-	-	NA	-	-	-	-	-	NA	-	-	-
399249	2R_108	NA	-	-	NA	-	-	NA	-	-	-	NA	-	-	Sce_Assembly03_c12462	105	257	NA	-	-	-
399253_con	-	NA	-	-	NA	-	-	NA	-	-	-	NA	-	-	-	-	-	NA	-	-	-
399254	-	G49NJZT01EIOA3_3R	1	281	3	47884991	47885377	NA	-	-	-	3B	153185961	153185561	Sce_Assembly03_c697	2495	2097	NA	c6910_735	101.29	3Rz
399258_con	3R_26.5	G73J0XM02INP5Z_7R	212	446	7	315649528	315650166	3	43878808	43878167	BRADI3G42170	7B	54677119	54676478	Sce_Assembly03_c19642	1	494	NA	GRM0365	90.17	7Rz
399259	5R_347.4	NA	-	-	5	521963338	521963092	NA	-	-	-	5D	141506309	141506554	Sce_Assembly03_c979	316	34	NA	c11489_1124	252.86	5Rz
399261_con	-	NA	-	-	NA	-	-	NA	-	-	-	NA	-	-	-	-	-	NA	-	-	-
399265_con	4R_278.5	G69HL7G01CIOZL_4R	124	369	NA	-	-	NA	-	-	-	NA	-	-	-	-	-	NA	-	-	-
399268	3R_37.8	G49NJZT02HLSQZ_3R	1	429	NA	-	-	NA	-	-	-	6D	24078897	24078435	-	-	-	NA	c12779_636-767-849	155.73	3Rz
399269	1R_106.7	NA	-	-	NA	-	-	NA	-	-	-	1B	160887305	160887531	-	-	-	NA	-	-	-
399272	4R_166.6	NA	-	-	NA	-	-	NA	-	-	-	NA	-	-	-	-	-	NA	-	-	-
399275	3R_200.7	NA	-	-	6	538291487	538290896	NA	-	-	-	IWGSC_CSS_6DL_scaff_3231121	5163	4567	Sce_Assembly03_c2369	1829	1410	NA	-	-	-
399278_con	1R_45.1	NA	-	-	NA	-	-	NA	-	-	-	NA	-	-	-	-	-	NA	-	-	-
399279	-	NA	-	-	4	133477321	133477002	NA	-	-	-	IWGSC_CSS_4AL_scaff_7134487	1706	2026	Sce_Assembly03_c7362	610	761	NA	-	-	-
399280	2R_50.5	NA	-	-	NA	-	-	NA	-	-	-	2B	108120073	108120522	-	-	-	NA	-	-	-
399281	6R_107.6	NA	-	-	NA	-	-	NA	-	-	-	NA	-	-	-	-	-	NA	-	-	-
399286_con	-	GPVJ0NR01A5ZL1_1R	1	281	1	278590843	278591116	NA	-	-	-	1B	191688164	191688707	-	-	-	NA	-	-	-
399295	2R_34.5	GPVJ0NR01CJXMV_1R	108	426	NA	-	-	NA	-	-	-	NA	-	-	-	-	-	NA	c14487_256	96.63	1Rz
399296_con	-	NA	-	-	3	27511810	27512221	NA	-	-	-	3B	89397846	89398260	Sce_Assembly03_Lo152_c119470	4	206	NA	-	-	-
399297_con	3R_35.7	NA	-	-	NA	-	-	NA	-	-	-	NA	-	-	-	-	-	NA	-	-	-
399307_con	2R_210.9	NA	-	-	NA	-	-	NA	-	-	-	NA	-	-	Sce_Assembly03_P105_c36978	351	224	gnl|TREP|TREP3107	-	-	-
399310_con	1R_57	NA	-	-	NA	-	-	NA	-	-	-	NA	-	-	-	-	-	NA	-	-	-
399311_con	3R_111.5	NA	-	-	NA	-	-	NA	-	-	-	NA	-	-	Sce_Assembly03_Lo225_c46447	135	272	gnl|TREP|TREP3092	-	-	-
399316	4R_181.4	NA	-	-	NA	-	-	NA	-	-	-	NA	-	-	-	-	-	NA	-	-	-
399319_con	1R_128.1	NA	-	-	1	71086823	71087223	NA	-	-	-	1D	65967797	65967195	-	-	-	NA	-	-	-
399323_con	4R_197.5	NA	-	-	NA	-	-	NA	-	-	-	7D	6884862	6884547	-	-	-	NA	-	-	-
399325	7R_88	NA	-	-	NA	-	-	NA	-	-	-	NA	-	-	-	-	-	NA	-	-	-
399333	2R_44.5	NA	-	-	NA	-	-	NA	-	-	-	NA	-	-	Sce_Assembly03_c20255	134	1	NA	-	-	-
399338	-	G73J0XM01DMPRS_7R	1	328	7	502570627	502571764	1	31914793	31914338	BRADI1G36250	7A	120551385	120552500	Sce_Assembly03_c30643	1	318	NA	GRM0051	120.87	7Rz
399339	5R_117	G7FJU1X01D3TYY_6R	1	242	6	418714196	418713847	3	52131527	52131165	BRADI3G51020	6A	159068389	159068738	Sce_Assembly03_c8870	261	415	NA	c1150_2505	91.11	6Rz
399351_con	3R_202.8	NA	-	-	NA	-	-	NA	-	-	-	NA	-	-	-	-	-	NA	-	-	-
399352_con	-	NA	-	-	NA	-	-	NA	-	-	-	NA	-	-	Sce_Assembly03_c7903	496	356	NA	c12190_720	147.87	6Rz
399353	7R_154.8	NA	-	-	7	520311472	520311186	NA	-	-	-	7A	125977608	125977840	-	-	-	NA	-	-	-
399358_con	5R_226.2	NA	-	-	NA	-	-	NA	-	-	-	NA	-	-	-	-	-	NA	-	-	-
399368_con	4R_307.7	NA	-	-	NA	-	-	NA	-	-	-	6A	2507240	2507737	-	-	-	gnl|TREP|TREP3092	-	-	-
399377_con	6R_183.6	NA	-	-	7	584704554	584704811	NA	-	-	-	7B	238046883	238047221	-	-	-	NA	-	-	-
399378	-	NA	-	-	NA	-	-	NA	-	-	-	NA	-	-	-	-	-	NA	-	-	-
399379_con	3R_35.5	NA	-	-	NA	-	-	NA	-	-	-	5B	272800906	272801102	Sce_Assembly03_P105_c36479	148	395	NA	-	-	-
399381_con	-	G6Z8DEW01BWWRN_5R	158	369	NA	-	-	NA	-	-	-	NA	-	-	-	-	-	NA	-	-	-
399382	-	NA	-	-	NA	-	-	NA	-	-	-	NA	-	-	-	-	-	NA	-	-	-
399386	3R_84.9	NA	-	-	NA	-	-	NA	-	-	-	NA	-	-	-	-	-	NA	-	-	-
399387_con	4R_245.4	NA	-	-	NA	-	-	NA	-	-	-	NA	-	-	-	-	-	NA	-	-	-
399391_con	7R_20.8	NA	-	-	NA	-	-	NA	-	-	-	NA	-	-	-	-	-	NA	-	-	-
399396	-	NA	-	-	NA	-	-	NA	-	-	-	NA	-	-	Sce_Assembly03_P105_c35159	313	630	gnl|TREP|TREP3256	-	-	-
399398_con	3R_120.1	NA	-	-	3	477391766	477391403	NA	-	-	-	3B	239568942	239569320	Sce_Assembly03_c12462	486	105	NA	-	-	-
399406	6R_186.2	NA	-	-	NA	-	-	NA	-	-	-	NA	-	-	-	-	-	NA	-	-	-
399416_con	6R_232.9	NA	-	-	7	599381521	599382004	1	25276360	25276760	BRADI1G29750	7D	228959256	228958938	Sce_Assembly03_c5821	1018	1298	NA	-	-	-
399421	6R_202.5	NA	-	-	NA	-	-	NA	-	-	-	3B	589223051	589223374	-	-	-	NA	-	-	-
399423	5R_242.6	NA	-	-	NA	-	-	NA	-	-	-	NA	-	-	-	-	-	NA	-	-	-
399424	3R_74.1	NA	-	-	NA	-	-	NA	-	-	-	NA	-	-	-	-	-	NA	-	-	-
399429_con	-	NA	-	-	NA	-	-	NA	-	-	-	NA	-	-	Sce_Assembly03_Lo225_c39836	236	361	gnl|TREP|TREP3107	-	-	-
399431	7R_149.8	NA	-	-	NA	-	-	NA	-	-	-	NA	-	-	-	-	-	NA	-	-	-
399432	4R_212.9	NA	-	-	NA	-	-	NA	-	-	-	IWGSC_CSS_4AL_scaff_7174147	3104	3369	-	-	-	NA	-	-	-
399434	5R_17.2	NA	-	-	NA	-	-	NA	-	-	-	NA	-	-	-	-	-	NA	-	-	-
399442	2R_33.3	G4YLJF201CTRHS_2R	386	2	NA	-	-	NA	-	-	-	2D	28982342	28981292	Sce_Assembly03_Lo7_c66591	291	1	NA	c1368_661-889	205.97	2Rz
399442	2R_33.3	G4YLJF201CTRHS_2R	386	2	NA	-	-	NA	-	-	-	2D	28982342	28981292	Sce_Assembly03_Lo7_c66591	291	1	NA	c1815_1327-1336	109.81	2Rz
399452_con	6R_242.5	NA	-	-	6	530768674	530768437	NA	-	-	-	6A	205857873	205858114	-	-	-	NA	-	-	-
399462	5R_315.7	NA	-	-	NA	-	-	NA	-	-	-	NA	-	-	-	-	-	NA	-	-	-
399467	-	G40IFLJ01BRBXO_3R	284	1	3	51015681	51015426	NA	-	-	-	3B	99229286	99229024	Sce_Assembly03_P105_c36978	224	351	NA	-	-	-
399481	3R_63.8	NA	-	-	NA	-	-	NA	-	-	-	NA	-	-	-	-	-	NA	-	-	-
399485	4R_183.5	G76ZXPN01CS5OF_7R	427	6	7	256596659	256595894	3	12922312	12922567	BRADI3G14520	IWGSC_CSS_7AS_scaff_4236403	2085	1306	Sce_Assembly03_c5812	632	529	NA	c6659_844	114.63	7Rz
399489	6R_185.6	NA	-	-	NA	-	-	NA	-	-	-	NA	-	-	-	-	-	NA	-	-	-
399497_con	4R_234.5	NA	-	-	NA	-	-	NA	-	-	-	NA	-	-	-	-	-	NA	-	-	-
399498_con	3R_189.2	NA	-	-	NA	-	-	NA	-	-	-	NA	-	-	-	-	-	NA	-	-	-
399502	-	G73J0XM01BYHH2_7R	1	364	7	247146413	247146675	NA	-	-	-	7A	58294915	58295405	Sce_Assembly03_Lo225_c121491	100	1	NA	c4440_1369	115.91	7Rz
399505_con	5R_243.1	NA	-	-	NA	-	-	NA	-	-	-	NA	-	-	Sce_Assembly03_P105_c48548	429	102	NA	-	-	-
399514	-	NA	-	-	7	158384957	158383949	1	41459319	41459794	BRADI1G43637	IWGSC_CSS_7AS_scaff_4189633	1576	1078	Sce_Assembly03_c11873	702	390	NA	c22580_519	116.61	4Rz
399515_con	2R_208.3	NA	-	-	NA	-	-	NA	-	-	-	NA	-	-	-	-	-	NA	-	-	-
399516	5R_209.7	G7FJU1X01B7YMR_6R	332	1	6	245671383	245670874	NA	-	-	-	6D	115806882	115807412	Sce_Assembly03_c29107	353	1	NA	c10920_907	88.76	6Rz
399518	1R_65.8	NA	-	-	NA	-	-	NA	-	-	-	NA	-	-	-	-	-	NA	-	-	-
399519_con	-	NA	-	-	NA	-	-	3	47747350	47747760	BRADI3G45760	3A	127320630	127320223	Sce_Assembly03_Lo152_c89495	237	1	NA	-	-	-
399525	4R_109	NA	-	-	NA	-	-	NA	-	-	-	7B	94666216	94666642	-	-	-	NA	-	-	-
399529	2R_19.6	NA	-	-	morex_contig_495121	609	905	NA	-	-	-	2D	129673127	129673368	-	-	-	NA	-	-	-
399531_con	5R_137.9	NA	-	-	NA	-	-	NA	-	-	-	IWGSC_CSS_5AL_scaff_2691219	1176	799	-	-	-	NA	-	-	-
399539	-	NA	-	-	NA	-	-	NA	-	-	-	NA	-	-	-	-	-	NA	-	-	-
399540_con	6R_135.4	NA	-	-	NA	-	-	NA	-	-	-	IWGSC_CSS_2AS_scaff_5254246	4886	4626	-	-	-	NA	-	-	-
399541_con	6R_82.5	G7DL51X01C1FVW_6R	1	393	6	529226592	529227284	NA	-	-	-	IWGSC_CSS_6DL_scaff_1675857	1968	1426	Sce_Assembly03_P105_c50407	408	45	NA	c5923_467	88.54	6Rz
399547	-	NA	-	-	NA	-	-	NA	-	-	-	NA	-	-	-	-	-	NA	-	-	-
399549_con	3R_56	G49NJZT01EAKYJ_3R	185	385	morex_contig_308122	407	175	NA	-	-	-	IWGSC_CSS_2AL_scaff_6350230	1073	1311	Sce_Assembly03_P105_c48884	45	426	NA	c414_1992	125.81	3Rz
399551	1R_142.2	NA	-	-	NA	-	-	NA	-	-	-	NA	-	-	-	-	-	NA	-	-	-
399554	-	NA	-	-	5	406614781	406614380	NA	-	-	-	5D	45024997	45024574	-	-	-	NA	-	-	-
399555	-	G5IHSOS02HDTAE_3R	309	1	3	432985557	432986145	2	49852727	49853326	BRADI2G49840	IWGSC_CSS_3DL_scaff_6902227	3449	2842	Sce_Assembly03_c5767	1148	968	NA	c15621_535-634	123.78	3Rz
399559_con	2R_167	NA	-	-	7	459739283	459739085	NA	-	-	-	5B	182663313	182663513	-	-	-	NA	-	-	-
399560	4R_217.7	NA	-	-	NA	-	-	NA	-	-	-	NA	-	-	-	-	-	NA	-	-	-
399563_con	-	NA	-	-	NA	-	-	NA	-	-	-	NA	-	-	-	-	-	NA	-	-	-
399565	1R_93.3	NA	-	-	NA	-	-	NA	-	-	-	6D	91819180	91818945	-	-	-	NA	-	-	-
399568	2R_194.9	NA	-	-	NA	-	-	NA	-	-	-	NA	-	-	-	-	-	NA	-	-	-
399570	-	NA	-	-	NA	-	-	NA	-	-	-	NA	-	-	-	-	-	NA	-	-	-
399573	-	NA	-	-	NA	-	-	NA	-	-	-	NA	-	-	-	-	-	NA	-	-	-
399574_con	5R_319.4	NA	-	-	5	440942077	440941559	NA	-	-	-	IWGSC_CSS_5DL_scaff_4591909	7135	7637	Sce_Assembly03_c7207	638	752	NA	c22500_246	181.38	5Rz
399575_con	4R_212.6	G69HL7G02GOIUX_4R	153	474	7	15312025	15311620	NA	-	-	-	IWGSC_CSS_7AS_scaff_4081266	585	879	Sce_Assembly03_Lo152_c105683	2	222	NA	c5198_703	206.34	4Rz
399577	-	NA	-	-	5	480853450	480853199	NA	-	-	-	5A	98258290	98258541	Sce_Assembly03_c11349	12	263	NA	-	-	-
399588_con	2R_181.3	NA	-	-	NA	-	-	NA	-	-	-	NA	-	-	Sce_Assembly03_c21227	342	533	NA	-	-	-
399589_con	-	NA	-	-	4	154398354	154398867	4	31629643	31629109	BRADI4G26430	4A	98986933	98986419	Sce_Assembly03_Lo225_c47050	455	183	NA	-	-	-
399592	1R_134.8	NA	-	-	1	318514359	318514613	NA	-	-	-	1A	194912047	194911786	-	-	-	NA	-	-	-
399593	-	GP3EJ2G01C06Z5_1R	28	328	1H_unordered	8456444	8456142	NA	-	-	-	1B	46568831	46569131	Sce_Assembly03_c1629	1042	1236	NA	c2018_566	96.63	1Rz
399603_con	-	NA	-	-	NA	-	-	NA	-	-	-	IWGSC_CSS_5DL_scaff_4502682	4711	4288	Sce_Assembly03_c636	1915	1489	NA	-	-	-
399606	5R_305.7	NA	-	-	NA	-	-	NA	-	-	-	5A	99871443	99871117	Sce_Assembly03_P87_c93726	1	112	NA	-	-	-
399607	2R_165.6	NA	-	-	NA	-	-	NA	-	-	-	NA	-	-	-	-	-	NA	-	-	-
399621	2R_169.4	NA	-	-	NA	-	-	NA	-	-	-	NA	-	-	-	-	-	NA	-	-	-
399626	-	NA	-	-	NA	-	-	NA	-	-	-	1A	193747696	193747481	-	-	-	NA	-	-	-
399627_con	3R_81.1	NA	-	-	3HL_unordered	58698	58285	3	12065856	12065492	BRADI3G13520	3B	557051229	557051625	-	-	-	NA	-	-	-
399629	-	NA	-	-	4	416298591	416298900	NA	-	-	-	4A	42031774	42031452	-	-	-	NA	-	-	-
399633	6R_183.8	NA	-	-	NA	-	-	NA	-	-	-	NA	-	-	-	-	-	NA	-	-	-
399635	6R_264.2	NA	-	-	3	553746526	553746179	3	21457434	21457661	BRADI3G22380	IWGSC_CSS_3AL_scaff_4449305	296	647	Sce_Assembly03_P105_c34194	659	534	NA	-	-	-
399639_con	-	NA	-	-	NA	-	-	NA	-	-	-	4A	114574911	114574549	-	-	-	NA	-	-	-
399641_con	5R_342.1	NA	-	-	NA	-	-	NA	-	-	-	NA	-	-	-	-	-	NA	-	-	-
399648	-	NA	-	-	6	21994987	21994696	3	1165080	1164780	BRADI3G01930	IWGSC_CSS_6AS_scaff_4412657	12385	12088	Sce_Assembly03_c7955	872	760	NA	-	-	-
399649	-	NA	-	-	2	6496789	6497016	NA	-	-	-	IWGSC_CSS_2BS_scaff_5245581	1186	1396	-	-	-	NA	-	-	-
399651	7R_56.1	NA	-	-	NA	-	-	NA	-	-	-	5D	152132831	152133049	-	-	-	NA	-	-	-
399653	6R_82.1	G7DL51X02GRHW7_6R	231	7	NA	-	-	NA	-	-	-	NA	-	-	Sce_Assembly03_c21178	64	173	NA	c4439_692	176.33	6Rz
399654_con	7R_148.6	NA	-	-	NA	-	-	NA	-	-	-	7D	209994948	209994594	-	-	-	NA	-	-	-
399658	-	NA	-	-	NA	-	-	NA	-	-	-	2B	17328604	17328404	-	-	-	NA	-	-	-
399661	-	NA	-	-	NA	-	-	NA	-	-	-	NA	-	-	Sce_Assembly03_Lo7_c64623	179	1	NA	-	-	-
399662_con	1R_41.4	NA	-	-	NA	-	-	NA	-	-	-	NA	-	-	-	-	-	NA	-	-	-
399663	5R_188.7	NA	-	-	NA	-	-	NA	-	-	-	NA	-	-	-	-	-	NA	-	-	-
399665	7R_66.8	NA	-	-	NA	-	-	NA	-	-	-	IWGSC_CSS_2DL_scaff_9846712	6264	6531	-	-	-	NA	-	-	-
399667	4R_216.3	NA	-	-	NA	-	-	NA	-	-	-	NA	-	-	-	-	-	NA	-	-	-
399669	-	NA	-	-	NA	-	-	NA	-	-	-	NA	-	-	Sce_Assembly03_Lo225_c86644	239	15	NA	-	-	-
399673	7R_163	NA	-	-	NA	-	-	NA	-	-	-	2D	12293858	12294205	-	-	-	NA	-	-	-
399677_con	-	NA	-	-	2	537654850	537654581	NA	-	-	-	2B	219590424	219590697	-	-	-	NA	-	-	-
399680_con	6R_100.3	NA	-	-	3	535656356	535655942	3	17510842	17510489	BRADI3G18940	NA	-	-	Sce_Assembly03_c2548	1275	1141	NA	-	-	-
399681	5R_36.5	NA	-	-	NA	-	-	NA	-	-	-	NA	-	-	-	-	-	NA	-	-	-
399682	4R_303.1	NA	-	-	NA	-	-	NA	-	-	-	NA	-	-	Sce_Assembly03_c12585	837	506	NA	-	-	-
399684	1R_187.1	NA	-	-	NA	-	-	NA	-	-	-	1D	124308114	124307854	Sce_Assembly03_P87_c47748	216	443	NA	-	-	-
399689	4R_230.1	NA	-	-	NA	-	-	NA	-	-	-	7D	3012952	3013424	Sce_Assembly03_P87_c100291	1	226	NA	-	-	-
399692	5R_208	NA	-	-	3	166141965	166141630	NA	-	-	-	3D	40577378	40577724	Sce_Assembly03_Lo152_c44421	507	129	NA	-	-	-
399701_con	1R_193.1	NA	-	-	1	455083637	455083902	NA	-	-	-	1B	284352482	284352095	-	-	-	NA	-	-	-
399706_con	2R_31.4	NA	-	-	2	554134309	554134742	NA	-	-	-	NA	-	-	-	-	-	NA	-	-	-
399707_con	-	G6Z8DEW02JA0S8_5R	1	436	5	443218346	443217791	4	38739943	38739551	BRADI4G32941	IWGSC_CSS_5DL_scaff_4557157	1742	2285	Sce_Assembly03_c954	1464	1322	NA	c17946_696	135.63	5Rz
399714	4R_53.5	G5Y8MOU01DXTBA_4R	1	306	4	43654810	43654430	NA	-	-	-	4D	10825883	10825497	Sce_Assembly03_c16562	261	482	NA	c14458_1604	102.41	4Rz
399715	3R_256.1	NA	-	-	NA	-	-	NA	-	-	-	1B	7244926	7245254	Sce_Assembly03_Lo152_c35319	1	110	NA	-	-	-
399717_con	-	NA	-	-	7	4589139	4589536	NA	-	-	-	IWGSC_CSS_7BS_scaff_3131972	9403	8989	Sce_Assembly03_c3984	1482	1099	NA	-	-	-
399724	-	NA	-	-	NA	-	-	NA	-	-	-	1B	15883407	15882899	Sce_Assembly03_c29117	353	211	NA	-	-	-
399726	-	NA	-	-	NA	-	-	NA	-	-	-	NA	-	-	-	-	-	NA	-	-	-
399731	-	NA	-	-	NA	-	-	NA	-	-	-	NA	-	-	Sce_Assembly03_P105_c37070	608	776	NA	-	-	-
399735	7R_84.6	NA	-	-	NA	-	-	NA	-	-	-	7B	231424951	231424739	Sce_Assembly03_Lo225_c94153	1	232	NA	-	-	-
399736	4R_205.9	NA	-	-	NA	-	-	NA	-	-	-	NA	-	-	-	-	-	NA	-	-	-
399742_con	4R_217.3	NA	-	-	NA	-	-	NA	-	-	-	NA	-	-	-	-	-	NA	-	-	-
399743_con	5R_321.3	NA	-	-	NA	-	-	NA	-	-	-	5D	128366598	128367092	-	-	-	NA	-	-	-
399747_con	4R_259.9	NA	-	-	NA	-	-	NA	-	-	-	1B	285692390	285691767	-	-	-	NA	-	-	-
399750	-	NA	-	-	5	549118232	549118455	NA	-	-	-	6D	30334334	30334557	-	-	-	gnl|TREP|TREP3330	-	-	-
399758	1R_133.1	GPVJ0NR02HGT2N_1R	1	389	1	156523400	156523744	2	35200673	35200905	BRADI2G35070	1A	103629841	103630690	Sce_Assembly03_c8963	664	850	NA	c3309_185-200-761	98.97	1Rz
399760	-	NA	-	-	NA	-	-	NA	-	-	-	NA	-	-	Sce_Assembly03_Lo225_c64086	274	147	NA	-	-	-
399761	5R_319.9	NA	-	-	5	496746684	496747005	NA	-	-	-	5D	129695496	129695180	-	-	-	NA	-	-	-
399763	6R_191.2	G7DL51X01C2ULL_6R	479	112	7	595280782	595280319	NA	-	-	-	NA	-	-	-	-	-	NA	c16021_485	188.2	6Rz
399771	4R_222.9	NA	-	-	NA	-	-	NA	-	-	-	2D	84880948	84881318	-	-	-	NA	-	-	-
399772_con	-	NA	-	-	NA	-	-	NA	-	-	-	NA	-	-	-	-	-	NA	-	-	-
399773	5R_197.6	NA	-	-	NA	-	-	NA	-	-	-	NA	-	-	-	-	-	NA	-	-	-
399774_con	2R_6.5	NA	-	-	NA	-	-	NA	-	-	-	NA	-	-	-	-	-	NA	-	-	-
399777	6R_261.7	NA	-	-	NA	-	-	NA	-	-	-	NA	-	-	-	-	-	NA	-	-	-
399786	3R_33.3	NA	-	-	NA	-	-	NA	-	-	-	NA	-	-	-	-	-	NA	-	-	-
399788_con	2R_91.3	NA	-	-	2	7744648	7745270	NA	-	-	-	2D	12459987	12459363	-	-	-	NA	-	-	-
399791_con	7R_103.7	NA	-	-	NA	-	-	NA	-	-	-	1D	56615927	56616293	-	-	-	NA	-	-	-
399792_con	-	NA	-	-	NA	-	-	NA	-	-	-	3B	35814297	35813855	-	-	-	NA	-	-	-
399797_con	4R_123.3	NA	-	-	NA	-	-	NA	-	-	-	NA	-	-	-	-	-	NA	-	-	-
399802	-	NA	-	-	NA	-	-	NA	-	-	-	NA	-	-	-	-	-	NA	-	-	-
399803	6R_162.9	NA	-	-	NA	-	-	NA	-	-	-	NA	-	-	-	-	-	NA	-	-	-
399813	-	GPVJ0NR01A9UKG_1R	363	1	1	161072001	161072346	3	33520401	33520721	BRADI3G31370	1B	197169305	197169665	Sce_Assembly03_c8071	785	1046	NA	c8124_1294	101.06	1Rz
399821_con	2R_24.7	NA	-	-	NA	-	-	NA	-	-	-	NA	-	-	-	-	-	NA	-	-	-
399826_con	1R_9	NA	-	-	NA	-	-	NA	-	-	-	NA	-	-	-	-	-	NA	-	-	-
399831_con	1R_201.2	NA	-	-	NA	-	-	NA	-	-	-	NA	-	-	-	-	-	NA	-	-	-
399839	2R_45.2	NA	-	-	NA	-	-	NA	-	-	-	NA	-	-	-	-	-	NA	-	-	-
399840_con	1R_141	NA	-	-	NA	-	-	NA	-	-	-	NA	-	-	-	-	-	NA	-	-	-
399845	7R_34.2	NA	-	-	NA	-	-	NA	-	-	-	NA	-	-	-	-	-	NA	-	-	-
399846_con	6R_57.1	G8EP86W02HBUWR_6R	651	135	6	245163027	245163592	NA	-	-	-	6D	89568518	89567973	Sce_Assembly03_P87_c113072	1	214	NA	c17048_1731	88.76	6Rz
399848	7R_33.2	NA	-	-	NA	-	-	NA	-	-	-	NA	-	-	-	-	-	NA	-	-	-
399849_con	7R_161.9	NA	-	-	NA	-	-	NA	-	-	-	NA	-	-	-	-	-	NA	-	-	-
399855	-	NA	-	-	NA	-	-	NA	-	-	-	NA	-	-	-	-	-	NA	-	-	-
399856	3R_251.9	NA	-	-	3	13146169	13145589	2	1509540	1509135	BRADI2G02200	3D	3120949	3120440	-	-	-	NA	-	-	-
399858	2R_169.4	G4YLJF202JVYQ9_2R	337	1	2	612725999	612726827	5	27105203	27106019	BRADI5G25980	2B	335047567	335046731	Sce_Assembly03_c4755	1346	1048	NA	c12312_564	269.9	2Rz
399870	4R_192.3	NA	-	-	NA	-	-	NA	-	-	-	NA	-	-	-	-	-	NA	-	-	-
399873_con	3R_35.9	NA	-	-	NA	-	-	4	43761315	43761536	BRADI4G39090	3A	3178170	3178636	Sce_Assembly03_c6025	808	915	NA	-	-	-
399876_con	2R_167	NA	-	-	NA	-	-	NA	-	-	-	2D	150105297	150105092	-	-	-	NA	-	-	-
399877	2R_193.5	NA	-	-	NA	-	-	NA	-	-	-	NA	-	-	-	-	-	NA	-	-	-
399878	7R_103.7	NA	-	-	NA	-	-	NA	-	-	-	NA	-	-	-	-	-	NA	-	-	-
399882	-	NA	-	-	NA	-	-	NA	-	-	-	IWGSC_CSS_2DL_scaff_9889883	3389	3671	-	-	-	NA	-	-	-
399884	-	NA	-	-	2	418423707	418423509	NA	-	-	-	IWGSC_CSS_5AL_scaff_2804986	518	272	Sce_Assembly03_P87_c59192	136	335	NA	-	-	-
399886	-	GPVJ0NR01AVGGK_1R	60	364	1	187172118	187171605	3	32715963	32716473	BRADI3G30547	1B	142716824	142717334	Sce_Assembly03_c367	1069	559	NA	c2977_2610	98.97	1Rz
399887	5R_273.3	G6Z8DEW02IWLS4_5R	1	317	NA	-	-	NA	-	-	-	NA	-	-	Sce_Assembly03_c25572	428	290	NA	c2998_1374	125.61	5Rz
399888_con	6R_151	NA	-	-	NA	-	-	2	50924466	50924722	BRADI2G51300	NA	-	-	-	-	-	NA	-	-	-
399892	1R_57.8	NA	-	-	NA	-	-	NA	-	-	-	1B	14879239	14878485	-	-	-	NA	-	-	-
399893	4R_152.8	NA	-	-	NA	-	-	NA	-	-	-	7D	135885544	135885316	-	-	-	NA	-	-	-
399895	2R_92.8	NA	-	-	NA	-	-	NA	-	-	-	NA	-	-	Sce_Assembly03_P105_c34651	50	163	NA	-	-	-
399896	-	NA	-	-	NA	-	-	NA	-	-	-	NA	-	-	-	-	-	NA	-	-	-
399897	3R_4.7	NA	-	-	NA	-	-	NA	-	-	-	NA	-	-	-	-	-	NA	-	-	-
399900	4R_260	NA	-	-	NA	-	-	NA	-	-	-	NA	-	-	-	-	-	NA	-	-	-
399916_con	6R_99	G7DL51X02GB3CI_6R	297	80	NA	-	-	NA	-	-	-	5B	267116064	267115856	Sce_Assembly03_c10135	970	828	NA	-	-	-
399922	6R_86.9	NA	-	-	NA	-	-	NA	-	-	-	NA	-	-	-	-	-	NA	-	-	-
399926	-	G73J0XM02JRFFI_7R	398	162	4	419045902	419046205	NA	-	-	-	IWGSC_CSS_4DL_scaff_14373474	3899	3595	-	-	-	NA	c36139_161	102.48	7Rz
399928	-	NA	-	-	2	71117991	71118339	NA	-	-	-	2B	38905608	38905260	-	-	-	NA	-	-	-
399929	4R_16.3	NA	-	-	NA	-	-	NA	-	-	-	NA	-	-	-	-	-	NA	-	-	-
399930_con	1R_91.9	GPVJ0NR02IA44I_1R	457	4	1	108140449	108141034	3	32086333	32086912	BRADI3G30070	IWGSC_CSS_1DL_scaff_942080	2975	2376	Sce_Assembly03_c6418	1254	810	NA	c4989_261	98.97	1Rz
399931_con	6R_117.2	NA	-	-	3	544902126	544901767	NA	-	-	-	NA	-	-	Sce_Assembly03_P87_c34284	1515	1353	NA	-	-	-
399935_con	6R_106.6	NA	-	-	6	365245464	365245802	NA	-	-	-	3B	117475010	117474748	-	-	-	NA	-	-	-
399937_con	7R_88.3	NA	-	-	NA	-	-	NA	-	-	-	NA	-	-	-	-	-	NA	-	-	-
399946	7R_49.8	NA	-	-	NA	-	-	NA	-	-	-	NA	-	-	-	-	-	NA	-	-	-
399947	4R_58.3	NA	-	-	NA	-	-	NA	-	-	-	NA	-	-	-	-	-	NA	-	-	-
399948	-	NA	-	-	NA	-	-	NA	-	-	-	NA	-	-	-	-	-	NA	-	-	-
399954_con	1R_127.7	NA	-	-	NA	-	-	NA	-	-	-	NA	-	-	-	-	-	NA	-	-	-
399959	-	NA	-	-	3	477496029	477495798	NA	-	-	-	2A	4342603	4342374	Sce_Assembly03_P105_c40841	432	195	gnl|TREP|TREP3447	-	-	-
399968_con	1R_41.7	GPVJ0NR01AKRK3_1R	225	1	1	1907452	1907958	2	39896309	39895827	BRADI2G39847	NA	-	-	-	-	-	NA	c6019_578	2.45	1Rz
399969	-	NA	-	-	4	523209785	523209488	1	73151343	73150909	BRADI1G76640	5A	131241481	131241065	-	-	-	NA	-	-	-
399972	1R_155.9	NA	-	-	7	287139284	287139548	NA	-	-	-	6D	172742368	172741847	Sce_Assembly03_Lo152_c43313	109	346	gnl|TREP|TREP3173	-	-	-
399973_con	-	G562D2H02G80D6_4R	411	166	6	4670978	4670573	3	319497	319822	BRADI3G00590	5D	15229634	15230023	Sce_Assembly03_P105_c87261	202	1	NA	c10270_1167-933	225.33	4Rz
399975_con	-	NA	-	-	2	554134312	554134092	NA	-	-	-	2B	255756475	255756258	-	-	-	NA	-	-	-
399980	3R_51.5	NA	-	-	NA	-	-	NA	-	-	-	IWGSC_CSS_3AS_scaff_3433891	1753	1555	-	-	-	NA	-	-	-
399985	6R_262.7	NA	-	-	NA	-	-	NA	-	-	-	NA	-	-	-	-	-	NA	-	-	-
399986_con	-	NA	-	-	NA	-	-	NA	-	-	-	NA	-	-	-	-	-	NA	-	-	-
399987	4R_47.3	NA	-	-	4	44063985	44064393	NA	-	-	-	IWGSC_CSS_4AL_scaff_7175348	5725	6074	Sce_Assembly03_P105_c97065	4	229	NA	-	-	-
399989_con	7R_86.7	NA	-	-	NA	-	-	NA	-	-	-	NA	-	-	Sce_Assembly03_Lo7_c39786	498	662	NA	-	-	-
399992_con	-	NA	-	-	NA	-	-	NA	-	-	-	NA	-	-	-	-	-	NA	-	-	-
399994_con	7R_90.2	NA	-	-	NA	-	-	NA	-	-	-	2A	5278515	5278905	-	-	-	NA	-	-	-
399996_con	-	NA	-	-	3	547325975	547326365	NA	-	-	-	NA	-	-	Sce_Assembly03_Lo152_c56251	18	358	NA	-	-	-
399998	5R_255.6	NA	-	-	5	444919859	444920059	NA	-	-	-	7D	218453138	218453697	Sce_Assembly03_Lo225_c40431	197	632	NA	-	-	-
400003	2R_213.7	NA	-	-	NA	-	-	NA	-	-	-	NA	-	-	-	-	-	NA	-	-	-
400008	3R_139.7	NA	-	-	3	409114898	409115106	NA	-	-	-	IWGSC_CSS_6BL_scaff_4378418	16286	16494	Sce_Assembly03_Lo225_c53342	1	201	NA	-	-	-
400014_con	4R_172.4	NA	-	-	NA	-	-	NA	-	-	-	NA	-	-	-	-	-	NA	-	-	-
400015_con	-	G73J0XM02GWV5X_7R	1	432	4	402872064	402871838	NA	-	-	-	4D	19359853	19360319	-	-	-	NA	c6729_1719	102.48	7Rz
400016_con	7R_182.9	NA	-	-	NA	-	-	NA	-	-	-	4D	28560127	28560379	Sce_Assembly03_P105_c66761	290	122	NA	-	-	-
400018_con	3R_58.5	G49NJZT01DSR8J_3R	315	104	3	428715736	428716379	NA	-	-	-	IWGSC_CSS_3DL_scaff_6951782	6362	7005	-	-	-	NA	-	-	-
400021	-	NA	-	-	6	530842153	530842497	NA	-	-	-	IWGSC_CSS_6DL_scaff_881047	1737	1231	Sce_Assembly03_c293	2814	3085	NA	c12208_214	228.53	6Rz
400021	-	NA	-	-	6	530842153	530842497	NA	-	-	-	IWGSC_CSS_6DL_scaff_881047	1737	1231	Sce_Assembly03_c293	2814	3085	NA	GRM0150	180.53	6Rz
400023	-	NA	-	-	1	47319844	47320188	4	12394801	12394491	BRADI4G12320	1A	207872666	207872322	Sce_Assembly03_c3662	982	627	NA	-	-	-
400030_con	7R_179.9	NA	-	-	4	249627069	249627383	NA	-	-	-	4A	49306826	49307094	-	-	-	NA	-	-	-
400032	-	NA	-	-	NA	-	-	NA	-	-	-	NA	-	-	Sce_Assembly03_Lo225_c66230	1	219	NA	-	-	-
400033_con	-	G49NJZT01C7UBC_3R	352	35	5	360273644	360274037	2	55814217	55814421	BRADI2G57720	5B	84595210	84595780	Sce_Assembly03_c5799	1082	890	NA	c17835_392	172.85	3Rz
400036	4R_159.1	NA	-	-	NA	-	-	NA	-	-	-	4A	184459725	184459354	-	-	-	NA	-	-	-
400038	-	NA	-	-	6	451872589	451872201	3	54119130	54118913	BRADI3G53420	6A	158447947	158447559	-	-	-	NA	-	-	-
400040	-	NA	-	-	NA	-	-	NA	-	-	-	NA	-	-	Sce_Assembly03_Lo225_c107676	54	220	NA	-	-	-
400042_con	2R_105	NA	-	-	NA	-	-	NA	-	-	-	NA	-	-	-	-	-	NA	-	-	-
400044	6R_184	NA	-	-	NA	-	-	NA	-	-	-	NA	-	-	-	-	-	NA	-	-	-
400045	-	NA	-	-	NA	-	-	NA	-	-	-	NA	-	-	-	-	-	NA	-	-	-
400050	-	NA	-	-	6	171561646	171561994	NA	-	-	-	6D	105064385	105064037	Sce_Assembly03_c2559	519	695	gnl|TREP|TREP3338	c15893_419	100.29	4Rz
400051	1R_201.2	NA	-	-	7	16184530	16184832	NA	-	-	-	7D	135885319	135885014	Sce_Assembly03_P105_c36978	356	224	gnl|TREP|TREP3092	-	-	-
400052	3R_251.6	NA	-	-	NA	-	-	NA	-	-	-	NA	-	-	Sce_Assembly03_P87_c63106	250	1	NA	-	-	-
400054_con	6R_153	NA	-	-	NA	-	-	NA	-	-	-	NA	-	-	-	-	-	NA	-	-	-
400057	4R_222.5	NA	-	-	NA	-	-	NA	-	-	-	NA	-	-	-	-	-	NA	-	-	-
400058_con	-	G76ZXPN02GFNFR_7R	543	158	4	415599421	415599037	NA	-	-	-	4D	22579780	22580164	Sce_Assembly03_c4318	420	681	NA	c6730_976	103.31	7Rz
400063	-	NA	-	-	NA	-	-	NA	-	-	-	6B	141632257	141632530	-	-	-	NA	-	-	-
400069	-	NA	-	-	NA	-	-	NA	-	-	-	NA	-	-	-	-	-	NA	-	-	-
400073	2R_207	NA	-	-	NA	-	-	NA	-	-	-	NA	-	-	-	-	-	NA	-	-	-
400074	-	NA	-	-	NA	-	-	NA	-	-	-	NA	-	-	-	-	-	NA	-	-	-
400075	-	NA	-	-	NA	-	-	NA	-	-	-	NA	-	-	-	-	-	NA	-	-	-
400077	6R_219.3	NA	-	-	NA	-	-	NA	-	-	-	NA	-	-	-	-	-	NA	-	-	-
400078	-	NA	-	-	NA	-	-	NA	-	-	-	NA	-	-	Sce_Assembly03_c10008	978	554	NA	c15400_619	88.76	6Rz
400079_con	-	NA	-	-	NA	-	-	NA	-	-	-	IWGSC_CSS_1AS_scaff_3297257	5816	5518	Sce_Assembly03_Lo225_c88230	238	76	NA	-	-	-
400083	-	NA	-	-	3	477496029	477495757	NA	-	-	-	7A	3365857	3365576	Sce_Assembly03_P105_c40841	432	159	gnl|TREP|TREP3447	-	-	-
400085	4R_29	NA	-	-	NA	-	-	NA	-	-	-	NA	-	-	Sce_Assembly03_c21318	1	112	NA	-	-	-
400087	1R_138.7	NA	-	-	NA	-	-	NA	-	-	-	NA	-	-	-	-	-	NA	-	-	-
400089	-	NA	-	-	NA	-	-	NA	-	-	-	NA	-	-	-	-	-	NA	-	-	-
400090	-	NA	-	-	NA	-	-	NA	-	-	-	NA	-	-	Sce_Assembly03_P87_c35559	797	410	NA	-	-	-
400098	-	G613Y7R02G63ND_5R	339	1	2	467850644	467851414	4	33886463	33886074	BRADI4G28467	IWGSC_CSS_5AL_scaff_1444992	5425	6216	-	-	-	NA	c633_1544	95.72	5Rz
400103	1R_136.4	NA	-	-	NA	-	-	NA	-	-	-	NA	-	-	-	-	-	NA	-	-	-
400107	3R_47.3	NA	-	-	NA	-	-	NA	-	-	-	IWGSC_CSS_3AS_scaff_3305008	1692	2038	-	-	-	NA	-	-	-
400108	-	NA	-	-	NA	-	-	NA	-	-	-	7B	55230554	55230317	-	-	-	NA	-	-	-
400112	4R_220.4	NA	-	-	NA	-	-	NA	-	-	-	7D	9010325	9010008	-	-	-	NA	-	-	-
400113	5R_262.5	NA	-	-	NA	-	-	NA	-	-	-	NA	-	-	-	-	-	NA	-	-	-
400115	-	NA	-	-	NA	-	-	NA	-	-	-	IWGSC_CSS_2DL_scaff_9724590	1371	1729	-	-	-	NA	-	-	-
400119_con	6R_55.6	NA	-	-	6	472207131	472206910	NA	-	-	-	NA	-	-	-	-	-	NA	-	-	-
400122	-	NA	-	-	1	154288398	154287739	NA	-	-	-	1A	145465213	145465876	Sce_Assembly03_Lo7_c116603	208	1	NA	-	-	-
400128	2R_196.9	NA	-	-	NA	-	-	NA	-	-	-	IWGSC_CSS_2AL_scaff_6345826	11130	10873	-	-	-	NA	-	-	-
400130	4R_216	NA	-	-	NA	-	-	NA	-	-	-	NA	-	-	-	-	-	NA	-	-	-
400133	-	NA	-	-	NA	-	-	NA	-	-	-	NA	-	-	-	-	-	NA	-	-	-
400137_con	7R_148.1	NA	-	-	NA	-	-	NA	-	-	-	NA	-	-	Sce_Assembly03_Lo225_c41373	455	58	NA	-	-	-
400138	1R_147.2	NA	-	-	NA	-	-	NA	-	-	-	IWGSC_CSS_1DL_scaff_2201066	3752	3255	-	-	-	NA	-	-	-
400139	5R_309	NA	-	-	NA	-	-	NA	-	-	-	NA	-	-	-	-	-	NA	-	-	-
400143_con	4R_179.2	NA	-	-	NA	-	-	NA	-	-	-	NA	-	-	-	-	-	NA	-	-	-
400145	-	NA	-	-	7	587327557	587328001	NA	-	-	-	NA	-	-	Sce_Assembly03_Lo225_c69536	2	278	NA	-	-	-
400151	2R_174.5	NA	-	-	NA	-	-	NA	-	-	-	NA	-	-	Sce_Assembly03_P105_c108309	1	219	NA	-	-	-
400152	-	NA	-	-	NA	-	-	NA	-	-	-	NA	-	-	-	-	-	NA	-	-	-
400153_con	5R_29.2	NA	-	-	2	69378730	69378375	NA	-	-	-	IWGSC_CSS_5AL_scaff_2678990	1345	989	-	-	-	NA	-	-	-
400155	3R_41	NA	-	-	NA	-	-	NA	-	-	-	NA	-	-	-	-	-	NA	-	-	-
400157	6R_128.4	NA	-	-	NA	-	-	NA	-	-	-	NA	-	-	-	-	-	NA	-	-	-
400159_con	2R_184.1	NA	-	-	NA	-	-	NA	-	-	-	NA	-	-	Sce_Assembly03_c1413	6	112	NA	-	-	-
400160_con	-	NA	-	-	NA	-	-	NA	-	-	-	7B	235911264	235910958	Sce_Assembly03_c10548	626	947	NA	-	-	-
400163	-	NA	-	-	NA	-	-	NA	-	-	-	NA	-	-	Sce_Assembly03_c33068	1	154	NA	-	-	-
400164_con	2R_184.6	NA	-	-	NA	-	-	NA	-	-	-	2B	344181517	344181902	-	-	-	NA	-	-	-
400167_con	2R_202.7	NA	-	-	2	608824700	608825397	NA	-	-	-	IWGSC_CSS_2AL_scaff_6419094	213	910	-	-	-	NA	-	-	-
400168_con	6R_196.1	NA	-	-	NA	-	-	1	25022619	25023117	BRADI1G29441	NA	-	-	-	-	-	NA	-	-	-
400171	-	NA	-	-	NA	-	-	NA	-	-	-	NA	-	-	Sce_Assembly03_Lo7_c48090	178	438	NA	-	-	-
400173	-	NA	-	-	NA	-	-	NA	-	-	-	IWGSC_CSS_2DS_scaff_5306082	80	449	-	-	-	NA	-	-	-
400175	-	NA	-	-	NA	-	-	NA	-	-	-	NA	-	-	-	-	-	NA	-	-	-
400179_con	6R_182.3	NA	-	-	NA	-	-	NA	-	-	-	3B	353764224	353764985	-	-	-	NA	-	-	-
400187_con	3R_65	NA	-	-	3	465760038	465759631	2	52177445	52177806	BRADI2G52920	3D	86760234	86759829	Sce_Assembly03_Lo152_c35537	220	15	NA	-	-	-
400190_con	5R_228.7	NA	-	-	NA	-	-	NA	-	-	-	NA	-	-	-	-	-	NA	-	-	-
400191	-	GP3EJ2G01DHBKE_1R	211	1	1	314243906	314243528	2	23604826	23604448	BRADI2G25540	1A	183991837	183992215	Sce_Assembly03_c1325	1105	1483	NA	c18065_685	122.92	1Rz
400194	1R_127.9	NA	-	-	NA	-	-	NA	-	-	-	NA	-	-	-	-	-	NA	-	-	-
400196	1R_127.8	NA	-	-	4	145822806	145823182	NA	-	-	-	6A	8580654	8581035	-	-	-	NA	-	-	-
400197	-	G6Z8DEW02GGQSL_5R	112	405	NA	-	-	NA	-	-	-	IWGSC_CSS_5AL_scaff_2806434	2927	3221	Sce_Assembly03_P87_c118534	26	207	NA	-	-	-
400199	-	NA	-	-	NA	-	-	NA	-	-	-	1B	174518403	174519006	-	-	-	NA	-	-	-
400200	2R_166.6	NA	-	-	NA	-	-	NA	-	-	-	2D	149575336	149575131	-	-	-	NA	-	-	-
400210_con	1R_95.3	GP3EJ2G02FZEVB_1R	1	358	1	146727395	146727709	NA	-	-	-	1D	79621497	79622058	Sce_Assembly03_c12188	306	648	NA	c2194_635	101.06	1Rz
400217	4R_278.9	NA	-	-	NA	-	-	NA	-	-	-	NA	-	-	-	-	-	NA	-	-	-
400218	6R_99.2	NA	-	-	4	251096696	251096350	NA	-	-	-	4A	164980262	164980618	Sce_Assembly03_c3400	33	454	NA	-	-	-
400221_con	5R_278.8	NA	-	-	NA	-	-	NA	-	-	-	NA	-	-	-	-	-	NA	-	-	-
400222	-	G5IHSOS02IOE8H_3R	222	1	3	487509299	487509787	NA	-	-	-	IWGSC_CSS_3AL_scaff_4420978	6218	5723	Sce_Assembly03_Lo225_c99729	1	227	NA	-	-	-
400228	-	NA	-	-	NA	-	-	NA	-	-	-	2D	128459164	128458718	Sce_Assembly03_Lo225_c94133	214	1	NA	-	-	-
400229	2R_218.3	NA	-	-	NA	-	-	NA	-	-	-	NA	-	-	-	-	-	NA	-	-	-
400234_con	-	NA	-	-	NA	-	-	NA	-	-	-	3A	79437035	79437465	-	-	-	NA	-	-	-
400235_con	3R_9	NA	-	-	NA	-	-	NA	-	-	-	NA	-	-	-	-	-	NA	-	-	-
400236_con	1R_52.6	NA	-	-	NA	-	-	NA	-	-	-	NA	-	-	-	-	-	NA	-	-	-
400237	-	NA	-	-	NA	-	-	NA	-	-	-	NA	-	-	-	-	-	NA	-	-	-
400238	1R_43.8	NA	-	-	NA	-	-	NA	-	-	-	NA	-	-	-	-	-	NA	-	-	-
400239	1R_145.7	NA	-	-	NA	-	-	NA	-	-	-	NA	-	-	-	-	-	NA	-	-	-
400243	-	NA	-	-	7	427523872	427524088	NA	-	-	-	IWGSC_CSS_7BL_scaff_6717422	3920	4136	Sce_Assembly03_c3665	1253	1393	NA	-	-	-
400245_con	6R_82.6	NA	-	-	NA	-	-	NA	-	-	-	3B	112177990	112177389	Sce_Assembly03_c5083	649	491	NA	-	-	-
400246_con	4R_17.7	NA	-	-	NA	-	-	NA	-	-	-	4B	9983751	9983163	Sce_Assembly03_Lo225_c45850	1	476	NA	-	-	-
400250_con	2R_214.6	NA	-	-	NA	-	-	NA	-	-	-	1D	28081419	28081832	-	-	-	NA	-	-	-
400252	7R_155.8	NA	-	-	NA	-	-	NA	-	-	-	NA	-	-	-	-	-	NA	-	-	-
400253	6R_50.4	NA	-	-	NA	-	-	NA	-	-	-	NA	-	-	-	-	-	NA	-	-	-
400256_con	6R_126.1	NA	-	-	4	16433127	16432819	NA	-	-	-	IWGSC_CSS_4DS_scaff_2295679	23475	23788	Sce_Assembly03_c20811	1	188	NA	-	-	-
400257_con	4R_2.8	NA	-	-	4	59630	59851	4	43551923	43551718	BRADI4G38730	IWGSC_CSS_4DS_scaff_1231785	9258	9588	-	-	-	NA	-	-	-
400263_con	1R_35.2	NA	-	-	NA	-	-	4	29520547	29520779	BRADI4G24360	NA	-	-	-	-	-	NA	-	-	-
400264	3R_182.4	NA	-	-	NA	-	-	NA	-	-	-	NA	-	-	Sce_Assembly03_P87_c45923	1	264	NA	-	-	-
400266	7R_51.6	G76ZXPN01EJWG7_7R	133	467	4	249634296	249634640	NA	-	-	-	NA	-	-	-	-	-	NA	c18405_206	115.91	7Rz
400268_con	7R_50.5	NA	-	-	NA	-	-	NA	-	-	-	6D	93072777	93073373	-	-	-	NA	-	-	-
400270_con	4R_215.4	NA	-	-	NA	-	-	NA	-	-	-	NA	-	-	-	-	-	NA	-	-	-
400273	6R_184.5	NA	-	-	NA	-	-	NA	-	-	-	NA	-	-	-	-	-	NA	-	-	-
400278	7R_104.4	G76ZXPN02IC3KJ_7R	578	127	4	255589653	255590195	3	6604072	6603528	BRADI3G08410	1A	231756111	231755565	Sce_Assembly03_c1788	1653	1837	NA	c18645_612	115.91	7Rz
400279_con	2R_210.3	G5IHSOS02H15K0_3R	3	253	2	571865081	571864847	NA	-	-	-	IWGSC_CSS_1BL_scaff_980139	493	65	Sce_Assembly03_Lo152_c89649	237	4	NA	c1378_3051-3248	133.2	3Rz
400281	-	NA	-	-	2	1902667	1902981	NA	-	-	-	2D	1392356	1392666	Sce_Assembly03_Lo7_c77522	1	170	NA	-	-	-
400282	2R_35	G5IHSOS01CO60G_2R	349	1	2	557672448	557672926	5	21266237	21266715	BRADI5G18210	2A	214726931	214726453	Sce_Assembly03_P87_c42854	545	432	NA	c1907_1516	162.67	2Rz
400287_con	1R_114.8	NA	-	-	NA	-	-	NA	-	-	-	1D	115956501	115956194	Sce_Assembly03_P87_c59316	334	135	NA	-	-	-
400291_con	6R_37.5	NA	-	-	4	135687443	135687829	NA	-	-	-	IWGSC_CSS_4AL_scaff_7176420	3398	2796	Sce_Assembly03_Lo7_c74183	260	1	NA	-	-	-
400293	6R_37.9	NA	-	-	NA	-	-	NA	-	-	-	IWGSC_CSS_6AS_scaff_4373644	6618	6818	-	-	-	NA	-	-	-
400294_con	-	G76ZXPN01AGH6E_7R	484	256	7	290719585	290720224	NA	-	-	-	7D	233909960	233909318	Sce_Assembly03_Lo7_c33916	869	1511	NA	-	-	-
400297_con	5R_319.7	NA	-	-	5	489176402	489177105	4	43289186	43289765	BRADI4G38310	5D	128239475	128238772	Sce_Assembly03_c3179	870	1301	NA	c11064_767-813	190.76	5Rz
400299	-	NA	-	-	NA	-	-	NA	-	-	-	NA	-	-	-	-	-	NA	-	-	-
400300	-	GP3EJ2G02IN6AS_1R	64	283	1	1894437	1895323	2	39892455	39892131	BRADI2G39840	IWGSC_CSS_1AS_scaff_3283228	51	943	-	-	-	NA	-	-	-
400301	4R_22.2	NA	-	-	4	11828558	11828264	NA	-	-	-	IWGSC_CSS_4DS_scaff_2325202	194	546	-	-	-	NA	-	-	-
400303	4R_176.9	NA	-	-	NA	-	-	NA	-	-	-	NA	-	-	-	-	-	NA	-	-	-
400308	4R_289.8	NA	-	-	NA	-	-	NA	-	-	-	IWGSC_CSS_2AL_scaff_6429723	3432	3715	-	-	-	NA	-	-	-
400312	6R_82	NA	-	-	NA	-	-	NA	-	-	-	2A	252259935	252260287	-	-	-	NA	-	-	-
400315	4R_225.2	NA	-	-	7	529547895	529548732	GG745431.1	33643	33938	NA	7A	145313936	145314770	Sce_Assembly03_c1134	1458	1563	NA	-	-	-
400319_con	3R_115	G5IHSOS02IIKIZ_3R	175	405	NA	-	-	NA	-	-	-	IWGSC_CSS_3AL_scaff_4233456	1012	369	-	-	-	NA	c14241_610	158.72	3Rz
400320	-	NA	-	-	NA	-	-	NA	-	-	-	NA	-	-	-	-	-	NA	-	-	-
400321	-	G4YLJF202I4OQF_2R	493	32	2	534205543	534206028	5	14371750	14372045	BRADI5G10930	IWGSC_CSS_2AL_scaff_6388790	6311	5834	Sce_Assembly03_c1525	1666	1782	NA	c888_627	118.43	2Rz
400328	-	NA	-	-	3	418800751	418801159	NA	-	-	-	3D	44556894	44557303	Sce_Assembly03_c12872	400	2	NA	-	-	-
400330_con	5R_348.6	NA	-	-	NA	-	-	NA	-	-	-	IWGSC_CSS_4DS_scaff_2307028	4492	4160	-	-	-	NA	-	-	-
400332	-	NA	-	-	2	437452990	437452711	NA	-	-	-	IWGSC_CSS_2AL_scaff_5473197	747	458	-	-	-	NA	-	-	-
400333	5R_314.4	NA	-	-	NA	-	-	NA	-	-	-	NA	-	-	-	-	-	NA	-	-	-
400334	4R_149.4	G613Y7R02H1DST_5R	248	1	5	8431109	8430903	NA	-	-	-	5A	22097262	22097522	Sce_Assembly03_c8291	578	734	NA	c42303_143	16.97	5Rz
400336_con	2R_99.2	NA	-	-	NA	-	-	NA	-	-	-	NA	-	-	-	-	-	NA	-	-	-
400337	4R_6.6	NA	-	-	NA	-	-	NA	-	-	-	NA	-	-	-	-	-	NA	-	-	-
400338	2R_98.6	G5EUT7Q02GXDVD_2R	1	375	NA	-	-	NA	-	-	-	NA	-	-	-	-	-	NA	c29614_223	211.68	2Rz
400340_con	-	G6Z8DEW01BHX4J_5R	290	1	NA	-	-	NA	-	-	-	3D	39569324	39568681	Sce_Assembly03_c2531	203	633	NA	GRM0460	94.49	7Rz
400340_con	-	G6Z8DEW01BHX4J_5R	290	1	NA	-	-	NA	-	-	-	3D	39569324	39568681	Sce_Assembly03_c2531	203	633	NA	c6241_1085-612	261.46	5Rz
400342	-	NA	-	-	6	124388761	124388377	3	3378270	3377954	BRADI3G04920	6A	51154578	51154962	Sce_Assembly03_c1243	565	758	NA	c11498_2875-2980	87.37	6Rz
400343	-	NA	-	-	NA	-	-	NA	-	-	-	IWGSC_CSS_7DS_scaff_3964897	701	203	-	-	-	NA	-	-	-
400348	-	NA	-	-	NA	-	-	NA	-	-	-	NA	-	-	-	-	-	NA	-	-	-
400358_con	6R_182.3	NA	-	-	NA	-	-	NA	-	-	-	NA	-	-	-	-	-	NA	-	-	-
400361	1R_33.3	NA	-	-	NA	-	-	NA	-	-	-	NA	-	-	-	-	-	NA	-	-	-
400363	4R_47.3	NA	-	-	NA	-	-	NA	-	-	-	NA	-	-	Sce_Assembly03_P87_c36499	924	726	NA	-	-	-
400365_con	4R_45.7	NA	-	-	NA	-	-	NA	-	-	-	NA	-	-	-	-	-	NA	-	-	-
400374	-	NA	-	-	NA	-	-	NA	-	-	-	NA	-	-	-	-	-	NA	-	-	-
400377	4R_287.9	NA	-	-	NA	-	-	NA	-	-	-	NA	-	-	-	-	-	NA	-	-	-
400378	-	G7FJU1X01DMAH1_6R	28	383	6	71392219	71392656	3	3103077	3102771	BRADI3G04550	6D	31272914	31273350	Sce_Assembly03_c160	2524	2330	NA	c11498_2875-2980	87.37	6Rz
400383	-	NA	-	-	7	332074640	332075041	NA	-	-	-	IWGSC_CSS_7AL_scaff_4480678	1559	2092	Sce_Assembly03_c7273	433	538	NA	-	-	-
400390	-	G73J0XM01BVNM2_7R	248	1	7	519218463	519218145	1	31354159	31353843	BRADI1G35757	7A	128258102	128258431	Sce_Assembly03_c6442	307	458	NA	c9518_606	133.99	4Rz
400390	-	G73J0XM01BVNM2_7R	248	1	7	519218463	519218145	1	31354159	31353843	BRADI1G35757	7A	128258102	128258431	Sce_Assembly03_c6442	307	458	NA	c10067_2919	115.91	7Rz
400393	-	NA	-	-	NA	-	-	NA	-	-	-	NA	-	-	Sce_Assembly03_Lo225_c50256	133	1	NA	-	-	-
400396_con	6R_60.2	NA	-	-	NA	-	-	NA	-	-	-	NA	-	-	-	-	-	NA	-	-	-
400398_con	6R_45.9	NA	-	-	6	521894706	521895103	3	54852903	54853296	BRADI3G54370	6A	198829707	198830105	Sce_Assembly03_c5188	371	174	NA	-	-	-
400399	1R_91.5	GP3EJ2G02HWSB1_1R	487	123	1	146825332	146825987	NA	-	-	-	1B	184133326	184133982	Sce_Assembly03_c2066	326	888	NA	c6130_712	98.97	1Rz
400400_con	-	NA	-	-	4	155347199	155346940	NA	-	-	-	4A	156599134	156599395	-	-	-	NA	-	-	-
400407	2R_212.9	NA	-	-	NA	-	-	NA	-	-	-	2B	14168782	14169086	-	-	-	NA	-	-	-
400415	-	NA	-	-	NA	-	-	NA	-	-	-	NA	-	-	-	-	-	NA	-	-	-
400416	4R_113.5	NA	-	-	NA	-	-	NA	-	-	-	NA	-	-	-	-	-	NA	-	-	-
400418_con	1R_185.5	NA	-	-	NA	-	-	NA	-	-	-	5B	209018977	209019347	-	-	-	NA	-	-	-
400419_con	6R_19.1	NA	-	-	NA	-	-	NA	-	-	-	1B	281190596	281190187	-	-	-	NA	-	-	-
400423_con	-	G6Z8DEW01DRM36_5R	184	399	5	443714566	443714941	NA	-	-	-	5B	182529859	182529490	-	-	-	NA	-	-	-
400424	7R_87.6	NA	-	-	NA	-	-	NA	-	-	-	NA	-	-	-	-	-	NA	-	-	-
400425_con	6R_243.8	NA	-	-	NA	-	-	NA	-	-	-	7D	231931702	231931239	-	-	-	NA	-	-	-
400429	4R_177.2	NA	-	-	NA	-	-	NA	-	-	-	NA	-	-	-	-	-	NA	-	-	-
400431	6R_43.9	NA	-	-	NA	-	-	NA	-	-	-	NA	-	-	-	-	-	NA	-	-	-
400440	-	NA	-	-	NA	-	-	NA	-	-	-	NA	-	-	Sce_Assembly03_Lo225_c111512	216	1	NA	-	-	-
400443_con	-	NA	-	-	NA	-	-	NA	-	-	-	NA	-	-	Sce_Assembly03_P105_c34196	1368	1668	NA	-	-	-
400446	-	NA	-	-	7	61794592	61794889	NA	-	-	-	IWGSC_CSS_7AS_scaff_4145372	1	278	-	-	-	NA	-	-	-
400449	1R_92.6	NA	-	-	NA	-	-	NA	-	-	-	NA	-	-	-	-	-	NA	-	-	-
400450_con	3R_24.3	NA	-	-	3	7396255	7396851	3	21723837	21724428	BRADI3G22520	3B	26311817	26311221	-	-	-	NA	-	-	-
400456	1R_36	NA	-	-	NA	-	-	NA	-	-	-	NA	-	-	-	-	-	NA	-	-	-
400458	1R_63.4	NA	-	-	1	19342921	19343260	NA	-	-	-	1B	13777787	13777453	-	-	-	NA	-	-	-
400459	6R_112.4	NA	-	-	NA	-	-	NA	-	-	-	NA	-	-	-	-	-	NA	-	-	-
400461	1R_123.9	NA	-	-	NA	-	-	NA	-	-	-	NA	-	-	-	-	-	NA	-	-	-
400465	-	NA	-	-	6	269494708	269495017	NA	-	-	-	IWGSC_CSS_6DS_scaff_2058318	2834	2528	-	-	-	NA	-	-	-
400471	7R_177.9	NA	-	-	NA	-	-	NA	-	-	-	4A	73939315	73939008	-	-	-	NA	-	-	-
400475	3R_250.3	NA	-	-	NA	-	-	NA	-	-	-	NA	-	-	-	-	-	NA	-	-	-
400476_con	1R_18.6	NA	-	-	NA	-	-	NA	-	-	-	2D	124708017	124707625	Sce_Assembly03_c19892	118	1	NA	-	-	-
400480_con	3R_95.7	NA	-	-	3	287950691	287951015	NA	-	-	-	3A	142868936	142869477	-	-	-	NA	-	-	-
400488_con	4R_58.8	G5Y8MOU01BFO43_4R	358	1	4	158976009	158975387	NA	-	-	-	4D	54627458	54628089	Sce_Assembly03_P87_c53714	368	1	NA	c7646_817-883	108.38	4Rz
400506_con	-	G76ZXPN02HW6M3_7R	467	1	NA	-	-	NA	-	-	-	2B	2387356	2386690	Sce_Assembly03_c29913	317	1	NA	c5768_539	96.63	1Rz
400506_con	-	G76ZXPN02HW6M3_7R	467	1	NA	-	-	NA	-	-	-	2B	2387356	2386690	Sce_Assembly03_c29913	317	1	NA	c25591_167-205	205.91	7Rz
400506_con	-	G76ZXPN02HW6M3_7R	467	1	NA	-	-	NA	-	-	-	2B	2387356	2386690	Sce_Assembly03_c29913	317	1	NA	c20055_481	158.91	7Rz
400507	-	NA	-	-	NA	-	-	NA	-	-	-	NA	-	-	Sce_Assembly03_Lo152_c77315	1	255	NA	-	-	-
400525_con	4R_141.7	NA	-	-	NA	-	-	NA	-	-	-	NA	-	-	-	-	-	NA	-	-	-
400528_con	6R_58.6	G8EP86W02HF92X_6R	1	214	NA	-	-	NA	-	-	-	NA	-	-	-	-	-	NA	c4696_465-477-783	88.76	6Rz
400531	2R_180.6	NA	-	-	NA	-	-	NA	-	-	-	NA	-	-	-	-	-	NA	-	-	-
400535_con	4R_269	NA	-	-	NA	-	-	NA	-	-	-	NA	-	-	Sce_Assembly03_P105_c61832	1	222	NA	-	-	-
400537	1R_76.5	NA	-	-	NA	-	-	NA	-	-	-	NA	-	-	-	-	-	NA	-	-	-
400538_con	2R_46.6	NA	-	-	2	544416774	544416484	NA	-	-	-	2B	218657039	218657396	Sce_Assembly03_c11784	709	593	NA	-	-	-
400546_con	-	NA	-	-	NA	-	-	NA	-	-	-	NA	-	-	Sce_Assembly03_c30379	324	166	NA	-	-	-
400547_con	-	NA	-	-	NA	-	-	NA	-	-	-	NA	-	-	-	-	-	NA	-	-	-
400551	-	NA	-	-	NA	-	-	NA	-	-	-	NA	-	-	-	-	-	NA	-	-	-
400553	-	NA	-	-	NA	-	-	NA	-	-	-	NA	-	-	-	-	-	NA	-	-	-
400555	6R_127.4	NA	-	-	NA	-	-	NA	-	-	-	3D	119480954	119481420	Sce_Assembly03_P105_c79054	1	251	NA	-	-	-
400557	6R_225.2	NA	-	-	NA	-	-	NA	-	-	-	NA	-	-	-	-	-	NA	-	-	-
400565_con	2R_22.4	NA	-	-	NA	-	-	NA	-	-	-	2B	297580196	297580541	-	-	-	NA	-	-	-
400572_con	7R_67.4	NA	-	-	NA	-	-	NA	-	-	-	NA	-	-	Sce_Assembly03_P105_c33934	1061	1500	NA	-	-	-
400585_con	3R_159.1	NA	-	-	NA	-	-	NA	-	-	-	NA	-	-	-	-	-	NA	-	-	-
400586	7R_119.6	NA	-	-	NA	-	-	NA	-	-	-	NA	-	-	-	-	-	NA	-	-	-
400588	-	NA	-	-	NA	-	-	NA	-	-	-	NA	-	-	-	-	-	NA	-	-	-
400590	5R_342	NA	-	-	5	494047497	494046992	NA	-	-	-	NA	-	-	-	-	-	NA	-	-	-
400597_con	-	NA	-	-	NA	-	-	NA	-	-	-	NA	-	-	Sce_Assembly03_c11978	591	867	NA	-	-	-
400600	-	NA	-	-	NA	-	-	NA	-	-	-	NA	-	-	-	-	-	NA	-	-	-
400606	5R_311.1	NA	-	-	NA	-	-	NA	-	-	-	NA	-	-	-	-	-	NA	-	-	-
400608	6R_201.3	NA	-	-	NA	-	-	NA	-	-	-	IWGSC_CSS_7BL_scaff_6741638	4055	3847	-	-	-	NA	-	-	-
400609_con	3R_73.6	G40IFLJ02H7925_3R	224	1	3	256562125	256561706	2	6049652	6049242	BRADI2G07700	3B	183398588	183399007	Sce_Assembly03_Lo225_c38396	296	1	NA	c16889_964	136.11	3Rz
400628	2R_102.5	NA	-	-	NA	-	-	NA	-	-	-	NA	-	-	-	-	-	NA	-	-	-
400629	-	NA	-	-	1H_unordered	33125	33426	NA	-	-	-	7D	6473005	6473320	-	-	-	NA	-	-	-
400630	3R_73.4	NA	-	-	NA	-	-	NA	-	-	-	NA	-	-	-	-	-	NA	-	-	-
400634	-	NA	-	-	NA	-	-	NA	-	-	-	NA	-	-	-	-	-	NA	-	-	-
400638	-	NA	-	-	NA	-	-	NA	-	-	-	IWGSC_CSS_2BL_scaff_8017481	4210	3961	Sce_Assembly03_c16717	450	669	NA	-	-	-
400648	7R_33.2	NA	-	-	NA	-	-	NA	-	-	-	NA	-	-	-	-	-	NA	-	-	-
400682_con	6R_253.2	NA	-	-	7	536772702	536772296	NA	-	-	-	2A	81884380	81884786	Sce_Assembly03_c3300	1281	1414	gnl|TREP|TREP3107	-	-	-
400683	-	NA	-	-	NA	-	-	NA	-	-	-	NA	-	-	Sce_Assembly03_Lo152_c48447	178	381	NA	-	-	-
400697_con	6R_31	NA	-	-	6	532706837	532706294	NA	-	-	-	6A	204805644	204805100	-	-	-	NA	-	-	-
400698	5R_204.3	NA	-	-	NA	-	-	NA	-	-	-	NA	-	-	-	-	-	NA	-	-	-
400701	4R_289.6	NA	-	-	NA	-	-	NA	-	-	-	NA	-	-	-	-	-	NA	-	-	-
400702_con	6R_192.8	NA	-	-	NA	-	-	NA	-	-	-	NA	-	-	-	-	-	NA	-	-	-
400703_con	-	NA	-	-	2HL_unordered	276148	276804	NA	-	-	-	2D	112310163	112309507	-	-	-	NA	-	-	-
400707	-	NA	-	-	NA	-	-	NA	-	-	-	IWGSC_CSS_1AL_scaff_3941460	9597	9198	-	-	-	NA	-	-	-
400708_con	4R_278.3	G562D2H01CSUKH_4R	1	411	6	7603790	7603074	NA	-	-	-	6A	1913607	1912914	Sce_Assembly03_c13584	441	722	NA	c3618_282	113.82	4Rz
400708_con	4R_278.3	G562D2H01CSUKH_4R	1	411	6	7603790	7603074	NA	-	-	-	6A	1913607	1912914	Sce_Assembly03_c13584	441	722	NA	c27559_1024-200-955	268.82	4Rz
400714_con	6R_51.9	G49NJZT01D9H2R_3R	1	421	6	530798560	530798985	3	59433007	59432579	BRADI3G60550	6A	205123749	205124175	Sce_Assembly03_c1651	627	463	NA	c3139_486	242.8	6Rz
400721	1R_189.2	NA	-	-	NA	-	-	NA	-	-	-	NA	-	-	-	-	-	NA	-	-	-
400723	2R_185.1	NA	-	-	NA	-	-	NA	-	-	-	IWGSC_CSS_2AL_scaff_6356048	1475	1205	-	-	-	NA	-	-	-
400727	-	NA	-	-	NA	-	-	NA	-	-	-	NA	-	-	Sce_Assembly03_P105_c64991	251	151	NA	-	-	-
400731	2R_25.6	NA	-	-	7	595531354	595531585	NA	-	-	-	6B	69376131	69376418	-	-	-	NA	-	-	-
400733_con	2R_89.9	NA	-	-	NA	-	-	NA	-	-	-	6D	98117754	98118001	-	-	-	NA	-	-	-
400741	3R_25	NA	-	-	NA	-	-	NA	-	-	-	NA	-	-	-	-	-	NA	-	-	-
400743_con	5R_323.7	NA	-	-	5	486005494	486005962	5	9602574	9602139	BRADI5G07150	IWGSC_CSS_5BL_scaff_10924243	5249	4780	Sce_Assembly03_P87_c120085	202	18	NA	-	-	-
400746_con	4R_148.1	NA	-	-	NA	-	-	NA	-	-	-	NA	-	-	-	-	-	NA	-	-	-
400750	4R_228.9	NA	-	-	7	2704043	2704395	NA	-	-	-	7A	3373958	3373606	-	-	-	NA	-	-	-
400751	-	NA	-	-	NA	-	-	NA	-	-	-	NA	-	-	-	-	-	NA	-	-	-
400753	4R_328.1	NA	-	-	NA	-	-	NA	-	-	-	3A	173617425	173617851	Sce_Assembly03_Lo152_c110859	1	126	NA	-	-	-
400756	-	NA	-	-	NA	-	-	NA	-	-	-	NA	-	-	-	-	-	NA	-	-	-
400759	7R_189.8	NA	-	-	4	502054019	502054643	1	71596599	71597405	BRADI1G74360	4A	978075	977211	Sce_Assembly03_c9718	535	651	NA	-	-	-
400766_con	4R_218.4	G5Y8MOU01CCP8C_4R	299	1	NA	-	-	NA	-	-	-	NA	-	-	Sce_Assembly03_Lo152_c49021	130	11	NA	c8990_4309	116.39	4Rz
400766_con	4R_218.4	G5Y8MOU01CCP8C_4R	299	1	NA	-	-	NA	-	-	-	NA	-	-	Sce_Assembly03_Lo152_c49021	130	11	NA	c12942_255-952-961	184.51	4Rz
400768_con	6R_161.6	NA	-	-	NA	-	-	4	31381447	31381939	NA	NA	-	-	-	-	-	NA	-	-	-
400778	-	NA	-	-	NA	-	-	NA	-	-	-	NA	-	-	Sce_Assembly03_P105_c36939	662	538	NA	-	-	-
400784	-	NA	-	-	2	26061080	26060854	NA	-	-	-	IWGSC_CSS_4DL_scaff_14403561	231	1	-	-	-	NA	-	-	-
400786_con	7R_94.2	NA	-	-	NA	-	-	NA	-	-	-	NA	-	-	-	-	-	NA	-	-	-
400788_con	6R_115.4	NA	-	-	NA	-	-	NA	-	-	-	NA	-	-	-	-	-	NA	-	-	-
400789_con	4R_85	NA	-	-	NA	-	-	NA	-	-	-	2D	67608926	67609358	-	-	-	NA	-	-	-
400801	-	G5Y8MOU02FHFQR_5R	125	468	5	84215842	84215470	4	1272671	1272968	BRADI4G01940	IWGSC_CSS_5AS_scaff_1504618	4334	3708	Sce_Assembly03_Lo152_c36280	1	570	gnl|TREP|TREP3107	c5475_908	61.75	5Rz
400804	2R_60.6	NA	-	-	NA	-	-	NA	-	-	-	2D	36580206	36579749	Sce_Assembly03_c20300	174	281	NA	-	-	-
400819_con	6R_152.5	NA	-	-	NA	-	-	NA	-	-	-	NA	-	-	-	-	-	NA	-	-	-
400820_con	4R_216.5	NA	-	-	7	9230723	9230170	NA	-	-	-	IWGSC_CSS_7AS_scaff_4240766	1358	1798	Sce_Assembly03_c26187	415	140	NA	-	-	-
400823	-	NA	-	-	3	463426211	463427315	NA	-	-	-	3B	361719702	361718597	-	-	-	NA	-	-	-
400824_con	4R_275.6	NA	-	-	NA	-	-	NA	-	-	-	NA	-	-	-	-	-	NA	-	-	-
400825	-	NA	-	-	NA	-	-	NA	-	-	-	NA	-	-	-	-	-	NA	-	-	-
400828	-	NA	-	-	7	24747311	24747584	NA	-	-	-	NA	-	-	-	-	-	NA	-	-	-
400833_con	3R_73.5	G49NJZT01B2YEE_3R	400	1	3HS_unordered	6194	5541	2	3393704	3394156	BRADI2G04760	3B	139045307	139044660	Sce_Assembly03_Lo7_c38604	535	1	NA	-	-	-
400834	-	NA	-	-	5	499236075	499235797	NA	-	-	-	IWGSC_CSS_5BL_scaff_10898038	7744	7408	Sce_Assembly03_c6565	571	320	NA	c9841_1015-906	210.31	5Rz
400834	-	NA	-	-	5	499236075	499235797	NA	-	-	-	IWGSC_CSS_5BL_scaff_10898038	7744	7408	Sce_Assembly03_c6565	571	320	NA	c26152_237	147.96	5Rz
400836_con	2R_198.3	G4YLJF202I6TPZ_2R	154	429	2	618858429	618857816	5	27532384	27532645	BRADI5G26587	2B	342492100	342492338	Sce_Assembly03_c13780	553	422	NA	c14949_222	294.08	2Rz
400838	-	NA	-	-	NA	-	-	NA	-	-	-	3D	4810687	4810892	Sce_Assembly03_P105_c74123	115	257	NA	-	-	-
400841	6R_189.5	NA	-	-	NA	-	-	NA	-	-	-	NA	-	-	Sce_Assembly03_Lo7_c80234	249	1	NA	-	-	-
400847_con	-	NA	-	-	NA	-	-	NA	-	-	-	NA	-	-	-	-	-	NA	-	-	-
400848	3R_102.1	NA	-	-	3	456184850	456184076	NA	-	-	-	NA	-	-	Sce_Assembly03_P105_c45382	485	71	NA	-	-	-
400849_con	-	NA	-	-	NA	-	-	NA	-	-	-	NA	-	-	Sce_Assembly03_c3035	486	50	NA	-	-	-
400850	4R_7.9	G562D2H01DY32C_4R	508	229	4	7684554	7684919	NA	-	-	-	IWGSC_CSS_4DS_scaff_2315421	13927	13465	Sce_Assembly03_Lo225_c111761	2	216	NA	c30512_412	94.26	4Rz
400850	4R_7.9	G562D2H01DY32C_4R	508	229	4	7684554	7684919	NA	-	-	-	IWGSC_CSS_4DS_scaff_2315421	13927	13465	Sce_Assembly03_Lo225_c111761	2	216	NA	c4335_574	44.38	4Rz
400850	4R_7.9	G562D2H01DY32C_4R	508	229	4	7684554	7684919	NA	-	-	-	IWGSC_CSS_4DS_scaff_2315421	13927	13465	Sce_Assembly03_Lo225_c111761	2	216	NA	c4512_1384	45.61	4Rz
400851	7R_46	NA	-	-	NA	-	-	NA	-	-	-	NA	-	-	-	-	-	NA	-	-	-
400859	-	NA	-	-	NA	-	-	NA	-	-	-	NA	-	-	-	-	-	NA	-	-	-
400861	1R_85.6	NA	-	-	NA	-	-	NA	-	-	-	1B	121693239	121692790	-	-	-	NA	-	-	-
400862_con	2R_13.2	NA	-	-	NA	-	-	NA	-	-	-	4B	57935095	57934881	Sce_Assembly03_P87_c44708	500	270	NA	-	-	-
400863	3R_39	G40IFLJ01C25JE_3R	1	351	3	13144794	13144253	2	1506741	1506381	BRADI2G02200	3D	3119871	3119158	-	-	-	NA	c6750_615	43.56	3Rz
400866	1R_91.5	NA	-	-	NA	-	-	NA	-	-	-	NA	-	-	-	-	-	NA	-	-	-
400869	4R_237.6	NA	-	-	NA	-	-	NA	-	-	-	NA	-	-	-	-	-	NA	-	-	-
400871	7R_149.6	NA	-	-	NA	-	-	NA	-	-	-	IWGSC_CSS_5DS_scaff_2745551	2713	2047	-	-	-	NA	-	-	-
400872	-	NA	-	-	NA	-	-	NA	-	-	-	NA	-	-	-	-	-	NA	-	-	-
400876_con	5R_306.6	NA	-	-	NA	-	-	NA	-	-	-	NA	-	-	-	-	-	NA	-	-	-
400877_con	4R_53.5	G613Y7R01D835I_4R	50	362	4	136149633	136149261	NA	-	-	-	4B	113910279	113909906	-	-	-	NA	-	-	-
400878	-	NA	-	-	7	312068898	312068579	NA	-	-	-	7A	110482915	110482672	Sce_Assembly03_c18787	208	1	NA	-	-	-
400879	6R_65.7	NA	-	-	NA	-	-	NA	-	-	-	NA	-	-	-	-	-	NA	-	-	-
400884_con	-	NA	-	-	NA	-	-	NA	-	-	-	NA	-	-	-	-	-	NA	-	-	-
400887	6R_49	NA	-	-	6	37138784	37139143	NA	-	-	-	NA	-	-	-	-	-	NA	-	-	-
400888	-	NA	-	-	2	592158746	592159378	NA	-	-	-	2D	139592923	139593563	-	-	-	NA	-	-	-
400890_con	7R_88.1	NA	-	-	NA	-	-	NA	-	-	-	IWGSC_CSS_2BS_scaff_5220288	4160	3824	-	-	-	NA	-	-	-
400892	-	G613Y7R02GWYQL_5R	224	1	NA	-	-	NA	-	-	-	NA	-	-	-	-	-	NA	c6441_703	79.56	5Rz
400893	-	NA	-	-	NA	-	-	NA	-	-	-	3B	654052635	654053098	-	-	-	NA	-	-	-
400896_con	4R_96.4	NA	-	-	NA	-	-	NA	-	-	-	NA	-	-	-	-	-	NA	-	-	-
400897	-	NA	-	-	NA	-	-	NA	-	-	-	NA	-	-	Sce_Assembly03_Lo7_c62496	205	313	NA	-	-	-
400898	1R_41.6	NA	-	-	NA	-	-	NA	-	-	-	NA	-	-	-	-	-	NA	-	-	-
400901_con	4R_290.2	NA	-	-	NA	-	-	NA	-	-	-	NA	-	-	-	-	-	NA	-	-	-
400906	-	NA	-	-	NA	-	-	NA	-	-	-	6D	38534804	38534502	-	-	-	NA	-	-	-
400907_con	6R_42.7	NA	-	-	6	275526826	275527114	NA	-	-	-	NA	-	-	-	-	-	NA	-	-	-
400909_con	7R_142.6	NA	-	-	NA	-	-	NA	-	-	-	NA	-	-	-	-	-	NA	-	-	-
400917	4R_204.3	G613Y7R01A94ZR_4R	437	59	7	8898785	8899021	NA	-	-	-	7D	6543961	6543290	Sce_Assembly03_P105_c108215	1	127	NA	c7800_322	125.14	4Rz
400921	6R_128.3	NA	-	-	NA	-	-	NA	-	-	-	NA	-	-	-	-	-	NA	-	-	-
400923_con	2R_201.8	G4YLJF201BG3SU_2R	148	463	2	608828645	608828226	5	25209180	25208765	BRADI5G23120	2A	247665259	247665684	Sce_Assembly03_c13768	705	506	NA	c4950_1249	257.11	2Rz
400924	-	G73J0XM01CY1NY_7R	45	507	7	524975623	524976313	1	31805393	31805775	BRADI1G36150	7A	129794458	129795145	Sce_Assembly03_c4454	1043	1255	NA	c1090_297	118.28	7Rz
400928_con	1R_202	NA	-	-	NA	-	-	NA	-	-	-	NA	-	-	-	-	-	NA	-	-	-
400929	-	NA	-	-	NA	-	-	NA	-	-	-	NA	-	-	-	-	-	NA	-	-	-
400932	-	NA	-	-	5HS_unordered	816753	817259	3	28102613	28102202	BRADI3G27160	IWGSC_CSS_5AS_scaff_1538324	9601	9096	Sce_Assembly03_Lo225_c64310	1	238	NA	-	-	-
400934_con	4R_103.9	NA	-	-	7	50526840	50526438	NA	-	-	-	7B	25093280	25093927	-	-	-	NA	-	-	-
400935	6R_241.3	NA	-	-	NA	-	-	NA	-	-	-	NA	-	-	-	-	-	NA	-	-	-
400936	-	NA	-	-	NA	-	-	NA	-	-	-	NA	-	-	-	-	-	NA	-	-	-
400939	-	NA	-	-	NA	-	-	NA	-	-	-	NA	-	-	-	-	-	NA	-	-	-
400940	2R_200.4	NA	-	-	2	612164905	612164586	NA	-	-	-	2A	250064104	250063783	-	-	-	NA	-	-	-
400941	5R_300.4	NA	-	-	5	475679022	475678773	NA	-	-	-	5D	117431357	117430976	Sce_Assembly03_c1930	1634	1516	NA	c3599_528-901	162.44	5Rz
400944_con	1R_187.5	NA	-	-	NA	-	-	NA	-	-	-	NA	-	-	-	-	-	NA	-	-	-
400946	1R_107.4	NA	-	-	NA	-	-	NA	-	-	-	NA	-	-	-	-	-	NA	-	-	-
400950	5R_348.7	NA	-	-	5	524674029	524674273	2	56231334	56231568	NA	5B	249601174	249600931	-	-	-	NA	-	-	-
400952	4R_239.9	G562D2H01C4I0X_4R	414	37	6	16403936	16404342	4	8951212	8950856	BRADI4G09620	6B	11100481	11100072	-	-	-	NA	-	-	-
400955_con	2R_72.7	NA	-	-	NA	-	-	NA	-	-	-	2B	18653425	18653912	-	-	-	NA	-	-	-
400956_con	1R_46.8	NA	-	-	NA	-	-	NA	-	-	-	NA	-	-	-	-	-	NA	-	-	-
400964	-	NA	-	-	NA	-	-	NA	-	-	-	3D	4810892	4810687	Sce_Assembly03_P105_c74123	257	115	NA	-	-	-
400965	4R_153.4	NA	-	-	NA	-	-	NA	-	-	-	IWGSC_CSS_5AL_scaff_2764765	426	219	-	-	-	NA	-	-	-
400971	-	NA	-	-	7	316584206	316583423	NA	-	-	-	IWGSC_CSS_7AS_scaff_4230960	3205	2378	-	-	-	NA	-	-	-
400974_con	-	NA	-	-	NA	-	-	NA	-	-	-	NA	-	-	Sce_Assembly03_Lo152_c58068	125	2	NA	-	-	-
400980_con	-	NA	-	-	7	571782715	571782440	NA	-	-	-	NA	-	-	Sce_Assembly03_Lo225_c62887	61	309	NA	-	-	-
400981_con	6R_43.1	NA	-	-	NA	-	-	NA	-	-	-	NA	-	-	-	-	-	NA	-	-	-
400982	2R_62.4	G69HL7G01BQBHI_4R	83	319	2	554629963	554629700	NA	-	-	-	IWGSC_CSS_2BL_scaff_8076284	6357	5818	Sce_Assembly03_c13996	515	670	NA	c17403_240	115.47	4Rz
400985_con	-	NA	-	-	NA	-	-	NA	-	-	-	NA	-	-	-	-	-	NA	-	-	-
400986	-	NA	-	-	NA	-	-	NA	-	-	-	NA	-	-	-	-	-	NA	-	-	-
400998_con	6R_69.4	NA	-	-	NA	-	-	NA	-	-	-	NA	-	-	-	-	-	NA	-	-	-
401008	1R_100.7	NA	-	-	NA	-	-	NA	-	-	-	IWGSC_CSS_1DL_scaff_2289757	4092	4387	-	-	-	NA	-	-	-
401010_con	4R_197.6	NA	-	-	NA	-	-	NA	-	-	-	6B	35142249	35142586	-	-	-	NA	-	-	-
401011_con	-	NA	-	-	NA	-	-	NA	-	-	-	5B	9856886	9857269	-	-	-	NA	-	-	-
401018	1R_36	NA	-	-	NA	-	-	NA	-	-	-	NA	-	-	-	-	-	NA	-	-	-
401022_con	1R_92.4	NA	-	-	6	275982894	275983215	NA	-	-	-	3D	33760039	33759718	Sce_Assembly03_c583	368	694	NA	c2279_1288	107.01	3Rz
401023	-	NA	-	-	NA	-	-	NA	-	-	-	NA	-	-	-	-	-	NA	-	-	-
401026_con	7R_165.8	G73J0XM02I6T4Q_7R	264	1	4	467919730	467919994	NA	-	-	-	4A	57146935	57146465	Sce_Assembly03_Lo225_c50254	172	410	NA	c6376_472	96.98	7Rz
401028	3R_256.4	NA	-	-	NA	-	-	NA	-	-	-	NA	-	-	-	-	-	NA	-	-	-
401029_con	4R_232.2	NA	-	-	NA	-	-	NA	-	-	-	NA	-	-	-	-	-	NA	-	-	-
401031	2R_199	NA	-	-	NA	-	-	NA	-	-	-	NA	-	-	-	-	-	NA	-	-	-
401032	-	NA	-	-	2	1909910	1909520	1	38714088	38713658	BRADI1G41970	IWGSC_CSS_3B_scaff_10525807	29	317	-	-	-	NA	-	-	-
401037	5R_285.1	NA	-	-	1	463426183	463425771	NA	-	-	-	NA	-	-	-	-	-	NA	-	-	-
401043_con	6R_159.7	NA	-	-	NA	-	-	NA	-	-	-	NA	-	-	-	-	-	NA	-	-	-
401046_con	5R_334.1	NA	-	-	7	8189776	8190014	NA	-	-	-	5D	130663925	130664207	Sce_Assembly03_c15977	242	2	NA	-	-	-
401049_con	5R_223.2	NA	-	-	NA	-	-	NA	-	-	-	4B	317277687	317278080	-	-	-	NA	-	-	-
401051	-	NA	-	-	NA	-	-	NA	-	-	-	NA	-	-	Sce_Assembly03_P105_c34751	960	1256	NA	-	-	-
401052	-	NA	-	-	5	517788008	517788464	4	12394491	12394801	BRADI4G12320	5D	139047052	139046593	Sce_Assembly03_c17681	538	196	NA	-	-	-
401053	7R_121.9	NA	-	-	3	372671040	372671269	2	6599707	6599913	BRADI2G08210	IWGSC_CSS_7BL_scaff_6673093	1920	1490	Sce_Assembly03_Lo225_c36147	460	242	NA	-	-	-
401056	6R_201	NA	-	-	NA	-	-	NA	-	-	-	NA	-	-	Sce_Assembly03_P105_c71863	268	151	NA	-	-	-
401061	6R_94.7	NA	-	-	4	267941862	267942265	NA	-	-	-	NA	-	-	-	-	-	NA	-	-	-
401062	-	NA	-	-	NA	-	-	NA	-	-	-	NA	-	-	-	-	-	NA	-	-	-
401063_con	5R_146.1	NA	-	-	5	182042560	182042261	NA	-	-	-	5D	75061775	75061339	Sce_Assembly03_Lo225_c97378	229	1	NA	-	-	-
401067	5R_286.4	NA	-	-	NA	-	-	NA	-	-	-	NA	-	-	-	-	-	NA	-	-	-
401069	-	NA	-	-	NA	-	-	NA	-	-	-	NA	-	-	-	-	-	NA	-	-	-
401074	5R_264.2	NA	-	-	5	464224525	464224074	4	40884634	40884220	BRADI4G35490	5A	80085384	80085835	Sce_Assembly03_c1953	774	1008	NA	-	-	-
401080	-	G76ZXPN01CTCWW_7R	1	341	6	532029951	532029587	3	56142516	56142244	BRADI3G56100	6D	174870803	174871167	Sce_Assembly03_c10883	519	328	NA	c5936_852	115.91	7Rz
401081	3R_128.7	NA	-	-	3	476984508	476983978	NA	-	-	-	3D	90661171	90661701	-	-	-	NA	-	-	-
401083	6R_129.7	NA	-	-	NA	-	-	NA	-	-	-	NA	-	-	-	-	-	NA	-	-	-
401085_con	4R_158	NA	-	-	NA	-	-	NA	-	-	-	3B	654243369	654243722	-	-	-	NA	-	-	-
401086	5R_241.9	NA	-	-	NA	-	-	NA	-	-	-	5B	17662693	17662384	-	-	-	NA	-	-	-
401088	6R_195.4	NA	-	-	NA	-	-	NA	-	-	-	3B	348089087	348089801	-	-	-	NA	-	-	-
401095	5R_194.8	G613Y7R02HAIT3_5R	452	72	NA	-	-	NA	-	-	-	5A	127893836	127894536	-	-	-	NA	c8043_564	257.42	5Rz
401099	6R_176.1	NA	-	-	NA	-	-	NA	-	-	-	NA	-	-	-	-	-	NA	-	-	-
401102	6R_42.2	NA	-	-	NA	-	-	NA	-	-	-	NA	-	-	-	-	-	NA	-	-	-
401104	6R_70	NA	-	-	NA	-	-	NA	-	-	-	IWGSC_CSS_6AL_scaff_5741743	6975	6449	Sce_Assembly03_c14097	309	1	NA	c34957_267	160.9	6Rz
401105	-	NA	-	-	1H_unordered	3757261	3756727	3	28806326	28806699	BRADI3G27740	1A	93221344	93221842	-	-	-	NA	-	-	-
401107_con	6R_97.8	NA	-	-	NA	-	-	NA	-	-	-	3B	137525374	137525720	-	-	-	NA	-	-	-
401110	5R_87	NA	-	-	NA	-	-	NA	-	-	-	NA	-	-	-	-	-	NA	-	-	-
401112	4R_116.4	NA	-	-	NA	-	-	NA	-	-	-	7A	16231566	16231824	-	-	-	NA	-	-	-
401114_con	6R_52.3	NA	-	-	NA	-	-	NA	-	-	-	NA	-	-	-	-	-	NA	-	-	-
401116_con	1R_119	NA	-	-	5	81471112	81470809	NA	-	-	-	5D	135086946	135086468	Sce_Assembly03_c30426	323	1	NA	-	-	-
401119	3R_68.4	NA	-	-	3	27738238	27737776	4	11364705	11365029	BRADI4G11550	IWGSC_CSS_3DS_scaff_2561983	298	760	Sce_Assembly03_c18289	400	619	NA	-	-	-
401121	-	NA	-	-	7	27624775	27625046	NA	-	-	-	4B	264334627	264335399	Sce_Assembly03_c16526	439	201	NA	-	-	-
401125	6R_125.8	NA	-	-	NA	-	-	NA	-	-	-	NA	-	-	-	-	-	NA	-	-	-
401129_con	6R_135.4	NA	-	-	3	554803064	554803616	NA	-	-	-	3A	182076083	182076635	Sce_Assembly03_P87_c55362	1	281	NA	-	-	-
401136	-	NA	-	-	7	92279706	92279454	NA	-	-	-	IWGSC_CSS_7DS_scaff_3953098	3905	3403	-	-	-	NA	-	-	-
401137	6R_56.3	NA	-	-	NA	-	-	NA	-	-	-	6A	140346124	140346336	-	-	-	NA	-	-	-
401138_con	3R_32.9	NA	-	-	NA	-	-	NA	-	-	-	NA	-	-	-	-	-	NA	-	-	-
401144	-	GP3EJ2G02HXRM6_1R	484	1	NA	-	-	NA	-	-	-	7D	162820950	162821271	-	-	-	NA	-	-	-
401146_con	2R_209	NA	-	-	NA	-	-	NA	-	-	-	IWGSC_CSS_1AL_scaff_3894232	1317	1063	-	-	-	NA	-	-	-
401147_con	7R_139	NA	-	-	7	562455649	562455123	NA	-	-	-	IWGSC_CSS_7DL_scaff_3359581	877	1487	-	-	-	NA	-	-	-
401148	-	NA	-	-	4	534213101	534213323	NA	-	-	-	NA	-	-	-	-	-	NA	-	-	-
401152	6R_182.3	NA	-	-	7	585148714	585148194	NA	-	-	-	NA	-	-	-	-	-	NA	-	-	-
401154	-	NA	-	-	NA	-	-	NA	-	-	-	NA	-	-	-	-	-	NA	-	-	-
401160	-	NA	-	-	NA	-	-	NA	-	-	-	NA	-	-	-	-	-	NA	-	-	-
401166	-	NA	-	-	NA	-	-	NA	-	-	-	4A	36780559	36780194	-	-	-	NA	-	-	-
401169	4R_218.4	NA	-	-	NA	-	-	NA	-	-	-	NA	-	-	Sce_Assembly03_c6921	121	533	NA	-	-	-
401170	-	NA	-	-	NA	-	-	NA	-	-	-	NA	-	-	-	-	-	NA	-	-	-
401173_con	4R_6.2	NA	-	-	NA	-	-	NA	-	-	-	4A	160301093	160301658	-	-	-	NA	-	-	-
401174	-	NA	-	-	6	167512714	167512414	NA	-	-	-	6D	25789014	25788523	Sce_Assembly03_Lo225_c119257	1	172	NA	-	-	-
401176	2R_99.9	NA	-	-	NA	-	-	NA	-	-	-	IWGSC_CSS_2BS_scaff_5222222	8068	7830	Sce_Assembly03_Lo225_c51430	147	1	NA	-	-	-
401189	-	NA	-	-	6	273476864	273477098	3	49176273	49176513	BRADI3G47550	6D	41374491	41374257	Sce_Assembly03_Lo152_c95685	28	231	NA	-	-	-
401192_con	4R_265.2	NA	-	-	6	10877191	10877442	NA	-	-	-	NA	-	-	-	-	-	NA	-	-	-
401195	6R_161.6	NA	-	-	NA	-	-	NA	-	-	-	NA	-	-	-	-	-	NA	-	-	-
401200	7R_163.1	G76ZXPN01DX7SX_7R	324	615	7	443085138	443085466	NA	-	-	-	IWGSC_CSS_7AL_scaff_4487156	6643	6967	-	-	-	NA	-	-	-
401204	-	NA	-	-	7	164256493	164256129	NA	-	-	-	IWGSC_CSS_7DS_scaff_1664391	3782	4185	-	-	-	NA	-	-	-
401207	-	NA	-	-	NA	-	-	NA	-	-	-	2A	242907257	242907596	-	-	-	NA	-	-	-
401209	-	NA	-	-	NA	-	-	NA	-	-	-	NA	-	-	-	-	-	NA	-	-	-
401210	-	NA	-	-	NA	-	-	NA	-	-	-	7A	34251953	34252162	-	-	-	NA	-	-	-
401215	-	NA	-	-	NA	-	-	NA	-	-	-	NA	-	-	-	-	-	NA	-	-	-
401220_con	7R_160	NA	-	-	NA	-	-	NA	-	-	-	IWGSC_CSS_7BL_scaff_6671860	5850	5645	Sce_Assembly03_P87_c41908	574	331	NA	-	-	-
401221_con	7R_100.4	NA	-	-	NA	-	-	NA	-	-	-	NA	-	-	-	-	-	NA	-	-	-
401224_con	2R_66.3	NA	-	-	NA	-	-	NA	-	-	-	NA	-	-	-	-	-	NA	-	-	-
401228	3R_100.1	NA	-	-	NA	-	-	NA	-	-	-	NA	-	-	-	-	-	NA	-	-	-
401230	7R_27.5	G5Y8MOU02JQG86_5R	355	1	NA	-	-	NA	-	-	-	NA	-	-	-	-	-	NA	c25640_138	177.78	5Rz
401233_con	2R_6.5	NA	-	-	NA	-	-	NA	-	-	-	NA	-	-	-	-	-	NA	-	-	-
401235	-	NA	-	-	NA	-	-	NA	-	-	-	NA	-	-	-	-	-	NA	-	-	-
401239_con	6R_187	NA	-	-	NA	-	-	NA	-	-	-	3B	353764982	353765535	-	-	-	NA	-	-	-
401251	-	NA	-	-	NA	-	-	NA	-	-	-	NA	-	-	-	-	-	NA	-	-	-
401256	2R_45.9	NA	-	-	NA	-	-	NA	-	-	-	2D	114632665	114632460	-	-	-	NA	-	-	-
401257	-	NA	-	-	6	15827578	15827127	3	958856	958422	BRADI3G01527	IWGSC_CSS_6BS_scaff_2905508	5006	5483	Sce_Assembly03_c7700	724	862	NA	c2305_2240	249.28	4Rz
401261_con	-	NA	-	-	NA	-	-	NA	-	-	-	6A	199834163	199834678	-	-	-	NA	-	-	-
401262	4R_218.1	NA	-	-	NA	-	-	NA	-	-	-	3B	261164370	261163998	Sce_Assembly03_Lo225_c56878	1	353	NA	-	-	-
401266	-	NA	-	-	NA	-	-	NA	-	-	-	5B	102232537	102232272	-	-	-	NA	-	-	-
401268	5R_282.8	NA	-	-	NA	-	-	NA	-	-	-	NA	-	-	-	-	-	NA	-	-	-
401274_con	2R_106	NA	-	-	NA	-	-	NA	-	-	-	NA	-	-	-	-	-	NA	-	-	-
401275_con	5R_52.8	NA	-	-	NA	-	-	NA	-	-	-	NA	-	-	-	-	-	NA	-	-	-
401280	4R_263.2	NA	-	-	NA	-	-	NA	-	-	-	NA	-	-	-	-	-	NA	-	-	-
401284_con	7R_179.6	G73J0XM02GY2Q2_7R	13	508	4	243065255	243064739	1	65006432	65006920	BRADI1G66167	4B	272982224	272982736	Sce_Assembly03_c790	95	616	NA	c37280_520	109.54	7Rz
401286_con	-	NA	-	-	NA	-	-	NA	-	-	-	IWGSC_CSS_5BL_scaff_10862726	3559	3827	Sce_Assembly03_c11846	649	372	NA	-	-	-
401294	-	NA	-	-	NA	-	-	NA	-	-	-	NA	-	-	-	-	-	NA	-	-	-
401296_con	3R_30.9	NA	-	-	NA	-	-	NA	-	-	-	NA	-	-	-	-	-	NA	-	-	-
401302	-	NA	-	-	NA	-	-	NA	-	-	-	3A	88852660	88852409	-	-	-	NA	-	-	-
401305	6R_41.3	G7FJU1X01DVD02_6R	385	23	6	440691950	440692445	NA	-	-	-	NA	-	-	Sce_Assembly03_c21585	157	263	NA	c12165_925	101.86	6Rz
401306	6R_90.4	NA	-	-	NA	-	-	1	68860062	68859822	BRADI1G70620	NA	-	-	-	-	-	NA	-	-	-
401311_con	-	NA	-	-	NA	-	-	NA	-	-	-	NA	-	-	-	-	-	NA	-	-	-
401314	6R_214.8	NA	-	-	NA	-	-	NA	-	-	-	NA	-	-	-	-	-	NA	-	-	-
401316_con	3R_192.5	G49NJZT02H7AEL_3R	340	39	NA	-	-	NA	-	-	-	NA	-	-	Sce_Assembly03_Lo225_c56996	183	348	NA	c48296_527	242.8	3Rz
401317	-	NA	-	-	NA	-	-	NA	-	-	-	NA	-	-	-	-	-	NA	-	-	-
401319	1R_129	NA	-	-	4	152460799	152460338	NA	-	-	-	7A	148753133	148753600	-	-	-	NA	-	-	-
401320	1R_43.2	G40IFLJ01AHFD4_3R	380	162	6	62467365	62467771	3	2513417	2513710	BRADI3G03770	6A	36780167	36780691	Sce_Assembly03_c18173	320	3	NA	-	-	-
401323	4R_116.4	NA	-	-	NA	-	-	NA	-	-	-	NA	-	-	Sce_Assembly03_c3447	465	327	NA	c19400_377	109.18	4Rz
401323	4R_116.4	NA	-	-	NA	-	-	NA	-	-	-	NA	-	-	Sce_Assembly03_c3447	465	327	NA	c9162_1290	129.65	4Rz
401323	4R_116.4	NA	-	-	NA	-	-	NA	-	-	-	NA	-	-	Sce_Assembly03_c3447	465	327	NA	c5198_703	206.34	4Rz
401323	4R_116.4	NA	-	-	NA	-	-	NA	-	-	-	NA	-	-	Sce_Assembly03_c3447	465	327	NA	c7637_1495-405	188.74	4Rz
401327_con	3R_204.1	G49NJZT02JLRN8_3R	1	401	6	530798563	530797977	3	59433364	59433703	BRADI3G60550	6A	205123311	205122971	Sce_Assembly03_c1651	618	746	NA	c8901_2053	246.85	3Rz
401329_con	2R_53.4	NA	-	-	NA	-	-	NA	-	-	-	NA	-	-	Sce_Assembly03_c8626	1	223	NA	-	-	-
401334	1R_135.8	NA	-	-	NA	-	-	NA	-	-	-	NA	-	-	-	-	-	NA	-	-	-
401335	1R_91.9	GPVJ0NR02IA44I_1R	457	1	1	108140449	108140987	3	32086333	32086865	BRADI3G30070	IWGSC_CSS_1DL_scaff_942080	2974	2423	Sce_Assembly03_c6418	1254	857	NA	c4989_261	98.97	1Rz
401337	4R_59.1	NA	-	-	NA	-	-	NA	-	-	-	IWGSC_CSS_2AL_scaff_6436729	11104	10759	-	-	-	NA	-	-	-
401340_con	2R_199.7	NA	-	-	2	615505347	615505844	NA	-	-	-	2D	147485194	147484368	-	-	-	NA	-	-	-
401343_con	-	NA	-	-	NA	-	-	NA	-	-	-	IWGSC_CSS_7BL_scaff_6664008	1189	1570	-	-	-	NA	-	-	-
401345	-	NA	-	-	NA	-	-	NA	-	-	-	IWGSC_CSS_6BL_scaff_4287241	2259	2000	-	-	-	NA	-	-	-
401346_con	6R_204.5	G7FJU1X01DYWYL_6R	151	415	NA	-	-	NA	-	-	-	NA	-	-	Sce_Assembly03_P87_c70683	273	57	NA	c8603_1746	264.96	6Rz
401349	6R_41.6	NA	-	-	NA	-	-	3	52364281	52364048	BRADI3G51280	NA	-	-	-	-	-	NA	-	-	-
401353_con	4R_249.9	NA	-	-	NA	-	-	NA	-	-	-	NA	-	-	Sce_Assembly03_P105_c65740	142	243	NA	-	-	-
401356_con	1R_107.1	GPVJ0NR01BZ943_1R	496	66	1	362183454	362182968	2	23097782	23098159	BRADI2G25190	IWGSC_CSS_1AL_scaff_1706378	2897	3389	Sce_Assembly03_c6833	657	448	NA	c1138_506-559-712-808-913-995	125.08	1Rz
401356_con	1R_107.1	GPVJ0NR01BZ943_1R	496	66	1	362183454	362182968	2	23097782	23098159	BRADI2G25190	IWGSC_CSS_1AL_scaff_1706378	2897	3389	Sce_Assembly03_c6833	657	448	NA	c25550_691	124.14	1Rz
401367	2R_49.4	NA	-	-	2	543826098	543826448	5	17564497	17564153	BRADI5G14120	IWGSC_CSS_2AL_scaff_6384943	6142	5792	-	-	-	NA	-	-	-
401369	-	G49NJZT02G6BDI_3R	57	389	3	417975475	417975145	2	46830991	46830656	BRADI2G46370	3A	147293744	147294073	Sce_Assembly03_c1635	1229	1561	NA	GRM0219	100.84	3Rz
401369	-	G49NJZT02G6BDI_3R	57	389	3	417975475	417975145	2	46830991	46830656	BRADI2G46370	3A	147293744	147294073	Sce_Assembly03_c1635	1229	1561	NA	c10789_147	117.08	3Rz
401370	3R_22.2	G40IFLJ01BGYSW_3R	1	393	1	11526593	11527015	2	38332960	38332549	BRADI2G37990	1A	1706096	1705674	Sce_Assembly03_c5970	1246	829	NA	c16841_460	105.97	3Rz
401374	-	NA	-	-	7	4589536	4589227	NA	-	-	-	IWGSC_CSS_7BS_scaff_3131972	8998	9321	Sce_Assembly03_P105_c39463	327	125	NA	-	-	-
401377_con	3R_173.6	NA	-	-	NA	-	-	NA	-	-	-	NA	-	-	-	-	-	NA	-	-	-
401378	3R_29.8	NA	-	-	NA	-	-	NA	-	-	-	NA	-	-	-	-	-	NA	-	-	-
401379_con	5R_56.9	G5Y8MOU02ITSRR_5R	471	95	5	16945810	16946186	NA	-	-	-	5D	13708478	13708102	Sce_Assembly03_c3488	306	592	NA	c2618_1427-1607	21.53	5Rz
401379_con	5R_56.9	G5Y8MOU02ITSRR_5R	471	95	5	16945810	16946186	NA	-	-	-	5D	13708478	13708102	Sce_Assembly03_c3488	306	592	NA	c14851_504	190.76	5Rz
401380	-	GP3EJ2G02I9KJO_1R	135	465	1	207465289	207465941	2	33596832	33596543	BRADI2G33460	1D	60607852	60607195	-	-	-	NA	c2571_985	167.55	1Rz
401381	-	NA	-	-	NA	-	-	1	30100349	30099842	BRADI1G34507	7D	192814914	192815626	-	-	-	NA	-	-	-
401385	-	NA	-	-	NA	-	-	NA	-	-	-	NA	-	-	-	-	-	NA	-	-	-
401386	-	NA	-	-	NA	-	-	NA	-	-	-	NA	-	-	Sce_Assembly03_P87_c38672	73	248	gnl|TREP|TREP3107	-	-	-
401391	6R_61.3	NA	-	-	NA	-	-	NA	-	-	-	NA	-	-	-	-	-	NA	-	-	-
401396	1R_197.8	NA	-	-	NA	-	-	NA	-	-	-	2D	33162810	33163860	-	-	-	NA	-	-	-
401399_con	4R_105.2	NA	-	-	NA	-	-	NA	-	-	-	IWGSC_CSS_7AS_scaff_4252814	2469	2252	Sce_Assembly03_c13538	1	203	NA	-	-	-
401402_con	4R_153.8	NA	-	-	NA	-	-	NA	-	-	-	IWGSC_CSS_2AS_scaff_606707	1593	1020	-	-	-	NA	-	-	-
401410_con	4R_239.7	NA	-	-	NA	-	-	NA	-	-	-	NA	-	-	-	-	-	NA	-	-	-
401412	4R_224.1	NA	-	-	7	5124105	5124329	NA	-	-	-	NA	-	-	-	-	-	NA	-	-	-
401416	-	G613Y7R02G76R9_5R	127	360	5	1496195	1495946	4	103507	103271	BRADI4G00280	IWGSC_CSS_5AS_scaff_88225	1689	1417	-	-	-	NA	c2815_2082-2129	244.4	5Rz
401423_con	7R_132.6	NA	-	-	NA	-	-	NA	-	-	-	NA	-	-	Sce_Assembly03_Lo7_c43608	236	128	NA	-	-	-
401424	3R_254.7	NA	-	-	NA	-	-	NA	-	-	-	NA	-	-	-	-	-	NA	-	-	-
401426	4R_159.8	NA	-	-	NA	-	-	NA	-	-	-	NA	-	-	-	-	-	NA	-	-	-
401427_con	7R_58.8	GPVJ0NR01AJM55_1R	218	478	NA	-	-	NA	-	-	-	5D	10078818	10078547	Sce_Assembly03_P87_c76451	18	255	NA	-	-	-
401430	3R_214.5	NA	-	-	NA	-	-	NA	-	-	-	NA	-	-	-	-	-	NA	-	-	-
401434_con	7R_154.8	NA	-	-	7	529811621	529812073	NA	-	-	-	7A	130022203	130021848	-	-	-	NA	-	-	-
401436_con	-	NA	-	-	2	614722760	614723220	NA	-	-	-	2A	250927924	250928384	-	-	-	NA	-	-	-
401437	-	NA	-	-	NA	-	-	NA	-	-	-	NA	-	-	-	-	-	NA	-	-	-
401440	-	NA	-	-	2	606934813	606935048	NA	-	-	-	1B	19501481	19501246	-	-	-	NA	-	-	-
401444	-	NA	-	-	NA	-	-	NA	-	-	-	NA	-	-	-	-	-	NA	-	-	-
401445_con	6R_25.3	NA	-	-	NA	-	-	NA	-	-	-	6D	170550427	170550223	-	-	-	NA	-	-	-
401447	4R_237.9	NA	-	-	NA	-	-	NA	-	-	-	IWGSC_CSS_6AS_scaff_4383140	12714	13653	-	-	-	NA	-	-	-
401448	-	NA	-	-	NA	-	-	NA	-	-	-	NA	-	-	-	-	-	NA	-	-	-
401449	6R_182.3	NA	-	-	7	585316624	585316348	NA	-	-	-	7A	171441836	171442236	-	-	-	NA	-	-	-
401451	4R_238.8	NA	-	-	NA	-	-	NA	-	-	-	IWGSC_CSS_6AS_scaff_4383140	12692	13148	-	-	-	NA	-	-	-
401452_con	-	NA	-	-	NA	-	-	NA	-	-	-	NA	-	-	Sce_Assembly03_c15932	259	432	NA	-	-	-
401454	5R_186.3	NA	-	-	NA	-	-	NA	-	-	-	NA	-	-	Sce_Assembly03_Lo225_c35107	1183	995	NA	-	-	-
401455	-	G69HL7G02IXTNQ_4R	35	344	NA	-	-	NA	-	-	-	NA	-	-	-	-	-	NA	c8817_1102	110.13	4Rz
401456	-	NA	-	-	NA	-	-	NA	-	-	-	NA	-	-	-	-	-	NA	-	-	-
401458	-	NA	-	-	NA	-	-	NA	-	-	-	NA	-	-	-	-	-	NA	-	-	-
401461	-	NA	-	-	NA	-	-	NA	-	-	-	2B	17328604	17328204	-	-	-	NA	-	-	-
401466	7R_38	G76ZXPN01A97MG_7R	248	527	NA	-	-	NA	-	-	-	NA	-	-	-	-	-	NA	-	-	-
401467	6R_245.8	NA	-	-	NA	-	-	NA	-	-	-	NA	-	-	-	-	-	NA	-	-	-
401469	2R_165.6	G6Z8DEW02IP7B1_5R	142	416	5	481079123	481078699	4	42347781	42347377	BRADI4G37147	5A	97046585	97047032	Sce_Assembly03_c10839	532	633	NA	c9505_1182	180.09	5Rz
401469	2R_165.6	G6Z8DEW02IP7B1_5R	142	416	5	481079123	481078699	4	42347781	42347377	BRADI4G37147	5A	97046585	97047032	Sce_Assembly03_c10839	532	633	NA	c10854_413	276.99	5Rz
401477	1R_40.8	NA	-	-	NA	-	-	NA	-	-	-	NA	-	-	-	-	-	NA	-	-	-
401479	-	NA	-	-	3	415881069	415880704	NA	-	-	-	3D	27317216	27317585	-	-	-	NA	-	-	-
401481	3R_143.1	NA	-	-	NA	-	-	NA	-	-	-	NA	-	-	-	-	-	NA	-	-	-
401482	-	NA	-	-	3	517003444	517003154	NA	-	-	-	NA	-	-	-	-	-	NA	-	-	-
401485	-	NA	-	-	NA	-	-	NA	-	-	-	NA	-	-	-	-	-	NA	-	-	-
401486_con	6R_223.1	NA	-	-	NA	-	-	NA	-	-	-	IWGSC_CSS_7DL_scaff_3349641	1641	1442	Sce_Assembly03_P105_c46053	152	252	NA	-	-	-
401489	2R_167	NA	-	-	NA	-	-	NA	-	-	-	2D	148235310	148235614	-	-	-	NA	-	-	-
401490_con	3R_159.4	NA	-	-	NA	-	-	NA	-	-	-	NA	-	-	-	-	-	NA	-	-	-
401491	4R_257.8	NA	-	-	NA	-	-	NA	-	-	-	NA	-	-	-	-	-	NA	-	-	-
401496	7R_20.8	NA	-	-	3	511010946	511010554	NA	-	-	-	3B	191261698	191261304	-	-	-	NA	-	-	-
401497	3R_202.1	NA	-	-	NA	-	-	NA	-	-	-	IWGSC_CSS_6DL_scaff_3326881	8640	9087	-	-	-	NA	-	-	-
401498	-	G73J0XM02GF3YR_7R	251	1	4	469562311	469562061	NA	-	-	-	4A	23121538	23121788	-	-	-	NA	c11028_636	95.53	7Rz
401500_con	5R_275.5	NA	-	-	NA	-	-	NA	-	-	-	5A	78381256	78381495	-	-	-	NA	-	-	-
401504	-	NA	-	-	NA	-	-	NA	-	-	-	NA	-	-	Sce_Assembly03_c7187	191	1	NA	-	-	-
401507	-	NA	-	-	NA	-	-	NA	-	-	-	7A	152838366	152838708	Sce_Assembly03_c9200	199	431	NA	-	-	-
401513	-	G7DL51X01BWCQU_6R	1	471	6	24850075	24849682	3	1130065	1130439	BRADI3G01850	6A	10398159	10397767	Sce_Assembly03_c7474	694	875	NA	c16555_472	0	6Rz
401514	-	NA	-	-	NA	-	-	NA	-	-	-	NA	-	-	-	-	-	NA	-	-	-
401516_con	-	NA	-	-	NA	-	-	NA	-	-	-	7D	222967070	222967532	-	-	-	NA	-	-	-
401517	6R_37.9	NA	-	-	4	307736863	307736654	NA	-	-	-	IWGSC_CSS_6AS_scaff_4373644	7016	6618	-	-	-	NA	-	-	-
401518	4R_166.8	G69HL7G02HWZAQ_4R	350	53	NA	-	-	1	48857633	48857914	BRADI1G50212	IWGSC_CSS_7AS_scaff_4252405	2289	1908	Sce_Assembly03_c21695	101	398	NA	-	-	-
401519	2R_81.2	NA	-	-	NA	-	-	NA	-	-	-	NA	-	-	-	-	-	NA	-	-	-
401521	5R_297.7	NA	-	-	5	469756920	469757476	NA	-	-	-	5A	87446321	87445765	Sce_Assembly03_c12174	772	540	NA	-	-	-
401524	4R_7	NA	-	-	NA	-	-	NA	-	-	-	NA	-	-	-	-	-	NA	-	-	-
401527_con	6R_251.4	G7DL51X01CMBAT_6R	509	193	NA	-	-	NA	-	-	-	NA	-	-	Sce_Assembly03_P87_c55080	364	133	NA	c12190_720	147.87	6Rz
401529	6R_241.6	NA	-	-	NA	-	-	NA	-	-	-	NA	-	-	-	-	-	NA	-	-	-
401531	1R_97.9	NA	-	-	1	298860434	298860956	NA	-	-	-	1A	190481081	190481597	-	-	-	NA	-	-	-
401532	4R_216.6	NA	-	-	NA	-	-	NA	-	-	-	NA	-	-	-	-	-	NA	-	-	-
401541	3R_120.4	NA	-	-	NA	-	-	NA	-	-	-	3D	98538500	98538916	Sce_Assembly03_Lo7_c74937	24	125	NA	-	-	-
401544_con	4R_257.8	NA	-	-	6	11008821	11008424	NA	-	-	-	6A	7467733	7468141	-	-	-	NA	-	-	-
401547	-	NA	-	-	NA	-	-	NA	-	-	-	NA	-	-	-	-	-	NA	-	-	-
401552	2R_89.7	NA	-	-	NA	-	-	NA	-	-	-	3D	3883249	3883456	-	-	-	NA	-	-	-
401554_con	-	NA	-	-	NA	-	-	NA	-	-	-	NA	-	-	-	-	-	NA	-	-	-
401559	-	NA	-	-	morex_contig_2550152	2882	3355	NA	-	-	-	6D	112906115	112906588	Sce_Assembly03_Lo225_c71046	272	1	NA	-	-	-
401561_con	5R_243.1	NA	-	-	NA	-	-	NA	-	-	-	NA	-	-	Sce_Assembly03_c12310	335	851	NA	-	-	-
401572	-	NA	-	-	1	1895313	1894428	NA	-	-	-	1B	2284010	2283540	Sce_Assembly03_c14383	599	704	NA	c6019_578	2.45	1Rz
401573	5R_275	NA	-	-	5	385687872	385687615	NA	-	-	-	IWGSC_CSS_5AL_scaff_2758071	1547	1290	-	-	-	NA	-	-	-
401574_con	1R_130.8	NA	-	-	NA	-	-	NA	-	-	-	1B	228066504	228066259	-	-	-	NA	-	-	-
401576	3R_148.9	NA	-	-	NA	-	-	NA	-	-	-	3B	662160488	662160259	-	-	-	NA	-	-	-
401589	-	NA	-	-	NA	-	-	NA	-	-	-	NA	-	-	-	-	-	NA	-	-	-
401592	6R_56.8	NA	-	-	NA	-	-	NA	-	-	-	NA	-	-	-	-	-	NA	-	-	-
401595	1R_47.5	NA	-	-	NA	-	-	NA	-	-	-	4A	211904751	211905209	Sce_Assembly03_c2954	684	213	NA	-	-	-
401596	3R_111.8	NA	-	-	NA	-	-	NA	-	-	-	3B	616388011	616388245	-	-	-	NA	-	-	-
401604	-	NA	-	-	4	56863	57099	4	43555077	43554794	BRADI4G38740	4A	170106601	170106861	Sce_Assembly03_c1946	1827	1966	NA	c6612_1773	1.19	4Rz
401610_con	1R_0.3	NA	-	-	NA	-	-	NA	-	-	-	NA	-	-	-	-	-	NA	-	-	-
401627	-	NA	-	-	NA	-	-	2	50924742	50924466	BRADI2G51300	NA	-	-	-	-	-	NA	-	-	-
401629_con	4R_129.6	NA	-	-	NA	-	-	NA	-	-	-	IWGSC_CSS_3AL_scaff_4413767	2677	2273	-	-	-	NA	-	-	-
401635	7R_45.3	NA	-	-	NA	-	-	NA	-	-	-	5D	158080120	158079838	-	-	-	NA	-	-	-
401636	6R_241.7	G7FJU1X02GR470_6R	419	140	7	589413058	589413387	NA	-	-	-	7B	241037287	241037616	Sce_Assembly03_c471	2339	2010	NA	c9559_1009-1162	273.8	6Rz
401638	-	NA	-	-	NA	-	-	NA	-	-	-	IWGSC_CSS_2DS_scaff_5345858	1594	1385	-	-	-	NA	-	-	-
401639	6R_52.3	NA	-	-	6	461926049	461926316	NA	-	-	-	6B	156880142	156880398	-	-	-	NA	-	-	-
401644	1R_137.5	NA	-	-	NA	-	-	NA	-	-	-	NA	-	-	-	-	-	NA	-	-	-
401645_con	2R_100.2	NA	-	-	2	540920535	540920111	5	16315434	16314999	BRADI5G12820	NA	-	-	Sce_Assembly03_c2981	289	121	NA	c11485_327	119.31	2Rz
401648	6R_56.1	NA	-	-	NA	-	-	NA	-	-	-	NA	-	-	-	-	-	NA	-	-	-
401649	-	G75F86X02J2IH3_5R	155	367	NA	-	-	4	41446546	41446754	BRADI4G36200	5D	114980171	114980384	-	-	-	NA	c5254_2265	160.69	5Rz
401650	-	GPVJ0NR01DJBO6_1R	257	1	1	461213337	461213942	NA	-	-	-	IWGSC_CSS_1AL_scaff_1027303	3116	2514	-	-	-	NA	c10892_142-244	237.3	1Rz
401653	3R_81.9	NA	-	-	NA	-	-	NA	-	-	-	NA	-	-	-	-	-	NA	-	-	-
401657	2R_82.7	NA	-	-	NA	-	-	NA	-	-	-	IWGSC_CSS_2DS_scaff_5372804	1613	1407	-	-	-	NA	-	-	-
401658_con	7R_33.3	NA	-	-	NA	-	-	NA	-	-	-	NA	-	-	-	-	-	NA	-	-	-
401669	3R_130.8	NA	-	-	NA	-	-	NA	-	-	-	5D	6945563	6944908	-	-	-	NA	-	-	-
401670	4R_268.4	NA	-	-	NA	-	-	NA	-	-	-	NA	-	-	-	-	-	NA	-	-	-
401671_con	-	G5Y8MOU02F4VGD_5R	1	435	5	360141002	360141612	4	8071997	8071406	BRADI4G08887	IWGSC_CSS_5DL_scaff_4536900	6793	6181	Sce_Assembly03_c515	2555	2216	NA	c8878_2050	95.02	5Rz
401676	-	G76ZXPN01C07YP_7R	583	6	5	556059732	556060551	4	44108366	44108862	BRADI4G39490	5D	158454476	158455291	Sce_Assembly03_c3635	1599	1433	NA	c16875_142	111.04	7Rz
401676	-	G76ZXPN01C07YP_7R	583	6	5	556059732	556060551	4	44108366	44108862	BRADI4G39490	5D	158454476	158455291	Sce_Assembly03_c3635	1599	1433	NA	c36172_625	115.91	7Rz
401676	-	G76ZXPN01C07YP_7R	583	6	5	556059732	556060551	4	44108366	44108862	BRADI4G39490	5D	158454476	158455291	Sce_Assembly03_c3635	1599	1433	NA	c1793_1347	115.91	7Rz
401682	-	NA	-	-	NA	-	-	NA	-	-	-	6B	92724128	92724526	Sce_Assembly03_Lo225_c35083	428	995	NA	-	-	-
401684	2R_102.2	NA	-	-	NA	-	-	NA	-	-	-	IWGSC_CSS_2AS_scaff_5206821	3940	4454	Sce_Assembly03_c33539	1	103	NA	-	-	-
401686_con	4R_104	NA	-	-	NA	-	-	NA	-	-	-	NA	-	-	Sce_Assembly03_c21844	1	260	NA	-	-	-
401693	7R_59.4	NA	-	-	NA	-	-	NA	-	-	-	IWGSC_CSS_4AS_scaff_5999217	20992	21402	-	-	-	NA	-	-	-
401699_con	5R_265.7	NA	-	-	NA	-	-	NA	-	-	-	NA	-	-	-	-	-	NA	-	-	-
401703	-	NA	-	-	NA	-	-	NA	-	-	-	NA	-	-	-	-	-	NA	-	-	-
401707	2R_57.8	NA	-	-	NA	-	-	NA	-	-	-	NA	-	-	-	-	-	NA	-	-	-
401708	-	G7DL51X02G65OJ_6R	1	244	6	431220745	431220307	3	53337560	53337807	BRADI3G52437	IWGSC_CSS_6BL_scaff_4378418	3588	4029	Sce_Assembly03_c667	1830	1632	NA	c8508_1609	103.77	6Rz
401713	4R_278.5	G69HL7G01CIOZL_4R	124	369	NA	-	-	NA	-	-	-	6B	4219653	4219158	-	-	-	NA	-	-	-
401714_con	-	NA	-	-	NA	-	-	NA	-	-	-	3A	64908499	64908973	-	-	-	NA	-	-	-
401717	-	NA	-	-	7	471797778	471797552	NA	-	-	-	IWGSC_CSS_7DL_scaff_3334758	2397	2174	-	-	-	NA	-	-	-
401723_con	7R_88	NA	-	-	7	33644876	33644321	3	11219601	11219972	BRADI3G12520	5B	120631817	120631257	-	-	-	NA	-	-	-
401725_con	6R_70.5	NA	-	-	6	516582264	516582534	NA	-	-	-	IWGSC_CSS_6AL_scaff_5814443	10208	9534	Sce_Assembly03_c1459	1401	1548	NA	c2108_427-695	158.82	6Rz
401736	6R_69.3	NA	-	-	6	512641813	512641473	NA	-	-	-	NA	-	-	-	-	-	NA	-	-	-
401740_con	2R_71.2	NA	-	-	NA	-	-	NA	-	-	-	NA	-	-	-	-	-	NA	-	-	-
401743_con	4R_58.6	NA	-	-	NA	-	-	NA	-	-	-	NA	-	-	-	-	-	NA	-	-	-
401744_con	2R_52.1	NA	-	-	NA	-	-	NA	-	-	-	2D	67792769	67793121	-	-	-	NA	-	-	-
401769	-	NA	-	-	NA	-	-	NA	-	-	-	NA	-	-	-	-	-	NA	-	-	-
401770_con	7R_47.6	NA	-	-	NA	-	-	NA	-	-	-	IWGSC_CSS_3B_scaff_10758078	955	502	-	-	-	NA	-	-	-
401771	4R_74.9	NA	-	-	NA	-	-	NA	-	-	-	NA	-	-	-	-	-	NA	-	-	-
401773	1R_153.6	NA	-	-	NA	-	-	NA	-	-	-	NA	-	-	-	-	-	NA	-	-	-
401774	-	G6Z8DEW01EQ6OX_5R	1	299	4	532746884	532746245	NA	-	-	-	IWGSC_CSS_4DL_scaff_14471351	10185	10824	-	-	-	NA	-	-	-
401775	4R_201.2	NA	-	-	7	16068691	16069041	NA	-	-	-	7D	10190595	10190917	-	-	-	NA	-	-	-
401780	-	NA	-	-	NA	-	-	NA	-	-	-	4B	106653891	106653685	-	-	-	NA	-	-	-
401788	-	NA	-	-	NA	-	-	NA	-	-	-	NA	-	-	-	-	-	NA	-	-	-
401791	-	NA	-	-	NA	-	-	NA	-	-	-	5B	151940567	151939935	-	-	-	NA	-	-	-
401797	2R_22.6	NA	-	-	NA	-	-	NA	-	-	-	NA	-	-	-	-	-	NA	-	-	-
401799_con	1R_97	NA	-	-	1	293482307	293482716	NA	-	-	-	1A	192173117	192172716	-	-	-	NA	-	-	-
401803_con	1R_155.2	GP3EJ2G02JNVQV_1R	1	311	NA	-	-	NA	-	-	-	IWGSC_CSS_1DL_scaff_2247333	3927	4577	-	-	-	NA	c3138_1475	170.18	1Rz
401804_con	-	NA	-	-	7	139966918	139966678	NA	-	-	-	7A	149505572	149506267	Sce_Assembly03_c786	1978	1357	NA	-	-	-
401806_con	4R_105.5	NA	-	-	NA	-	-	NA	-	-	-	NA	-	-	-	-	-	NA	-	-	-
401808_con	7R_194.7	NA	-	-	4	344843179	344843437	NA	-	-	-	4D	100237817	100238161	Sce_Assembly03_c9998	1	378	NA	-	-	-
401812_con	5R_72.1	NA	-	-	NA	-	-	NA	-	-	-	1B	4206869	4206652	-	-	-	NA	-	-	-
401822	-	G6Z8DEW02GYYKG_5R	28	466	NA	-	-	NA	-	-	-	NA	-	-	-	-	-	NA	c16510_909	267.16	5Rz
401828_con	7R_189	NA	-	-	NA	-	-	NA	-	-	-	NA	-	-	-	-	-	NA	-	-	-
401834	7R_67.9	NA	-	-	5	556102406	556102736	1	430330	430066	BRADI1G00517	7B	541092	540687	Sce_Assembly03_c8378	256	1	NA	c13418_448	205.92	5Rz
401838	2R_71.4	NA	-	-	2	527966164	527965958	NA	-	-	-	NA	-	-	Sce_Assembly03_Lo225_c119910	1	102	NA	-	-	-
401845	-	NA	-	-	NA	-	-	4	40884632	40885072	BRADI4G35490	5B	191053865	191054431	Sce_Assembly03_c11403	593	458	NA	-	-	-
401849_con	5R_296.8	NA	-	-	NA	-	-	NA	-	-	-	NA	-	-	-	-	-	NA	-	-	-
401850_con	-	NA	-	-	NA	-	-	NA	-	-	-	IWGSC_CSS_3DL_scaff_6905919	3565	3888	Sce_Assembly03_P87_c34057	855	221	NA	-	-	-
401851_con	5R_229.8	NA	-	-	5	126326598	126326985	NA	-	-	-	IWGSC_CSS_5AL_scaff_2787400	3790	3273	Sce_Assembly03_Lo225_c37872	224	451	NA	-	-	-
401853_con	6R_58.4	NA	-	-	NA	-	-	NA	-	-	-	NA	-	-	-	-	-	NA	-	-	-
401861_con	1R_120.9	GPVJ0NR01DN0N6_1R	7	434	NA	-	-	NA	-	-	-	1D	91759842	91759385	-	-	-	NA	c12586_767	112.84	1Rz
401864	3R_55.9	G40IFLJ02HXOCS_3R	1	270	3	51093159	51093687	2	3954926	3955410	BRADI2G05460	3D	12438660	12439191	Sce_Assembly03_c916	1962	2066	NA	-	-	-
401869	-	NA	-	-	NA	-	-	NA	-	-	-	NA	-	-	Sce_Assembly03_c2471	562	458	gnl|TREP|TREP3107	-	-	-
401870_con	4R_57.6	G613Y7R01EXOTE_4R	1	294	4	157178139	157178670	4	29933934	29934465	BRADI4G24707	4D	65296008	65295477	-	-	-	NA	c19400_377	109.18	4Rz
401871_con	-	NA	-	-	NA	-	-	NA	-	-	-	NA	-	-	-	-	-	NA	-	-	-
401876	-	NA	-	-	NA	-	-	NA	-	-	-	NA	-	-	-	-	-	gnl|TREP|TREP2315	-	-	-
401879_con	4R_6.6	NA	-	-	NA	-	-	NA	-	-	-	6D	2463605	2464104	-	-	-	NA	-	-	-
401880	4R_123.2	G69HL7G02GOMJ9_4R	418	79	NA	-	-	NA	-	-	-	NA	-	-	-	-	-	NA	-	-	-
401881_con	6R_148.6	NA	-	-	NA	-	-	NA	-	-	-	NA	-	-	Sce_Assembly03_Lo152_c98851	228	102	NA	-	-	-
401889	-	NA	-	-	NA	-	-	NA	-	-	-	NA	-	-	-	-	-	NA	-	-	-
401892	-	NA	-	-	NA	-	-	NA	-	-	-	NA	-	-	-	-	-	NA	-	-	-
401896	-	G49NJZT01AUK82_3R	1	351	NA	-	-	NA	-	-	-	3B	27766188	27765789	Sce_Assembly03_c1352	691	531	NA	-	-	-
401898_con	6R_43.7	NA	-	-	NA	-	-	NA	-	-	-	NA	-	-	-	-	-	NA	-	-	-
401899_con	1R_35.8	NA	-	-	NA	-	-	NA	-	-	-	NA	-	-	-	-	-	NA	-	-	-
401904	-	NA	-	-	morex_contig_70899	4074	4325	NA	-	-	-	7A	13855781	13856032	-	-	-	NA	-	-	-
401906_con	-	NA	-	-	NA	-	-	NA	-	-	-	NA	-	-	-	-	-	NA	-	-	-
401908_con	4R_122.9	G69HL7G02GOMJ9_4R	79	418	NA	-	-	NA	-	-	-	4A	194899378	194898989	-	-	-	NA	c15997_1142	157.7	4Rz
401917	4R_28.1	NA	-	-	NA	-	-	NA	-	-	-	NA	-	-	-	-	-	NA	-	-	-
401921_con	4R_15.3	NA	-	-	4	7745147	7744851	NA	-	-	-	4A	165621173	165621693	Sce_Assembly03_c162	528	175	NA	c5344_4112	53.39	4Rz
401923	3R_72.4	G40IFLJ01BWJFQ_3R	340	1	3	396547606	396547959	NA	-	-	-	NA	-	-	-	-	-	NA	c3884_93	112.35	3Rz
401928_con	4R_56.3	NA	-	-	7	186695019	186694530	NA	-	-	-	7A	54951731	54951235	-	-	-	NA	-	-	-
401930_con	-	NA	-	-	NA	-	-	NA	-	-	-	NA	-	-	-	-	-	NA	-	-	-
401932_con	6R_51.1	G7FJU1X02IGDGX_6R	1	278	6	500176627	500175952	NA	-	-	-	6B	178721285	178721967	Sce_Assembly03_Lo152_c105704	1	222	NA	-	-	-
401939	-	NA	-	-	NA	-	-	NA	-	-	-	NA	-	-	-	-	-	NA	-	-	-
401941_con	6R_115.4	NA	-	-	NA	-	-	NA	-	-	-	6B	52653570	52653239	-	-	-	NA	-	-	-
401942	-	NA	-	-	NA	-	-	NA	-	-	-	NA	-	-	-	-	-	NA	-	-	-
401943	-	G69HL7G02GZSL8_4R	1	316	6	9980895	9981542	3	473106	473753	BRADI3G00867	IWGSC_CSS_6BS_scaff_2970331	1580	2222	-	-	-	NA	c21571_274	106.34	4Rz
401949_con	-	NA	-	-	NA	-	-	NA	-	-	-	NA	-	-	Sce_Assembly03_Lo152_c57324	350	87	NA	-	-	-
401953_con	2R_0	NA	-	-	NA	-	-	NA	-	-	-	NA	-	-	-	-	-	gnl|TREP|TREP3107	-	-	-
401954	-	NA	-	-	NA	-	-	NA	-	-	-	3B	141503086	141502859	-	-	-	NA	-	-	-
401957	4R_201.2	NA	-	-	NA	-	-	NA	-	-	-	NA	-	-	-	-	-	NA	-	-	-
401960	-	NA	-	-	NA	-	-	NA	-	-	-	NA	-	-	-	-	-	NA	-	-	-
401965_con	-	NA	-	-	6	431327897	431327587	NA	-	-	-	6A	169565425	169565119	-	-	-	NA	-	-	-
401967_con	-	NA	-	-	4	158195764	158196062	NA	-	-	-	IWGSC_CSS_4DS_scaff_2324644	9776	10071	-	-	-	NA	-	-	-
401969	6R_52.4	NA	-	-	NA	-	-	NA	-	-	-	NA	-	-	Sce_Assembly03_P105_c56325	357	160	NA	-	-	-
401972_con	7R_48.3	NA	-	-	NA	-	-	NA	-	-	-	IWGSC_CSS_7DS_scaff_922299	1153	1713	-	-	-	NA	-	-	-
401973	-	NA	-	-	3	282499375	282500067	2	42964184	42964864	BRADI2G42440	3D	78130457	78129765	Sce_Assembly03_c10138	970	509	NA	c6312_268	169.84	3Rz
401974_con	5R_358.2	G6Z8DEW02JMEPE_5R	409	140	5	506449984	506450251	NA	-	-	-	5A	116877997	116877701	Sce_Assembly03_c2058	123	320	NA	c13583_135	227.73	5Rz
401976_con	5R_102.8	NA	-	-	NA	-	-	NA	-	-	-	NA	-	-	-	-	-	NA	-	-	-
401977	6R_56.3	NA	-	-	6	62035259	62034954	3	2046122	2046361	BRADI3G03185	6A	30095748	30095442	Sce_Assembly03_c1452	1143	1378	NA	c2603_1837	56.5	6Rz
401986	4R_202.5	NA	-	-	NA	-	-	NA	-	-	-	NA	-	-	-	-	-	NA	-	-	-
401988	-	NA	-	-	NA	-	-	NA	-	-	-	NA	-	-	-	-	-	NA	-	-	-
401989	-	G4YLJF202FXZB5_2R	484	263	2	553571311	553571048	NA	-	-	-	NA	-	-	Sce_Assembly03_c18837	118	380	NA	c6885_1546	125.48	2Rz
402008	5R_345.8	NA	-	-	NA	-	-	NA	-	-	-	NA	-	-	-	-	-	NA	-	-	-
402010	-	NA	-	-	5	360419902	360420182	NA	-	-	-	5D	61976445	61976199	Sce_Assembly03_c20078	562	424	NA	c11282_637	109.05	5Rz
402013_con	4R_174.4	NA	-	-	NA	-	-	NA	-	-	-	NA	-	-	-	-	-	NA	-	-	-
402014_con	1R_91.7	NA	-	-	6	201147036	201147653	1	41655990	41656618	BRADI1G43830	6A	52779972	52780597	-	-	-	NA	-	-	-
402015_con	6R_185.6	NA	-	-	NA	-	-	NA	-	-	-	NA	-	-	-	-	-	NA	-	-	-
402017	3R_254.7	NA	-	-	NA	-	-	NA	-	-	-	NA	-	-	Sce_Assembly03_P87_c109094	112	218	NA	-	-	-
402020	6R_184.6	NA	-	-	7	536772703	536772296	NA	-	-	-	2A	81884379	81884786	Sce_Assembly03_c3300	1281	1414	gnl|TREP|TREP3107	-	-	-
402021	7R_140	NA	-	-	NA	-	-	NA	-	-	-	NA	-	-	-	-	-	NA	-	-	-
402025	-	NA	-	-	4	42772899	42773151	NA	-	-	-	4D	3436892	3437144	-	-	-	NA	-	-	-
402038_con	6R_218.6	NA	-	-	NA	-	-	2	57715709	57716095	BRADI2G60350	NA	-	-	-	-	-	NA	-	-	-
402041_con	6R_98.9	NA	-	-	NA	-	-	NA	-	-	-	NA	-	-	-	-	-	NA	-	-	-
402045	5R_0.6	NA	-	-	4	520889425	520890094	NA	-	-	-	IWGSC_CSS_5AL_scaff_2809875	1267	1934	-	-	-	NA	-	-	-
402055_con	1R_139.2	NA	-	-	NA	-	-	NA	-	-	-	3B	630286467	630285858	Sce_Assembly03_Lo225_c67442	287	1	NA	-	-	-
402060	1R_45.1	NA	-	-	NA	-	-	NA	-	-	-	NA	-	-	-	-	-	NA	-	-	-
402061	4R_41.8	NA	-	-	4	31858411	31858126	NA	-	-	-	4D	3372261	3372540	-	-	-	NA	-	-	-
402062	-	NA	-	-	2	16050357	16050859	5	4886715	4887137	BRADI5G03860	2A	10047832	10048331	Sce_Assembly03_c6552	336	229	NA	-	-	-
402063	5R_143.1	NA	-	-	NA	-	-	NA	-	-	-	NA	-	-	Sce_Assembly03_c12310	335	851	NA	-	-	-
402066_con	3R_50.1	NA	-	-	NA	-	-	NA	-	-	-	1B	267765582	267765381	Sce_Assembly03_c5770	456	341	NA	-	-	-
402069_con	1R_154.4	NA	-	-	NA	-	-	NA	-	-	-	6A	9530198	9529907	-	-	-	NA	-	-	-
402074	2R_184.9	NA	-	-	NA	-	-	NA	-	-	-	2B	345134084	345134379	-	-	-	NA	-	-	-
402087_con	5R_306.1	NA	-	-	NA	-	-	NA	-	-	-	NA	-	-	-	-	-	NA	-	-	-
402091_con	2R_105	NA	-	-	NA	-	-	NA	-	-	-	NA	-	-	-	-	-	NA	-	-	-
402101	4R_268.4	NA	-	-	NA	-	-	NA	-	-	-	NA	-	-	Sce_Assembly03_P105_c61832	1	222	NA	-	-	-
402102_con	2R_45	NA	-	-	2	437542585	437542312	5	17314679	17314414	BRADI5G13860	2B	228915316	228915711	Sce_Assembly03_c1639	995	896	gnl|TREP|TREP3528	c11974_365	118.87	2Rz
402103	-	G49NJZT02GIYPF_3R	1	468	3	425128957	425129826	2	48360127	48360637	BRADI2G48010	IWGSC_CSS_3DL_scaff_6954249	2547	3417	Sce_Assembly03_c831	911	783	NA	c3080_1173	107.44	3Rz
402104	4R_273.3	NA	-	-	6	8400702	8400463	NA	-	-	-	6A	4051137	4051339	-	-	-	NA	-	-	-
402107	6R_240.8	NA	-	-	NA	-	-	NA	-	-	-	NA	-	-	-	-	-	NA	-	-	-
402118	5R_327.1	NA	-	-	NA	-	-	NA	-	-	-	NA	-	-	-	-	-	NA	-	-	-
402131	2R_74.2	NA	-	-	2	51657409	51657682	NA	-	-	-	IWGSC_CSS_2DS_scaff_5331777	4794	5158	-	-	-	NA	-	-	-
402133_con	6R_58	NA	-	-	6HL_unordered	1311558	1311926	NA	-	-	-	NA	-	-	-	-	-	NA	-	-	-
402140_con	5R_356.7	NA	-	-	2	1806409	1806705	5	556130	555890	BRADI5G00610	5A	110772397	110772179	-	-	-	NA	-	-	-
402147	-	NA	-	-	NA	-	-	NA	-	-	-	NA	-	-	-	-	-	NA	-	-	-
402149	7R_179.9	NA	-	-	NA	-	-	NA	-	-	-	NA	-	-	-	-	-	NA	-	-	-
402150_con	5R_311.1	NA	-	-	NA	-	-	NA	-	-	-	NA	-	-	-	-	-	NA	-	-	-
402152_con	5R_132.5	NA	-	-	NA	-	-	NA	-	-	-	6D	168785765	168785257	-	-	-	NA	-	-	-
402159_con	4R_289.8	NA	-	-	NA	-	-	NA	-	-	-	2D	19681384	19681017	-	-	-	NA	-	-	-
402160	1R_40.9	NA	-	-	NA	-	-	NA	-	-	-	NA	-	-	-	-	-	NA	-	-	-
402162	-	NA	-	-	NA	-	-	NA	-	-	-	5D	3627651	3627258	Sce_Assembly03_c1921	514	1	NA	-	-	-
402163	4R_97.2	NA	-	-	7	67435227	67434696	NA	-	-	-	7B	24233709	24233067	Sce_Assembly03_P87_c62443	35	312	NA	-	-	-
402165_con	5R_319.4	G562D2H02I1ADB_4R	346	82	4	256479971	256480235	NA	-	-	-	IWGSC_CSS_4DL_scaff_14322576	3396	3660	Sce_Assembly03_c9648	306	570	NA	c5674_1134	90.54	4Rz
402165_con	5R_319.4	G562D2H02I1ADB_4R	346	82	4	256479971	256480235	NA	-	-	-	IWGSC_CSS_4DL_scaff_14322576	3396	3660	Sce_Assembly03_c9648	306	570	NA	c21624_348	110.48	4Rz
402167	-	NA	-	-	NA	-	-	NA	-	-	-	IWGSC_CSS_4DL_scaff_14338079	2904	3527	-	-	-	NA	-	-	-
402168	5R_36.5	NA	-	-	4	536234777	536234499	NA	-	-	-	5A	143363635	143363359	-	-	-	NA	-	-	-
402172	7R_0.4	NA	-	-	NA	-	-	NA	-	-	-	NA	-	-	-	-	-	NA	-	-	-
402179	4R_121.5	NA	-	-	7	33636040	33635691	NA	-	-	-	NA	-	-	-	-	-	NA	-	-	-
402187_con	2R_70.9	NA	-	-	3	267907489	267907777	NA	-	-	-	3B	249695731	249695444	-	-	-	NA	-	-	-
402194	-	NA	-	-	NA	-	-	NA	-	-	-	NA	-	-	-	-	-	NA	-	-	-
402201	-	NA	-	-	NA	-	-	NA	-	-	-	NA	-	-	-	-	-	NA	-	-	-
402203_con	2R_52	NA	-	-	NA	-	-	NA	-	-	-	2A	136835170	136834972	-	-	-	NA	-	-	-
402206_con	-	NA	-	-	NA	-	-	NA	-	-	-	NA	-	-	-	-	-	NA	-	-	-
402207_con	-	NA	-	-	7	316896950	316897384	NA	-	-	-	IWGSC_CSS_7DS_scaff_3917886	9106	9537	Sce_Assembly03_c1130	481	44	NA	-	-	-
402210	-	G6Z8DEW01BHX4J_5R	290	1	NA	-	-	NA	-	-	-	NA	-	-	-	-	-	NA	-	-	-
402214	-	NA	-	-	3	35699979	35699378	NA	-	-	-	3A	13907634	13907905	-	-	-	NA	-	-	-
402215_con	4R_272.4	NA	-	-	NA	-	-	NA	-	-	-	NA	-	-	-	-	-	NA	-	-	-
402217	3R_71.1	NA	-	-	3	35699861	35699410	NA	-	-	-	3B	56003113	56002698	-	-	-	NA	-	-	-
402219	7R_47.4	NA	-	-	NA	-	-	NA	-	-	-	1A	205113901	205114147	-	-	-	NA	-	-	-
402226	3R_126.5	NA	-	-	NA	-	-	NA	-	-	-	NA	-	-	-	-	-	NA	-	-	-
402228	1R_39	NA	-	-	NA	-	-	NA	-	-	-	NA	-	-	-	-	-	NA	-	-	-
402232_con	-	NA	-	-	3	541912473	541912747	NA	-	-	-	3D	49492096	49491825	Sce_Assembly03_Lo225_c50512	35	278	NA	-	-	-
402233	-	NA	-	-	3	40164610	40164381	NA	-	-	-	3B	93375502	93375892	Sce_Assembly03_Lo225_c120368	175	1	NA	-	-	-
402241	-	NA	-	-	NA	-	-	NA	-	-	-	NA	-	-	-	-	-	NA	-	-	-
402244	-	G8EP86W02IQKFM_6R	622	219	6HL_unordered	644980	644567	3	52097442	52097029	BRADI3G50947	6D	109184820	109185233	Sce_Assembly03_c8476	903	490	NA	c5555_602	91.11	6Rz
402244	-	G8EP86W02IQKFM_6R	622	219	6HL_unordered	644980	644567	3	52097442	52097029	BRADI3G50947	6D	109184820	109185233	Sce_Assembly03_c8476	903	490	NA	c19042_352	91.11	6Rz
402259_con	2R_70	NA	-	-	2HL_unordered	1370696	1370295	NA	-	-	-	NA	-	-	-	-	-	NA	-	-	-
402270	1R_159.6	NA	-	-	NA	-	-	NA	-	-	-	NA	-	-	-	-	-	NA	-	-	-
402278	-	NA	-	-	NA	-	-	NA	-	-	-	IWGSC_CSS_4AS_scaff_5956373	4038	4379	-	-	-	NA	-	-	-
402283	4R_47.8	NA	-	-	NA	-	-	NA	-	-	-	NA	-	-	-	-	-	NA	-	-	-
402293	4R_55.2	NA	-	-	NA	-	-	NA	-	-	-	NA	-	-	-	-	-	NA	-	-	-
402300_con	4R_115.5	NA	-	-	NA	-	-	NA	-	-	-	7D	17246967	17246753	Sce_Assembly03_c3447	1	134	NA	-	-	-
402302_con	4R_222.9	NA	-	-	NA	-	-	NA	-	-	-	NA	-	-	-	-	-	NA	-	-	-
402304	6R_106.7	NA	-	-	NA	-	-	NA	-	-	-	NA	-	-	-	-	-	NA	-	-	-
402309	-	NA	-	-	NA	-	-	NA	-	-	-	NA	-	-	Sce_Assembly03_c19274	463	571	NA	-	-	-
402310	-	NA	-	-	NA	-	-	NA	-	-	-	IWGSC_CSS_7DL_scaff_3360933	5241	4902	-	-	-	NA	-	-	-
402314_con	3R_43.8	NA	-	-	3	22194983	22194603	NA	-	-	-	3D	5413469	5413013	Sce_Assembly03_Lo152_c85950	2	240	NA	-	-	-
402319	-	NA	-	-	NA	-	-	NA	-	-	-	NA	-	-	-	-	-	NA	-	-	-
402320	-	NA	-	-	NA	-	-	NA	-	-	-	7A	78058275	78057895	-	-	-	NA	-	-	-
402322_con	7R_149.6	G76ZXPN01BQGWG_7R	336	584	7	541139267	541138842	1	28943793	28943385	BRADI1G33390	7D	196420890	196420464	Sce_Assembly03_c5470	1131	790	NA	c26527_269	131.93	7Rz
402330	-	NA	-	-	NA	-	-	NA	-	-	-	6D	45388864	45388239	-	-	-	NA	-	-	-
402332	2R_212.3	NA	-	-	NA	-	-	NA	-	-	-	2D	140110753	140110977	-	-	-	NA	-	-	-
402334	6R_57.2	NA	-	-	NA	-	-	NA	-	-	-	3A	179350475	179350927	Sce_Assembly03_c9502	393	844	NA	-	-	-
402343_con	-	G613Y7R01DCLYW_4R	1	408	4	88180589	88181096	1	11849229	11849746	BRADI1G14877	4D	24877384	24877902	-	-	-	NA	c17643_491	101.11	4Rz
402344	4R_298	NA	-	-	7	474076471	474076232	NA	-	-	-	1D	127117550	127117033	-	-	-	NA	-	-	-
402356	4R_229.8	NA	-	-	NA	-	-	NA	-	-	-	3B	576636757	576636976	Sce_Assembly03_c16828	1	103	NA	-	-	-
402359	-	NA	-	-	NA	-	-	NA	-	-	-	3D	1768957	1769386	-	-	-	NA	-	-	-
402360	-	G69HL7G02IKB13_4R	359	1	NA	-	-	NA	-	-	-	NA	-	-	-	-	-	NA	-	-	-
402361_con	2R_174.3	NA	-	-	NA	-	-	NA	-	-	-	NA	-	-	-	-	-	NA	-	-	-
402364	2R_70.9	G5EUT7Q01AUPVA_2R	466	64	2	37909779	37909379	NA	-	-	-	2D	17895665	17896138	Sce_Assembly03_c14094	237	602	NA	c15414_291	67.88	2Rz
402365	1R_89.6	NA	-	-	NA	-	-	NA	-	-	-	NA	-	-	-	-	-	NA	-	-	-
402366	-	NA	-	-	2	17252210	17251906	5	5393637	5393101	BRADI5G04130	2A	10821216	10820571	-	-	-	NA	-	-	-
402372	2R_168.1	NA	-	-	NA	-	-	NA	-	-	-	2B	335498448	335498800	Sce_Assembly03_c1130	469	366	NA	-	-	-
402374_con	7R_68.5	NA	-	-	5	550903051	550902835	NA	-	-	-	NA	-	-	-	-	-	NA	-	-	-
402379	1R_133.1	GPVJ0NR02F7B2M_1R	201	1	1	155642402	155642130	NA	-	-	-	1D	56540555	56540966	-	-	-	NA	-	-	-
402383	6R_168.5	NA	-	-	7	583982692	583982943	NA	-	-	-	NA	-	-	-	-	-	NA	-	-	-
402385	-	NA	-	-	NA	-	-	NA	-	-	-	5A	66099874	66100326	-	-	-	NA	-	-	-
402386	-	G7FJU1X02IZHTF_6R	1	344	6	526057853	526057391	NA	-	-	-	IWGSC_CSS_6BL_scaff_4312504	2209	2664	-	-	-	NA	c6476_2180	172.37	6Rz
402389	4R_197.1	NA	-	-	7	19329341	19329938	1	48610219	48610822	BRADI1G49950	7D	10546890	10546287	-	-	-	NA	-	-	-
402392	4R_239.3	NA	-	-	NA	-	-	NA	-	-	-	NA	-	-	Sce_Assembly03_c31285	302	80	NA	-	-	-
402393	5R_301.1	G5Y8MOU02IB3HP_5R	365	13	NA	-	-	NA	-	-	-	5D	117775178	117774636	Sce_Assembly03_c19274	463	571	NA	c7128_957	170	5Rz
402395_con	-	G76ZXPN02JPI7Y_7R	260	1	4	400740271	400739797	1	65376622	65375857	BRADI1G66610	IWGSC_CSS_4DL_scaff_14465686	4125	3345	Sce_Assembly03_Lo7_c56866	11	353	NA	c11750_834	104.93	7Rz
402400	-	NA	-	-	5	327637899	327638418	4	7483533	7483149	BRADI4G08420	NA	-	-	-	-	-	NA	-	-	-
402403	-	NA	-	-	NA	-	-	NA	-	-	-	NA	-	-	-	-	-	NA	-	-	-
402404_con	7R_59.2	NA	-	-	4	483992472	483992183	NA	-	-	-	4B	290655979	290655147	-	-	-	NA	-	-	-
402408_con	-	NA	-	-	4	8102069	8102509	1	9684834	9684474	BRADI1G12800	IWGSC_CSS_4AL_scaff_7156581	713	267	Sce_Assembly03_c19189	529	83	NA	-	-	-
402411_con	4R_236.7	NA	-	-	NA	-	-	NA	-	-	-	6B	19884697	19884446	-	-	-	NA	-	-	-
402412_con	-	G76ZXPN01A02UE_7R	396	1	7	166144144	166144447	3	15047093	15046818	BRADI3G16890	7A	86925607	86925062	Sce_Assembly03_P105_c44403	195	312	NA	c10067_2919	115.91	7Rz
402416_con	5R_96.3	NA	-	-	5	7639450	7639803	2	26029652	26029315	BRADI2G27230	NA	-	-	Sce_Assembly03_c5036	696	403	NA	-	-	-
402419_con	4R_194	NA	-	-	7	9152467	9152141	NA	-	-	-	4A	207743678	207743057	-	-	-	NA	-	-	-
402420_con	6R_42.8	NA	-	-	NA	-	-	NA	-	-	-	IWGSC_CSS_5BL_scaff_10923615	2114	2572	Sce_Assembly03_c9506	699	240	NA	-	-	-
402421	2R_37	NA	-	-	NA	-	-	NA	-	-	-	NA	-	-	-	-	-	NA	-	-	-
402423	2R_63	NA	-	-	NA	-	-	NA	-	-	-	2B	274596138	274595702	-	-	-	NA	-	-	-
402424	-	NA	-	-	NA	-	-	NA	-	-	-	NA	-	-	-	-	-	NA	-	-	-
402425	-	NA	-	-	NA	-	-	NA	-	-	-	NA	-	-	-	-	-	NA	-	-	-
402426	7R_94.1	NA	-	-	2	7496180	7496696	NA	-	-	-	IWGSC_CSS_2BS_scaff_5212576	13211	12954	-	-	-	NA	-	-	-
402427	5R_70.8	NA	-	-	NA	-	-	NA	-	-	-	NA	-	-	-	-	-	NA	-	-	-
402429_con	1R_188.6	NA	-	-	1	455012730	455013486	NA	-	-	-	1A	239843722	239844456	-	-	-	NA	-	-	-
402431_con	7R_34.3	NA	-	-	2	606162250	606161948	NA	-	-	-	2D	141049400	141049098	Sce_Assembly03_c33665	96	217	NA	-	-	-
402438	-	NA	-	-	NA	-	-	NA	-	-	-	6D	108224457	108224916	-	-	-	NA	-	-	-
402443	4R_197.4	NA	-	-	NA	-	-	NA	-	-	-	7D	6884547	6884858	-	-	-	NA	-	-	-
402444_con	4R_177.5	NA	-	-	NA	-	-	NA	-	-	-	IWGSC_CSS_6AL_scaff_5811130	3888	3532	-	-	-	NA	-	-	-
402448_con	-	NA	-	-	2	388029608	388029987	NA	-	-	-	NA	-	-	-	-	-	NA	-	-	-
402450	-	NA	-	-	NA	-	-	NA	-	-	-	IWGSC_CSS_7DS_scaff_3967077	1081	1353	-	-	-	NA	-	-	-
402451	6R_184.9	NA	-	-	NA	-	-	NA	-	-	-	NA	-	-	-	-	-	NA	-	-	-
402453_con	-	NA	-	-	NA	-	-	NA	-	-	-	NA	-	-	-	-	-	NA	-	-	-
402454	7R_35.1	NA	-	-	NA	-	-	NA	-	-	-	4B	195747665	195747405	Sce_Assembly03_c33	2276	1924	NA	c481_648	175.84	2Rz
402456_con	-	GPVJ0NR02IPC5R_1R	1	470	NA	-	-	NA	-	-	-	2D	141099654	141100272	Sce_Assembly03_Lo225_c55153	366	245	NA	c2592_330	122.41	1Rz
402459	6R_102	NA	-	-	3	536639482	536639234	NA	-	-	-	NA	-	-	-	-	-	NA	-	-	-
402461_con	5R_306.7	NA	-	-	NA	-	-	NA	-	-	-	IWGSC_CSS_5AL_scaff_2811018	1114	1490	-	-	-	NA	-	-	-
402463_con	3R_13.5	G40IFLJ01DIGFT_3R	246	22	3	17296679	17297400	2	1942191	1941661	BRADI2G02740	NA	-	-	-	-	-	NA	c20763_308	75.37	3Rz
402465	-	NA	-	-	NA	-	-	NA	-	-	-	IWGSC_CSS_4BS_scaff_1488561	2221	2017	-	-	-	NA	-	-	-
402470_con	4R_129.6	NA	-	-	7	22689129	22688690	NA	-	-	-	4A	191928594	191929199	-	-	-	NA	-	-	-
402471	-	G8EP86W02F3BRH_6R	207	1	6	112871106	112870651	3	3510450	3510671	BRADI3G05050;BRADI3G05060	6D	36121290	36121534	Sce_Assembly03_c17701	333	507	NA	-	-	-
402472	-	NA	-	-	NA	-	-	NA	-	-	-	7A	49856249	49855973	-	-	-	NA	-	-	-
402479	-	NA	-	-	NA	-	-	NA	-	-	-	NA	-	-	Sce_Assembly03_Lo7_c41264	378	108	gnl|TREP|TREP258	-	-	-
402480	6R_225	NA	-	-	NA	-	-	NA	-	-	-	NA	-	-	-	-	-	NA	-	-	-
402484	2R_105	NA	-	-	NA	-	-	NA	-	-	-	NA	-	-	-	-	-	NA	-	-	-
402487	6R_94.2	NA	-	-	NA	-	-	NA	-	-	-	NA	-	-	Sce_Assembly03_Lo152_c90359	1	160	NA	-	-	-
402489	3R_67.3	NA	-	-	3	36369060	36369424	NA	-	-	-	3D	8892019	8892585	Sce_Assembly03_P87_c89730	1	232	NA	-	-	-
402491_con	1R_92.1	NA	-	-	NA	-	-	NA	-	-	-	NA	-	-	-	-	-	NA	-	-	-
402497	4R_97.8	NA	-	-	NA	-	-	NA	-	-	-	2B	5405512	5405158	-	-	-	NA	-	-	-
402500	-	G40IFLJ02IYENC_3R	362	1	NA	-	-	NA	-	-	-	3B	499761529	499760970	Sce_Assembly03_c5007	721	546	NA	-	-	-
402502	-	NA	-	-	NA	-	-	NA	-	-	-	5A	131984639	131984841	-	-	-	NA	-	-	-
402504	3R_138.4	G40IFLJ02FWHO1_3R	16	344	NA	-	-	NA	-	-	-	NA	-	-	-	-	-	NA	c7580_2154-2193	33.16	3Rz
402506	-	NA	-	-	NA	-	-	NA	-	-	-	NA	-	-	-	-	-	NA	-	-	-
402509	-	NA	-	-	NA	-	-	NA	-	-	-	NA	-	-	-	-	-	NA	-	-	-
402513	6R_63.1	NA	-	-	NA	-	-	NA	-	-	-	6A	140346336	140346124	-	-	-	NA	-	-	-
402516	-	G73J0XM01BKHHN_7R	1	256	7	332868803	332868451	NA	-	-	-	IWGSC_CSS_7BL_scaff_6717422	3260	2905	Sce_Assembly03_c3665	1021	838	NA	c5880_245	115.91	7Rz
402521	-	G76ZXPN02FQVZA_7R	293	1	4	491515466	491515151	1	71709887	71709582	BRADI1G74480	4D	15658792	15659109	Sce_Assembly03_c4611	963	649	NA	c20611_314	88.76	7Rz
402522_con	6R_243.4	NA	-	-	NA	-	-	NA	-	-	-	NA	-	-	-	-	-	NA	-	-	-
402526_con	6R_244.8	NA	-	-	5	419357483	419357090	4	37688674	37688454	BRADI4G31947	5B	159284133	159283738	Sce_Assembly03_c13629	788	597	NA	c19160_559	128.42	5Rz
402529_con	4R_85	G7FJU1X01DMAH1_6R	383	28	6	71392646	71392219	3	3102775	3103077	BRADI3G04550	6D	31273340	31272914	Sce_Assembly03_c160	2330	2524	NA	c1031_794	120.68	6Rz
402531	5R_347.4	NA	-	-	NA	-	-	NA	-	-	-	NA	-	-	-	-	-	NA	-	-	-
402532	-	NA	-	-	5HL_unordered	1809064	1808732	4	42197392	42197662	BRADI4G37002	5B	204936791	204936476	-	-	-	NA	-	-	-
402534_con	4R_184.4	NA	-	-	NA	-	-	NA	-	-	-	IWGSC_CSS_4AL_scaff_7119687	623	390	-	-	-	NA	-	-	-
402535	-	NA	-	-	NA	-	-	NA	-	-	-	NA	-	-	-	-	-	NA	-	-	-
402536	1R_39.5	NA	-	-	1	896655	897046	NA	-	-	-	IWGSC_CSS_2AL_scaff_6378146	563	172	Sce_Assembly03_Lo225_c54037	375	259	NA	-	-	-
402537_con	-	NA	-	-	NA	-	-	NA	-	-	-	NA	-	-	-	-	-	NA	-	-	-
402538	2R_94.8	NA	-	-	NA	-	-	NA	-	-	-	NA	-	-	Sce_Assembly03_Lo7_c55799	1	361	NA	-	-	-
402546_con	1R_124.9	GP3EJ2G02JM8TH_1R	1	484	NA	-	-	NA	-	-	-	NA	-	-	-	-	-	NA	c3162_1132	87.62	1Rz
402551	1R_163.3	NA	-	-	NA	-	-	NA	-	-	-	6A	702401	702792	-	-	-	NA	-	-	-
402554_con	-	G73J0XM02I6HF9_7R	1	414	5	121936526	121937238	4	4115815	4115188	BRADI4G05027	5D	26975214	26975865	-	-	-	NA	c13892_1751	115.91	7Rz
402555	7R_95	NA	-	-	2	531886521	531886821	NA	-	-	-	IWGSC_CSS_2DS_scaff_5339792	3384	3683	-	-	-	NA	-	-	-
402556	-	NA	-	-	NA	-	-	NA	-	-	-	NA	-	-	-	-	-	NA	-	-	-
402558_con	7R_178.6	G76ZXPN02HDN0S_7R	600	1	7	454295825	454296601	3	11688014	11687639	BRADI3G13080	IWGSC_CSS_7BL_scaff_6657858	5252	4470	Sce_Assembly03_c9900	448	985	NA	c19663_1040	115.75	7Rz
402561	-	NA	-	-	NA	-	-	NA	-	-	-	NA	-	-	-	-	-	NA	-	-	-
402566	2R_72.7	NA	-	-	NA	-	-	NA	-	-	-	NA	-	-	-	-	-	NA	-	-	-
402567	-	G6Z8DEW02JFZQK_5R	402	58	5	303814018	303813544	NA	-	-	-	5B	108041740	108041282	-	-	-	NA	c4508_729-795	97.52	5Rz
402572_con	3R_5.1	NA	-	-	NA	-	-	NA	-	-	-	NA	-	-	-	-	-	NA	-	-	-
402573_con	5R_124.6	NA	-	-	7	186982078	186981833	NA	-	-	-	7D	44837653	44838006	-	-	-	NA	-	-	-
402580_con	-	NA	-	-	4	536448905	536449257	NA	-	-	-	IWGSC_CSS_4BL_scaff_6987823	9129	9326	-	-	-	NA	-	-	-
402581	2R_34.7	G5IHSOS01CO60G_2R	1	349	2	557672926	557672448	5	21266715	21266237	BRADI5G18210	2A	214726453	214726931	Sce_Assembly03_P87_c42854	432	545	NA	-	-	-
402584	-	NA	-	-	NA	-	-	NA	-	-	-	3A	131676859	131676576	-	-	-	NA	-	-	-
402587_con	2R_101.7	G5EUT7Q02GHVN9_2R	1	436	2	18168662	18169271	5	5899063	5898794	BRADI5G04673	2D	7488269	7487661	Sce_Assembly03_c9475	297	67	NA	c28602_261	19.05	2Rz
402589_con	3R_98.7	NA	-	-	3	444374433	444374034	NA	-	-	-	3D	43049959	43049473	-	-	-	NA	-	-	-
402590_con	4R_253.6	NA	-	-	NA	-	-	NA	-	-	-	NA	-	-	-	-	-	NA	-	-	-
402591	-	NA	-	-	3	477495764	477496028	NA	-	-	-	NA	-	-	-	-	-	gnl|TREP|TREP3447	-	-	-
402599_con	2R_14	NA	-	-	NA	-	-	NA	-	-	-	2A	234837919	234837604	-	-	-	NA	-	-	-
402601_con	4R_225.2	NA	-	-	7	4757932	4758443	NA	-	-	-	NA	-	-	-	-	-	NA	-	-	-
402604	4R_211.2	NA	-	-	NA	-	-	NA	-	-	-	NA	-	-	-	-	-	NA	-	-	-
402613	-	NA	-	-	7	562746596	562746403	NA	-	-	-	7B	223380950	223380664	-	-	-	NA	-	-	-
402614_con	3R_20.8	NA	-	-	NA	-	-	NA	-	-	-	NA	-	-	-	-	-	NA	-	-	-
402616_con	1R_125.5	NA	-	-	NA	-	-	NA	-	-	-	1A	93641068	93640610	-	-	-	NA	-	-	-
402620	6R_46.2	NA	-	-	NA	-	-	NA	-	-	-	NA	-	-	-	-	-	NA	-	-	-
402625	4R_128.4	NA	-	-	5	480401405	480401778	NA	-	-	-	5D	124421779	124422159	-	-	-	NA	-	-	-
402627	-	NA	-	-	NA	-	-	NA	-	-	-	1B	238470010	238470503	-	-	-	NA	-	-	-
402628	1R_38.9	G69HL7G02I71LV_4R	227	1	NA	-	-	NA	-	-	-	5D	103362177	103361836	-	-	-	NA	c1341_179-747-816	108.52	4Rz
402630_con	4R_98.4	NA	-	-	NA	-	-	NA	-	-	-	NA	-	-	Sce_Assembly03_P87_c54456	113	333	NA	-	-	-
402637	4R_301.5	NA	-	-	NA	-	-	NA	-	-	-	1B	8871381	8871029	-	-	-	NA	-	-	-
402642_con	1R_172.8	NA	-	-	NA	-	-	NA	-	-	-	NA	-	-	-	-	-	NA	-	-	-
402643_con	3R_35.6	NA	-	-	NA	-	-	NA	-	-	-	3D	5862346	5861848	-	-	-	NA	-	-	-
402651	-	NA	-	-	4	436057973	436057566	NA	-	-	-	4B	255331339	255331917	Sce_Assembly03_c4778	518	868	NA	-	-	-
402654	6R_76.7	NA	-	-	NA	-	-	NA	-	-	-	NA	-	-	-	-	-	NA	-	-	-
402655_con	5R_278.1	NA	-	-	NA	-	-	NA	-	-	-	NA	-	-	-	-	-	NA	-	-	-
402657_con	-	G73J0XM02HGUWX_7R	232	506	7	306272268	306272669	3	11932405	11932012	BRADI3G13487	NA	-	-	-	-	-	NA	-	-	-
402660	2R_19.5	NA	-	-	NA	-	-	NA	-	-	-	NA	-	-	-	-	-	NA	-	-	-
402666	3R_16.2	NA	-	-	NA	-	-	NA	-	-	-	NA	-	-	Sce_Assembly03_Lo225_c47282	451	275	NA	-	-	-
402674_con	-	NA	-	-	NA	-	-	NA	-	-	-	NA	-	-	Sce_Assembly03_Lo225_c55431	138	364	NA	-	-	-
402677	-	NA	-	-	NA	-	-	NA	-	-	-	NA	-	-	Sce_Assembly03_c18567	610	506	NA	-	-	-
402678_con	-	NA	-	-	7	478322019	478322548	1	33205915	33205652	BRADI1G37337	NA	-	-	Sce_Assembly03_c1336	2195	1692	NA	-	-	-
402679_con	4R_302.2	NA	-	-	NA	-	-	NA	-	-	-	NA	-	-	-	-	-	NA	-	-	-
402680_con	2R_75.9	NA	-	-	7	600540061	600539826	NA	-	-	-	2A	112234756	112234482	Sce_Assembly03_Lo225_c40649	174	435	NA	-	-	-
402682	-	NA	-	-	5	79130788	79131108	NA	-	-	-	5A	88348564	88348249	Sce_Assembly03_Lo225_c121161	1	174	NA	-	-	-
402691	-	NA	-	-	6	364956417	364956155	NA	-	-	-	6A	156313943	156314206	Sce_Assembly03_c21192	61	234	NA	-	-	-
410765	6R_57.2	NA	-	-	4	536589790	536590225	1	74554006	74553723	BRADI1G78620	5A	145769080	145769524	Sce_Assembly03_c3195	1444	1175	NA	c11634_855	309.24	5Rz
410766	3R_105.1	NA	-	-	NA	-	-	NA	-	-	-	6B	153288862	153288317	-	-	-	NA	-	-	-
410767	-	NA	-	-	NA	-	-	NA	-	-	-	NA	-	-	-	-	-	NA	-	-	-
410768	-	G69HL7G01A1QE6_4R	1	394	7	33851397	33851874	NA	-	-	-	4A	186008729	186008365	-	-	-	NA	-	-	-
410774	-	NA	-	-	NA	-	-	NA	-	-	-	NA	-	-	-	-	-	NA	-	-	-
410777	-	NA	-	-	1	129492621	129492852	NA	-	-	-	1A	54551355	54551124	Sce_Assembly03_c7577	732	963	NA	-	-	-
410779_con	7R_58.5	NA	-	-	7	427412794	427412554	NA	-	-	-	7A	83375708	83375333	-	-	-	NA	-	-	-
410781_con	7R_143.3	G76ZXPN02H2MQI_7R	1	490	7	558899134	558899595	1	27825973	27826187	BRADI1G32470	NA	-	-	-	-	-	NA	c58091_423	149.7	7Rz
410782_con	-	NA	-	-	NA	-	-	NA	-	-	-	NA	-	-	Sce_Assembly03_P87_c52206	390	127	NA	-	-	-
410783_con	5R_56.7	G613Y7R02JKFWI_5R	1	304	4	520891274	520890865	NA	-	-	-	4B	303570836	303570415	Sce_Assembly03_c12530	522	176	NA	c3472_1379	274.87	5Rz
410787	7R_54.8	NA	-	-	5	539742739	539743065	NA	-	-	-	NA	-	-	Sce_Assembly03_c27014	286	398	NA	-	-	-
410789_con	6R_100.5	NA	-	-	NA	-	-	3	56535038	56535374	BRADI3G56757	NA	-	-	Sce_Assembly03_c1520	1874	1747	NA	c3788_1483	190.77	6Rz
410792_con	-	G69HL7G02HCYNL_4R	1	375	7	48494491	48495078	NA	-	-	-	IWGSC_CSS_7BS_scaff_3119620	3471	2884	-	-	-	NA	c9581_1492-985	91.49	4Rz
410793_con	3R_164.4	NA	-	-	3	522806963	522807396	NA	-	-	-	3B	692294769	692295233	Sce_Assembly03_c2332	1485	1030	NA	-	-	-
410800_con	2R_44.4	NA	-	-	NA	-	-	NA	-	-	-	2D	48736256	48736495	Sce_Assembly03_c20255	1	134	NA	-	-	-
410802_con	4R_163.6	NA	-	-	NA	-	-	NA	-	-	-	7D	11458218	11457939	-	-	-	NA	-	-	-
410804	6R_118.3	NA	-	-	NA	-	-	NA	-	-	-	NA	-	-	-	-	-	NA	-	-	-
410815	1R_69.7	NA	-	-	NA	-	-	NA	-	-	-	NA	-	-	-	-	-	NA	-	-	-
410816	-	NA	-	-	4	416299219	416298897	NA	-	-	-	4D	97036459	97036782	Sce_Assembly03_c3623	1382	1500	NA	c1668_1160	105.82	7Rz
410818	3R_115	NA	-	-	3	486745080	486744871	NA	-	-	-	IWGSC_CSS_3AL_scaff_4386629	1797	2501	Sce_Assembly03_c2120	129	345	NA	-	-	-
410819	2R_52	NA	-	-	3	475642736	475642460	NA	-	-	-	IWGSC_CSS_2AS_scaff_5241007	12224	12527	Sce_Assembly03_c1090	1941	1661	NA	-	-	-
410820_con	7R_153.5	NA	-	-	NA	-	-	NA	-	-	-	NA	-	-	-	-	-	NA	-	-	-
410821_con	4R_55.6	NA	-	-	2	98357845	98358242	4	27700257	27700472	BRADI4G23097	IWGSC_CSS_7AS_scaff_4211297	2467	1876	Sce_Assembly03_Lo152_c104674	1	222	NA	-	-	-
[truncated: 1,830 more rows]
