# Supplementary material for: DArT Markers Effectively Target Gene Space in the Rye Genome
Source: Front Plant Sci. 2016 Oct 26;7:1600. doi: 10.3389/fpls.2016.01600 (PMC5080361; doi:10.3389/fpls.2016.01600)
Supplement: TABLE S4 — SSR motifs and primers for their amplification. [file Table_4.XLSX]

## Sheet: SRRmotifs_and_primers
DArT sequence ID	consecutive_SSR_nr_within_DArT	SRR marker name	SSR motif	SRR_type	motif_size	start	end	PRIMER_LEFT_SEQUENCE	PRIMER_RIGHT_SEQUENCE	PRIMER_LEFT_TM	PRIMER_RIGHT_TM	PRIMER_PAIR_PRODUCT_SIZE	Experimental validation
66663	1	SSR_66663_1	(T)10	p1	10	377	386	TCCGAAACCAGAGTGCGAAA	AGCACTGCTGCATGGAGTAG	59.895	60.108	210	NO
115472	1	SSR_115472_1	(A)10	p1	10	336	345	AGGACAGGGACAGCAGGTAT	ACATCACCGGTGCTGCAATA	59.957	60.036	247	NO
115509	1	SSR_115509_1	(GA)7	p2	14	187	200	TGCAGTAGATGGTGTGGACG	GCAGCCAGCAGATGTTATCC	59.754	59.05	224	NO
344364	1	SSR_344364_1	(A)17	p1	17	700	716	NA	NA	NA	NA	NA	NO
345664	1	SSR_345664_1	(CCT)8	p3	24	249	272	CTCATCCTGACCGCATCCTC	CTGGACAGAGGGGTTGGTTC	59.967	59.963	176	YES
345962	1	SSR_345962_1	(T)10	p1	10	73	82	NA	NA	NA	NA	NA	NO
345979	1	SSR_345979_1	(A)17	p1	17	822	838	NA	NA	NA	NA	NA	NO
346971	1	SSR_346971_1	(A)11	p1	11	245	255	NA	NA	NA	NA	NA	NO
346982	1	SSR_346982_1	(T)10	p1	10	492	501	ATCATTGTGCGAGGGTAGCC	TCCATGTCCAGAGCTGCAAG	60.179	60.036	184	NO
347590	1	SSR_347590_1	(GTTT)5	p4	20	172	191	GTTGGTTCGTTATGCGCCAG	CACAAGTGTCCTCCACCCTC	60.179	59.965	198	YES
389293	1	SSR_389293_1	(A)10	p1	10	140	149	CAGCCTCGGTGAGTACTGAC	ATGGGGCACATCAGCATTGA	59.829	60.033	183	NO
389519	1	SSR_389519_1	(G)10	p1	10	137	146	GACAGTCTGACACCTGCACA	CTCTTGAGTGAACGGAGCGT	59.895	60.039	186	NO
389519	2	SSR_389519_2	(GA)7	p2	14	948	961	CAGTGTCGTTGTCAAGCAGC	TCCAGTGCAGTCTTGGCTTG	60.042	60.536	161	NO
389665	1	SSR_389665_1	(T)11	p1	11	116	126	AGTGTCACTTGGATGCAGTGT	TCAGACCCAAGGCTTTGACA	59.858	59.157	244	NO
389945	1	SSR_389945_1	(GCA)5	p3	15	2	16	NA	NA	NA	NA	NA	NO
390035	1	SSR_390035_1	(ATG)5	p3	15	433	447	GCTCCTGATCAACACGGTGA	CTATGGCCCTCGAAGACGAC	60.037	59.969	200	YES
390061	1	SSR_390061_1	(T)10ngttnnnnnnnnnnnnnnnnnnnnnnnnnnnnnnnnnnnnnnnnnnnnnnnnnnatcn(T)10	c	78	41	118	TGCAGATTTGGCTGTAAGATCTT	GCAGGTAGTTTCTTGTCCCTCA	58.407	59.961	229	NO
390082	1	SSR_390082_1	(T)10	p1	10	577	586	NA	NA	NA	NA	NA	NO
390082	2	SSR_390082_2	(AGA)5	p3	15	1007	1021	AAGGATCGAGAACGGGGACT	CTTGCCTTGGCTGTTTCCAC	60.324	59.967	141	YES
390268	1	SSR_390268_1	(TGC)6	p3	18	313	330	CACATTGTCACGCTGCCAAA	CTCCTCAGCCTCCACCATG	59.969	59.474	146	YES
390279	1	SSR_390279_1	(T)10	p1	10	28	37	TGCAGTGTTGATCCTTCTACTTT	ACTTACATGCTATCGGCGCA	58.027	59.896	109	NO
390294	1	SSR_390294_1	(T)11nnttcgaaaactgcaggcaannaatagttttcccgcanaatan(T)10	c	64	165	228	CTCCGAAAAACTTGCAGTGCA	TCCATGCTCAATGTGTGTGC	59.935	59.117	227	NO
390392	1	SSR_390392_1	(G)14aannnnnnnnnnnnnnnnnnnnnnnnnnnnnnnnnnnnnnnnnnnnnnnnnnagc(G)14	c	83	111	193	GAGATGCACGATGAAACACTGT	GCAGGGAAAACAAGGCTTCA	59.261	58.96	250	NO
390614	1	SSR_390614_1	(T)11	p1	11	97	107	NA	NA	NA	NA	NA	NO
390744	1	SSR_390744_1	(T)14gnnnnnnnnnnnnnnnnnnnnnnnnnnnnnnnnnnnnnnnnnnnnnnnnnnnngng(T)17	c	87	507	593	AATCTGGACCCTGGTGCTAA	GGTGAACTGGGAAGGAGTGG	58.331	59.963	214	NO
398478	1	SSR_398478_1	(T)10	p1	10	378	387	GATCATCAGGGGAGCTCTGC	GCTTACAAACCCAGAGCCCT	59.965	59.962	233	NO
398598	1	SSR_398598_1	(AG)9	p2	18	163	180	TGGAAGTCATGTGGCATCGT	TCTGTTGAGAGGAGGGCTCA	59.675	59.885	160	YES
398699	1	SSR_398699_1	(T)11	p1	11	143	153	GGTCGGCAAGTACCTCCAAA	TCGAGGGCGAATTCTGAAGA	59.964	58.817	248	NO
399268	1	SSR_399268_1	(TG)6	p2	12	381	392	CTGGAAGGTACTGCATGCCA	AGTCAGTCACACACACAGCA	60.035	59.463	244	NO
399268	2	SSR_399268_2	(TG)6	p2	12	497	508	TGCTGTGTGTGTGTGACTGT	GCACACCATCAAGCAAAGCA	60.036	59.968	187	NO
399378	1	SSR_399378_1	(A)10	p1	10	140	149	NA	NA	NA	NA	NA	NO
399386	1	SSR_399386_1	(A)10	p1	10	204	213	CCGCATCCTGCCATGACAAT	CCCCGTGCAGCTTTGTATCT	61.105	60.393	233	NO
399529	1	SSR_399529_1	(A)10	p1	10	249	258	GCAAGGCTATCATTGCTGGC	CGATGCTAGGTCGTGTCCAA	59.968	59.827	226	NO
399736	1	SSR_399736_1	(C)16naagggggtnnnnnnnnnnnnnnnnnnnnnnnnnnnnnnnnnnnnnnnnnnnnnnnnnnan(C)18	c	95	66	160	TGCAGAGGTCTGTACACAAATGA	CACCTCCTGGCAGCAAGTTA	59.929	59.963	202	NO
399870	1	SSR_399870_1	(GT)13	p2	26	258	283	TTGCTCTTTGGATGTTGCCT	ACCTGCCAGCCTTATCAGTT	58	59.005	203	YES
399980	1	SSR_399980_1	(GAA)5	p3	15	248	262	CGCGTGCAGTAGAGTAGAGG	GGCTCCAGTATGCTCCGATT	59.972	59.605	131	YES
400113	1	SSR_400113_1	(T)11	p1	11	209	219	GCCAGGGGAATACGATCCTC	AGTTGCCATGCCACTGAGTT	59.678	60.179	135	NO
400431	1	SSR_400431_1	(A)11	p1	11	109	119	ATCCGCGACTTACTTTGGCA	CACTATTTCTCTGTGCGCGC	60.037	59.974	179	NO
400459	1	SSR_400459_1	(CA)6	p2	12	452	463	ATGTACCGGCAGGAGCTCTA	CACACCCGAGCAGAGAAGTC	60.106	60.389	175	NO
400586	1	SSR_400586_1	(GACG)5	p4	20	492	511	GCCGGCGACTAGTACTTCTC	GCTTGCTTGCGCTCATCTTT	59.971	60.109	221	YES
400630	1	SSR_400630_1	(T)14gggggaaaaaccccccctcttttgttttnngaagnaaaaaaanccccccccggattnc(A)12ta(G)10	c	96	380	475	NA	NA	NA	NA	NA	NO
400648	1	SSR_400648_1	(A)21	p1	21	393	413	GCCCCATCCCCATGTAACAA	AGAAACACTTGGGAAGGGCC	60.033	60.179	246	NO
400750	1	SSR_400750_1	(A)11	p1	11	82	92	CAGTCGGAGGTGCGGTATAC	GTGGATTGCACCATCAGGGA	59.97	60.034	236	NO
400784	1	SSR_400784_1	(A)10	p1	10	90	99	TGATGACTGAAGCGTCCGAA	CCCAAAGACAGTACACCCCC	59.399	59.962	246	NO
400851	1	SSR_400851_1	(TG)9	p2	18	488	505	CCAAATGCAGACATCCCCCT	ACGGTTTTGTCGTTAGCTTGT	60.033	58.718	180	YES
401102	1	SSR_401102_1	(AG)6	p2	12	68	79	AAGTCAAAGTAGGCGGACCC	CTTCCGATGGGATGATGGGG	59.676	59.963	240	NO
401137	1	SSR_401137_1	(A)10nggannnnnnnnnnnnnnnnnnnnnnnnnnnnnnnnnnnnnnnnnnnnnnnnnntcn(A)10	c	77	246	322	TCTCCTTCCTTCTCCACCCC	GGGGTCACCGTGTGAGAAAA	60.253	60.179	249	NO
401204	1	SSR_401204_1	(T)11	p1	11	49	59	ATGTCGGCTTAGGATTGGCT	ATGGATGTCATTGGGCAGGG	59.16	60.106	161	NO
401317	1	SSR_401317_1	(T)10n(T)11	c	22	449	470	NA	NA	NA	NA	NA	NO
401378	1	SSR_401378_1	(T)10	p1	10	527	536	CCGAACAGGTTTTCAAGGGG	ACAGTAGCATTTTCCGGGGT	59.041	59.303	154	NO
401380	1	SSR_401380_1	(A)10	p1	10	573	582	ACCGGGTGTTTTCTGAGCAT	ACGTCTGTAAGTCAGGCCAT	59.89	58.733	241	NO
401381	1	SSR_401381_1	(T)10	p1	10	183	192	CACGTGCCTTGTTCAGCAAA	GGTCCATGCCCGTGAAAATG	59.9	59.827	224	NO
401391	1	SSR_401391_1	(AG)6	p2	12	115	126	ACAGGCAGATTCTGACAGCC	TCGTATCATGCGACTGGTGT	60.036	59.185	183	NO
401391	2	SSR_401391_2	(AG)6	p2	12	787	798	AGAGAGGAGGAGACAGGCAG	GTCTCATGCGACTGGTGACT	60.033	59.755	192	NO
401437	1	SSR_401437_1	(AGC)5	p3	15	550	564	TGCATGTTTCCTTTCCTGCTG	ACAGAACCTGGACTTGGCAT	59.385	59.226	213	YES
401437	2	SSR_401437_2	(AGC)5	p3	15	1498	1512	TGCATGTTTCCTTTCCTGCTG	ACAGAACCTGGACTTGGCAT	59.385	59.226	213	YES
401447	1	SSR_401447_1	(T)10	p1	10	976	985	NA	NA	NA	NA	NA	NO
401648	1	SSR_401648_1	(GCAC)5	p4	20	633	652	TGGGCGTCTCCATCTTTTCC	ATTACAAGTTGTCGCCGGGT	60.035	59.964	232	YES
401986	1	SSR_401986_1	(A)13	p1	13	307	319	GGCAACTCTTCCACTCTTGGT	GGTTCAACCGACCATCCGAT	60.203	60.108	236	NO
402021	1	SSR_402021_1	(A)13	p1	13	353	365	AGCCACTCGTCATTGAACCA	AGGAAACAAAATACGTTAGCTGCT	59.604	59.24	240	NO
402201	1	SSR_402201_1	(CT)6	p2	12	136	147	CATGCATTTTGGGGACGCAA	GCATTTGCACTGGCCATCTT	60.038	59.752	233	NO
402365	1	SSR_402365_1	(A)10	p1	10	257	266	TCGCCCTAAAAACACCACCT	TGTTTGAACGGGGAGGTAGT	59.525	58.573	100	NO
402366	1	SSR_402366_1	(TG)6	p2	12	583	594	AGAGCACCTTGATCGTCACG	CTCGCAATAACCAGCAGCAC	60.109	59.902	250	NO
402383	1	SSR_402383_1	(A)10	p1	10	55	64	AGTTGAAAAGGCTCAGGCGT	TTCCTCTTTGCCTAGCTGCC	60.179	60.035	218	NO
402403	1	SSR_402403_1	(GA)8	p2	16	6	21	NA	NA	NA	NA	NA	NO
402421	1	SSR_402421_1	(GCAC)5	p4	20	394	413	TGTTCATGTCCCGTGCGTAA	CGGTGCCGTATAACTCTGCA	59.966	60.179	249	YES
402427	1	SSR_402427_1	(CGC)5	p3	15	263	277	CTAATTGGCAATGTCCGGCG	GGAGCTCCACTATCGCCATC	59.971	60.038	100	YES
402484	1	SSR_402484_1	(A)16	p1	16	353	368	CCCGCAAGCGTATTCAACTG	TTGGGTGTTTTGGTTCCCGA	59.903	60.033	213	NO
402484	2	SSR_402484_2	(A)11	p1	11	781	791	TTTGCCTGCACTGGAATCCA	TGTTTGGTTACCGGAGCCTT	60.179	59.525	209	NO
402502	1	SSR_402502_1	(CTG)11	p3	33	30	62	GCAGTTGGTAGAATGGTATGGG	TTGAGCAGCTCTGAACGACG	58.786	60.664	185	YES
402513	1	SSR_402513_1	(T)10	p1	10	219	228	CGAAGACTTCTGACTCGGGG	TCTCCTTCCTTCTCCACCCC	59.829	60.253	200	NO
402566	1	SSR_402566_1	(A)11	p1	11	164	174	TTGCGTTCGCTGAACACAAG	TGCATTTGTCTCTTTGTCAGCA	59.973	59.049	250	NO
402604	1	SSR_402604_1	(GGC)6	p3	18	26	43	TGCAGTGACGGCATTGAGC	ACAGCCTGGGCCCATATAGA	61.327	60.104	126	YES
402604	2	SSR_402604_2	(T)11	p1	11	189	199	TCTATATGGGCCCAGGCTGT	AAACTGCGGTCCTGATAGGC	60.104	60.108	196	NO
402604	3	SSR_402604_3	(A)10	p1	10	343	352	NA	NA	NA	NA	NA	NO
410815	1	SSR_410815_1	(A)10	p1	10	342	351	CATCGCATGTGCCACATCAG	TCCAGAAGCTTGGCTCTTCG	59.971	60.037	174	NO
411086	1	SSR_411086_1	(CT)10	p2	20	229	248	TGTGTGAACTAGGGCAGCAG	AACCGTGGAAGCTCATGGAG	59.965	60.036	225	YES
411108	1	SSR_411108_1	(CA)6	p2	12	73	84	GGTACCTTTCCGACACACGA	CCCGTTGTGTCAAGTGGAGA	59.685	59.894	150	NO
411134	1	SSR_411134_1	(T)14	p1	14	118	131	TGCAGATTGGAGGCTCCA	CAACGTGGCCATCATGGTTG	58.175	60.109	196	NO
411380	1	SSR_411380_1	(T)15gtnnnnnnnnnnnnnnnnnnnnnnnnnnnnnnnnnnnnnnnnnnnnnnnnnn(T)12	c	79	78	156	TGCAGAACAGATGGCGGAG	CGCTCAACCAAGCAAGGAAC	60.079	60.04	184	NO
411383	1	SSR_411383_1	(A)10tcaatccgttcagaagataattagctcgtccaccccccgcacagataactcttccgcata(GCC)5	c	85	162	246	TCCTGACCGTCGGATCTGAA	TGCTGCTTGACTGGATCGG	60.323	60.079	204	NO
411406	1	SSR_411406_1	(CT)7	p2	14	16	29	NA	NA	NA	NA	NA	NO
505184	1	SSR_505184_1	(CCA)6	p3	18	255	272	ACCACAAACTGGAAGCACCA	AGGGGGTCACTACTAGCTGG	60.034	60.032	232	YES
505208	1	SSR_505208_1	(A)12	p1	12	76	87	TGACGAAACAAAGGAAAACGCA	TCCCATTTGTAAGACGCGCT	59.838	60.037	159	NO
505211	1	SSR_505211_1	(GAG)5	p3	15	265	279	ACTGGAAGGTCAGCAGTGTG	CCATCGCCACCACTTCTCTT	59.893	60.036	244	YES
505283	1	SSR_505283_1	(A)10	p1	10	294	303	GAAGGCTCGTATCCGTCCAG	ACTCCACGTGAGGTTAAGGC	59.969	59.679	250	NO
505334	1	SSR_505334_1	(AG)17	p2	34	518	551	NA	NA	NA	NA	NA	NO
505581	1	SSR_505581_1	(AAAC)5	p4	20	258	277	CACAAGTGTCCTCCACCCTC	GTTGGTTCGTTATGCGCGAG	59.965	60.247	197	YES
505806	1	SSR_505806_1	(AT)14	p2	28	645	672	NA	NA	NA	NA	NA	NO
505884	1	SSR_505884_1	(G)17	p1	17	123	139	NA	NA	NA	NA	NA	NO
505909	1	SSR_505909_1	(A)10	p1	10	607	616	GCACACTCTCCCTCTCATGG	GGTCCTCAGCACAAGAAGCT	59.822	59.964	221	NO
505979	1	SSR_505979_1	(GAG)5	p3	15	72	86	GCGAACGGAGGGTAATAGCA	GGAGGAGCTAGCAGGAGAGA	59.896	59.815	148	YES
506092	1	SSR_506092_1	(A)11	p1	11	618	628	TTGCCAACGGACATCAGACA	TGCAAGCATAAATCCGAACCA	59.892	58.559	151	NO
506110	1	SSR_506110_1	(C)15	p1	15	214	228	CGTAGCCGCATTGCAGTTAC	CCAAATGGATGCACACACCG	59.974	60.109	243	NO
506123	1	SSR_506123_1	(A)11	p1	11	91	101	GGGAGCTGAGTTGTGCTTCT	TGAGGCGTTCTTTTGCGTTG	59.964	59.971	182	NO
506126	1	SSR_506126_1	(A)10	p1	10	565	574	GTGTTTGCTTGCTCCTATCCT	GCACTACCATTTGTGTCCCG	58.284	59.198	153	NO
506145	1	SSR_506145_1	(A)10	p1	10	247	256	GAAAGAGACCGGCCTGTTGA	AGCCTTTGCCATGGTCACTA	59.965	59.302	169	NO
506231	1	SSR_506231_1	(C)12	p1	12	448	459	NA	NA	NA	NA	NA	NO
506308	1	SSR_506308_1	(T)11	p1	11	436	446	NA	NA	NA	NA	NA	NO
506416	1	SSR_506416_1	(A)10	p1	10	49	58	GAGATCCCTGCTGGCTTTGA	GGTTTCCGGGGATGGTGATT	59.746	60.034	235	NO
506439	1	SSR_506439_1	(GTC)5	p3	15	267	281	NA	NA	NA	NA	NA	NO
506486	1	SSR_506486_1	(A)10	p1	10	243	252	TGGCGCAGTATCGTCCTTTT	CACACACACACACACACACA	60.037	59.129	214	NO
506486	2	SSR_506486_2	(TG)14	p2	28	381	408	CAGTTCTCTTAGAGGTTTGCACT	CCACCGTCCCTATCCTCTCA	58.364	60.106	250	YES
506512	1	SSR_506512_1	(AG)6	p2	12	358	369	GCATTTGCACTGGCCATCTT	CATGCATTTTGGGGACGCAA	59.752	60.038	233	NO
506527	1	SSR_506527_1	(TA)6	p2	12	587	598	CATCGGCAAGTTGAGCACAC	GCAGTAAGTTGCAAATAGTAGGAATTG	60.11	59.302	102	NO
506561	1	SSR_506561_1	(T)13	p1	13	216	228	NA	NA	NA	NA	NA	NO
506607	1	SSR_506607_1	(AG)6	p2	12	646	657	GGCTCCTGTGTACTGCTTGT	GGATCTAACCCGGAGCCCTA	59.965	60.179	210	NO
506617	1	SSR_506617_1	(A)11	p1	11	444	454	NA	NA	NA	NA	NA	NO
506622	1	SSR_506622_1	(GCT)5	p3	15	278	292	GCTCTCCGAAGCTCTTTGGT	GCCAGAGCATGAAGACAACG	60.037	59.555	146	YES
506623	1	SSR_506623_1	(A)10	p1	10	93	102	GGACAAGCACCTTTGGCACT	CGGCAACTCAGGTCAACTCT	61.109	59.966	239	NO
506720	1	SSR_506720_1	(T)11	p1	11	197	207	TGCGACCTGGCAGATCTTTT	GCGGTATGCAGCAGTACAAC	59.963	59.626	226	NO
506757	1	SSR_506757_1	(G)15	p1	15	38	52	AAACTCAGGTCGCTGTTGGT	AGTTCCCCTTCATAGGCCCT	59.82	59.954	221	NO
506831	1	SSR_506831_1	(A)18ngccnnnnnnnnnnnnnnnnnnnnnnnnnnnnnnnnnnnnnnnnnnnnnnnnnntnn(A)19	c	94	348	441	AGTGCTCATTAACTGTGCCCA	GTTTGGCTGAGCGAACGTG	59.926	60.083	249	NO
506885	1	SSR_506885_1	(AG)17	p2	34	331	364	NA	NA	NA	NA	NA	NO
506948	1	SSR_506948_1	(G)14	p1	14	121	134	NA	NA	NA	NA	NA	NO
506978	1	SSR_506978_1	(T)10	p1	10	532	541	CGGCCACTACTGTCACACAT	TCCCCGAACAACACTCCCT	60.037	60.461	121	NO
507134	1	SSR_507134_1	(TTC)5	p3	15	340	354	GAGAAGTCCACGGGAACTGG	CATCTCCTGTCCCTCTGCAC	60.037	59.822	138	YES
507196	1	SSR_507196_1	(AC)15	p2	30	328	357	CAGTTGACAACAGTGAGCGC	GAGCTCTGACCCAATCTCCG	60.042	59.896	236	YES
507212	1	SSR_507212_1	(T)10	p1	10	478	487	TCCATGGTTTCTGATCAGCCA	AGTGCAGAAAGATATTAGCCAGTCA	59.365	60.105	137	NO
507219	1	SSR_507219_1	(G)16	p1	16	325	340	TCTTGTTCCCAACCACTGCA	TTTAGAGGGCCCAATTCCCC	59.743	59.366	229	NO
507219	2	SSR_507219_2	(G)17	p1	17	806	822	CCAAACATATAAACCCGAGGGC	GCAGCTTAAAGGCCTGGGAA	59.378	60.612	141	NO
507409	1	SSR_507409_1	(AAAC)5gccagtcatggaactagattcagacgccagccaaattcattcattcagagcagagctatctatc(T)13nnaannnnnnnnnnnnnnnnnnnnnnnnnnnnnnnnnnnnnnnnnnnnnnnnnnntttn(T)16	c	172	182	353	ACAGAGGAAGCAACACAAATGC	ATGTACTCACTGCTACTGTACCT	59.965	58.399	240	NO
507647	1	SSR_507647_1	(A)16	p1	16	144	159	NA	NA	NA	NA	NA	NO
507704	1	SSR_507704_1	(T)11	p1	11	125	135	CCACCAGGAACCAGAACACA	CCTGCATGTTTTTGTTTGAACGG	59.817	59.999	188	NO
507704	2	SSR_507704_2	(T)11	p1	11	348	358	TCCATGCCAATATCCAGCTCA	TGGTTAAAGCTCGGGATGCA	59.224	59.673	165	NO
507709	1	SSR_507709_1	(AAG)7	p3	21	482	502	AAATGGCATCTGCAACACGG	AGCTAGCAATAGCAGGGCTG	59.756	59.892	152	YES
507809	1	SSR_507809_1	(AG)15	p2	30	145	174	GCTGCTGCCTGTCAATTGAG	CAGATGACCTACCATGCCGG	59.829	60.25	221	YES
507828	1	SSR_507828_1	(ACG)5acaccaccaggacgatccatcaatccctttcaccatcgtcgtgttcctgcgtcgcagcgctcgcagggatccatcgtctcc(GGTTCA)5	c	126	230	355	CAGGATTGCAGAGGAAGCCA	CAGTGGCCGAGTCAGAGTG	60.035	60.08	225	NO
507837	1	SSR_507837_1	(A)11	p1	11	144	154	TCTCCCCTTGTACCTCCGTT	CTTCACGAGCTACATCCCGT	59.884	59.544	152	NO
507863	1	SSR_507863_1	(AG)7	p2	14	521	534	TGGCATAAGCGAAGTGAGCA	AGCAGTGGGGAGAAAGCATG	60.036	60.323	127	NO
507867	1	SSR_507867_1	(T)13	p1	13	593	605	NA	NA	NA	NA	NA	NO
507902	1	SSR_507902_1	(T)10	p1	10	63	72	ACAACATCCACTCGGGGTTG	CTAGTACCGTCAGGGGCAAC	60.251	59.825	122	NO
507920	1	SSR_507920_1	(T)10	p1	10	26	35	CCCCCATGGCCTCAAATCC	ACCGGCCCTGGTTAAGTCTA	60.458	60.252	226	NO
507966	1	SSR_507966_1	(A)14nccccannnnnnnnnnnnnnnnnnnnnnnnnnnnnnnnnnnnnnnnnnnnnnnnnntttn(A)14	c	88	443	530	TCTTCATGATGCAGAGGCCG	TCTTTCCCGTTGTACGAGCC	60.179	60.038	161	NO
508203	1	SSR_508203_1	(T)14	p1	14	97	110	ATCGTCCGTCAGAACTGTGG	TTAGTGATGGGTTGGCCACC	59.756	59.961	226	NO
508274	1	SSR_508274_1	(AC)7	p2	14	369	382	GCAGGAGAGCTGCGTATCAT	TTCCTTTCAGGACGATGCCC	59.967	60.035	222	NO
508288	1	SSR_508288_1	(T)15ncnnnnnnnnnnnnnnnnnnnnnnnnnnnnnnnnnnnnnnnnnnnnnnnnnnngn(T)12	c	82	49	130	TGTACGGTTGCGCATACAGT	TGGAGCTTGGCGTTGAGAAT	60.038	59.963	244	NO
508397	1	SSR_508397_1	(A)10	p1	10	16	25	NA	NA	NA	NA	NA	NO
508405	1	SSR_508405_1	(A)11	p1	11	466	476	NA	NA	NA	NA	NA	NO
508408	1	SSR_508408_1	(T)12	p1	12	135	146	NA	NA	NA	NA	NA	NO
508416	1	SSR_508416_1	(CT)8	p2	16	137	152	GGAAGAGGAACCGCTACTCG	CATCCACACTGACCACTGCT	59.899	59.964	222	YES
508456	1	SSR_508456_1	(TG)8	p2	16	342	357	NA	NA	NA	NA	NA	NO
508482	1	SSR_508482_1	(GA)9	p2	18	20	37	GCAGTTCTGCTTGAGTGCG	CGATGGGGAAGCACCACTTA	59.794	59.748	122	YES
508596	1	SSR_508596_1	(AT)6	p2	12	47	58	TGCAGGAGTTGGTCTGTCTC	ACTGGTCCATTGCAGGGATG	59.318	60.034	139	NO
508628	1	SSR_508628_1	(GA)37	p2	74	252	325	ATTACAATGCCGAGACCCCC	CGCACATCCCAACAAACACC	59.817	60.319	194	YES
508678	1	SSR_508678_1	(AAAC)5gccagtcatggaactagattcagacgccagccaaattcattcattcagagcagagctatctatc(T)12	c	96	182	277	NA	NA	NA	NA	NA	NO
508711	1	SSR_508711_1	(T)10	p1	10	196	205	CTCGCCGGCTGTTTTTCTTT	GAGTTGTTGTCTGCTGCTGC	59.689	60.041	237	NO
508817	1	SSR_508817_1	(T)11nnnnnnnnnnnnnnnnnnnnnnnnnnnnnnnnnnnnnnnnnnnnnnnnnnnnnnng(T)12	c	79	326	404	TGGGAAGTGGAGTACGCAAC	ACAGCTGCGGACGTTACATT	59.966	60.32	143	NO
508904	1	SSR_508904_1	(A)10	p1	10	321	330	CGCTAGCCGAGGTCCAAATT	CCACATCACACTGTTTGGGC	60.462	59.685	247	NO
508907	1	SSR_508907_1	(T)18	p1	18	929	946	NA	NA	NA	NA	NA	NO
508929	1	SSR_508929_1	(A)10	p1	10	243	252	TGGCGCAGTATCGTCCTTTT	CACACACACACACACACACA	60.037	59.129	214	NO
508929	2	SSR_508929_2	(TG)14	p2	28	381	408	GTAGTGATGACGGGGTTCGC	AGTGAACGGAGGGAGTAATAATGT	60.805	59.285	197	YES
508929	3	SSR_508929_3	(A)10	p1	10	1066	1075	AGTACCCTGCAATTGCCACT	GGCGAACCACGTCATCACTA	59.594	60.109	128	NO
508929	4	SSR_508929_4	(TG)14	p2	28	1204	1231	TAGTGATGACGTGGTTCGCC	TCAGACATCATGCAAAGTAGGTCA	60.109	60.02	248	YES
508976	1	SSR_508976_1	(AT)9	p2	18	433	450	AGGTGGACCTCAACAACCAC	AGGTCTCTGGTATGGTCCGA	59.817	59.37	233	YES
509052	1	SSR_509052_1	(G)13	p1	13	267	279	GCACAAATGGCAGCAAGACA	CATTGCGTGATCACTGGCTG	59.968	59.902	157	NO
509082	1	SSR_509082_1	(A)10	p1	10	146	155	GCAGTGTGGGATTGGAACCT	GGGAGAAAGCCAAGCCAAGA	60.251	60.251	212	NO
509207	1	SSR_509207_1	(A)14	p1	14	408	421	TTACAACTGACAGCCGACCC	AATCGGTCAAAGGGTTCCCT	59.966	58.927	182	NO
509288	1	SSR_509288_1	(A)12	p1	12	288	299	TGCACCACTTGATCCTTGCT	ATCAGCTATGCGTGCGTGTA	59.889	59.898	178	NO
509290	1	SSR_509290_1	(T)23cnnnnnnnnnnnnnnnnnnnnnnnnnnnnnnnnnnnnnnnnnnnnnnnnnnaagg(T)23	c	101	149	249	TGCTTTAGACCTTCGGCGTT	ATGGCAGACCTGAAGGCATC	59.966	60.107	248	NO
509456	1	SSR_509456_1	(T)10nnaaannnnnnnnnnnnnnnnnnnnnnnnnnnnnnnnnnnnnnnnnnnnnnnnnngn(T)18	c	85	191	275	GCACTCACTGCACCATACCA	CTCCTACGTGCGGTTTCCTT	60.322	60.038	244	NO
509473	1	SSR_509473_1	(T)11	p1	11	726	736	NA	NA	NA	NA	NA	NO
509497	1	SSR_509497_1	(AT)6	p2	12	126	137	ACAAGCACCACGAAGATGCA	AAGGTGATGGGCCCAGATTG	60.535	60.033	140	NO
509517	1	SSR_509517_1	(TG)26	p2	52	341	392	CATTTGGCCCAGCAACTTCA	ATGGATGGGCAGTTGAGCAC	59.319	60.682	234	YES
509676	1	SSR_509676_1	(A)10	p1	10	48	57	GCAGCCCATTGTTGTTAGCC	TGCCAGCTTCCTGTGAATGT	60.109	59.889	176	NO
509696	1	SSR_509696_1	(T)10	p1	10	603	612	NA	NA	NA	NA	NA	NO
389588_con	1	SSR_389588_con_1	(AGC)5	p3	15	136	150	CCAGATTCCAGCTTCCCCTG	ATGCCTTTGTCCTGCCAAGA	60.107	59.887	194	YES
389659_con	1	SSR_389659_con_1	(GA)9	p2	18	194	211	GGAGTCCCTCAGAGACGTGA	GCTGCACTCTTGGACCTACA	60.323	59.678	200	YES
389927_con	1	SSR_389927_con_1	(T)10	p1	10	224	233	ACGTCCTGGTGAGCTGAATC	GGCGAAGACGTGGGTCATTA	59.752	60.109	245	NO
390055_con	1	SSR_390055_con_1	(T)10	p1	10	42	51	GCAGAATATGCGTGCAAGGT	ATCCACACACGCCTGAATGT	59.265	59.963	199	NO
390071_con	1	SSR_390071_con_1	(GA)14gg(GA)6	c	42	177	218	GGAGTCCCTCAGAGACGTGA	GCTGCACTCTTGGACCTACA	60.323	59.678	224	YES
390071_con	2	SSR_390071_con_2	(CT)17	p2	34	145	178	CAAGCTCTCCCTGACACACA	GGAGTCCCTCAGAGACGTGA	59.606	60.323	189	YES
390161_con	1	SSR_390161_con_1	(T)10	p1	10	17	26	NA	NA	NA	NA	NA	NO
390464_con	1	SSR_390464_con_1	(AC)6	p2	12	525	536	CTCCCTCTTTCTGGCACCTG	TCACTGTGCATGGCGAAGAT	60.036	60.036	192	NO
390471_con	1	SSR_390471_con_1	(GA)7	p2	14	81	94	AGAGAGTTGCATGCACGGAA	AAGACTGTTTTCGTGCGTGC	59.965	59.972	105	NO
390536_con	1	SSR_390536_con_1	(T)11	p1	11	338	348	AGAAGAAACTCCTGCGAGGC	CAAGATGGCCGAGTTGGTCT	60.037	60.036	224	NO
390580_con	1	SSR_390580_con_1	(A)11nggggccccnnnnnnnnnnnnnnnnnnnnnnnnnnnnnnnnnnnnnnnnnnnnnnnnnnaaaatnc(A)12	c	89	398	486	AACGGAGTAGAAGGCAGCAG	CTTGATGGATCCCGTGCAGG	59.752	60.817	247	NO
390638_con	1	SSR_390638_con_1	(T)10	p1	10	368	377	CCTTTGTGCATTATTGTGGCCA	TGTGAACTGTGTCCATTCTTGC	60.028	59.382	124	NO
398580_con	1	SSR_398580_con_1	(T)10	p1	10	467	476	TGGAACTGGGTTGCGTCTTT	GGTGTAGATTGGCCGGCATA	60.107	59.892	120	NO
398796_con	1	SSR_398796_con_1	(AT)6	p2	12	75	86	AGCTAGAGCCATCCCCTACG	TCAGATCGTGTCCTCCTCCT	60.541	59.374	217	NO
398849_con	1	SSR_398849_con_1	(TG)6actgtgactgtatgtgtgattgactctctgtgactgttgctgtgtgtgtgactgac(TG)6	c	80	343	422	GCTTTCTGCTTGTGCCCTTT	AAAGCACACAGGACACACCA	59.61	60.035	242	NO
399278_con	1	SSR_399278_con_1	(TGC)5	p3	15	388	402	NA	NA	NA	NA	NA	NO
399387_con	1	SSR_399387_con_1	(AT)7	p2	14	63	76	CCATAGAGTTACGGCTGAGGC	TCATCGTGACGTGTCCTGTG	60.27	60.04	233	NO
399540_con	1	SSR_399540_con_1	(CT)6	p2	12	96	107	TTTGTCACATGCATGCAGGC	GGTGCTTGCATATGACGCAG	60.038	59.971	169	NO
399701_con	1	SSR_399701_con_1	(A)11	p1	11	72	82	TGCAGGTGAGTTATGTCCGG	GCAGAATGAAAGACCATGCCA	59.751	59.179	108	NO
399701_con	2	SSR_399701_con_2	(A)11	p1	11	832	842	TGCAGGTGAGTTATGTCCGG	GCAGAATGAAAGACCATGCCA	59.751	59.179	108	NO
399821_con	1	SSR_399821_con_1	(C)18nttnnnnnnnnnnnnnnnnnnnnnnnnnnnnnnnnnnnnnnnnnnnnnnnnnncccn(C)17	c	92	66	157	CAGCCAGCAGAGGGATCAAT	CCGAGGTACATTCCTGGAGC	59.817	59.895	239	NO
399831_con	1	SSR_399831_con_1	(TGC)7tgagggagcggacaagcgagatggatatcagcctgtctctactgctgagggagcggacaagcgagatggatatcagcctgt(TGC)5	c	117	128	244	TGGCCTGTTGCTATTGCTGA	TATCCATCTCGCTTGTCCGC	59.962	59.968	197	YES
399975_con	1	SSR_399975_con_1	(TGC)5	p3	15	207	221	NA	NA	NA	NA	NA	NO
400236_con	1	SSR_400236_con_1	(TCTT)7	p4	28	192	219	TGCAAAATGGCCATCAGCTG	TCTTCTGTACAAGCAGCTGGA	59.752	59.029	218	YES
400236_con	2	SSR_400236_con_2	(TCTT)7	p4	28	191	218	TGCAAAATGGCCATCAGCTG	TCTTCTGTACAAGCAGCTGGA	59.752	59.029	216	YES
400236_con	3	SSR_400236_con_3	(AAAG)5	p4	20	110	129	TCTTCTGTACAAGCAGCTGGA	TGCAAAATGGCCATCAGCTG	59.029	59.752	209	YES
400330_con	1	SSR_400330_con_1	(AGCT)5	p4	20	421	440	TGGTGAGGTAGATGGACGGT	ACCCTCTTGTGCATGGCTAC	59.959	60.035	168	YES
400528_con	1	SSR_400528_con_1	(T)10	p1	10	278	287	TGGAATAATGGAGATCGTCGCA	AGTGCAGCAGCTTCATCTTCT	59.636	59.997	221	NO
400528_con	2	SSR_400528_con_2	(T)10	p1	10	413	422	NA	NA	NA	NA	NA	NO
400702_con	1	SSR_400702_con_1	(AG)7	p2	14	392	405	AGGCCCCCACATTGAGAATG	CGCACAGGGCAAACAAAGAT	60.033	59.685	219	NO
400819_con	1	SSR_400819_con_1	(TG)6	p2	12	448	459	GCGCGCACACAAAAACTGAT	GTTGTCCCTGATGGTCGTGT	60.934	59.965	126	NO
401085_con	1	SSR_401085_con_1	(GA)6a(AG)31tccatcagagacatgcacactctaagtttcctagttttctaggc(GA)6	c	131	177	307	GGAGTCCCTCAGAGACGTGA	AGCTGTCCCTGACACACAAG	60.323	59.893	227	YES
401224_con	1	SSR_401224_con_1	(TCT)6(T)17*ngnnnnnnnnnnnnnnnnnnnnnnnnnnnnnnnnnnnnnnnnnnnnnnnnnnc(A)19(AGA)6*	c	123	86	208	TCAGAGAATGCTACTCGTCAGA	TCAGAGAAATGCTACTCGTCAGA	58.389	58.99	218	NO
401274_con	1	SSR_401274_con_1	(TCCATC)5	p6	30	229	258	TTTGCATTCCTTTCCAGCGG	TGATGGATCCCTCAGCTGGA	59.397	60.031	203	YES
401799_con	1	SSR_401799_con_1	(T)12	p1	12	166	177	CTCCTGGTCATCGGCACTTT	TGCTTGGAACAGCATGGAGT	60.036	59.889	242	NO
401898_con	1	SSR_401898_con_1	(TGC)8	p3	24	255	278	TGCGAGAACATGGCAAGGAT	ATACAGTGCCTCATCCTGCG	60.035	59.894	219	YES
402133_con	1	SSR_402133_con_1	(A)16	p1	16	174	189	NA	NA	NA	NA	NA	NO
402546_con	1	SSR_402546_con_1	(AGA)5	p3	15	389	403	GGAAAGAGACGAACGAGGCA	GGAAGAAGACAACCGCTCCA	60.039	59.965	161	YES
402546_con	2	SSR_402546_con_2	(CTT)5	p3	15	226	240	GGAAGAAGACAACCGCTCCA	GGAAAGAGACGAACGAGGCA	59.965	60.039	172	YES
402642_con	1	SSR_402642_con_1	(CTC)5	p3	15	602	616	AGCCCACCTGAACACAACAT	GGCGCATAGGAGGATGAACT	59.814	59.605	205	YES
411081_con	1	SSR_411081_con_1	(T)10	p1	10	468	477	TGTGTTGCTATTTGGTGTTCTGA	GCAGCAGAAGAGCAGCATC	58.797	59.277	250	NO
411155_con	1	SSR_411155_con_1	(TC)8	p2	16	68	83	GCAATGGCTCAGGACAGGAA	TCCTGTTTCTGATCCACGCC	60.323	60.036	237	YES
411276_con	1	SSR_411276_con_1	(T)10	p1	10	106	115	CGAGGCCGTAACTTCACGAA	GCGGGGTGCTCGTCATTATA	60.388	59.967	130	NO
411276_con	2	SSR_411276_con_2	(A)10	p1	10	230	239	TATAATGACGAGCACCCCGC	ATTTACCTGCTGCTCGGCAT	59.967	60.107	190	NO
505309_con	1	SSR_505309_con_1	(A)10	p1	10	466	475	GGAACAATTCCTCCTGGGCT	TGCAGAGGTTTGGATTGTTTCC	59.667	59.372	215	NO
505512_con	1	SSR_505512_con_1	(GT)6	p2	12	374	385	ATGGTGGTGCATGATCGTGT	GCTGTGTTTGGATCCCAGGA	60.035	59.962	244	NO
505739_con	1	SSR_505739_con_1	(TA)6	p2	12	95	106	CGGTTTCGTGTTTTCATGGACA	TGTGAGGCATTTCATCCACGA	59.968	59.997	240	NO
505745_con	1	SSR_505745_con_1	(TC)8	p2	16	354	369	AACCACGGGCATCAGAATGT	CCAAAGAGCCAACGGAGAGA	59.962	59.678	207	YES
505949_con	1	SSR_505949_con_1	(GCA)6	p3	18	322	339	TAGCAGCAGCAGGAGTAGGA	GTCTGCTCTCCCATGTCGTC	60.033	60.179	164	YES
506198_con	1	SSR_506198_con_1	(TG)6	p2	12	145	156	TAGCCAATCCATGCCATGCA	CAGTAGGCCACAGCAAGTCA	60.106	59.965	149	NO
506218_con	1	SSR_506218_con_1	(T)10	p1	10	184	193	CGGACGCTAGACTGCTGTAG	TGTAGGTACCGGACAGCTGA	59.972	59.961	220	NO
506218_con	2	SSR_506218_con_2	(A)12	p1	12	347	358	TCAGCTGTCCGGTACCTACA	GCTTGTCAGCTGCGATTTGC	59.961	61.069	141	NO
506466_con	1	SSR_506466_con_1	(TC)6	p2	12	495	506	GTCTCATGCGACTGGTGACT	AGAGAGGAGGAGACAGGCAG	59.755	60.033	192	NO
506618_con	1	SSR_506618_con_1	(A)10	p1	10	270	279	GGAACCGTACTCAGGTGAGC	GCACAAACCAACAAGGCTCA	60.109	59.541	209	NO
506852_con	1	SSR_506852_con_1	(T)20	p1	20	4	23	NA	NA	NA	NA	NA	NO
506954_con	1	SSR_506954_con_1	(A)11	p1	11	507	517	NA	NA	NA	NA	NA	NO
506986_con	1	SSR_506986_con_1	(T)11	p1	11	480	490	CTAGTCCGACGTGGCATAGG	TCTCTCTTTCTAGCCCACCG	59.689	58.525	193	NO
507321_con	1	SSR_507321_con_1	(AG)6	p2	12	242	253	CAGCGTTCGTGTCAGAGAGA	GCCTTTACTCTCACAAGCGG	59.761	58.92	235	NO
507388_con	1	SSR_507388_con_1	(A)10	p1	10	71	80	GCATGGAAAACAATGCAAGATACAC	CGCTATGACGGGGTAAGGTC	59.937	59.968	234	NO
508139_con	1	SSR_508139_con_1	(A)16	p1	16	314	329	NA	NA	NA	NA	NA	NO
508409_con	1	SSR_508409_con_1	(CAG)5	p3	15	141	155	TGCAGCCCTGAATAGCAACA	GTTGGCTGCTGCTAGCTAGT	59.962	60.108	191	YES
508460_con	1	SSR_508460_con_1	(T)10	p1	10	429	438	TTTGGTTCAACGGGCAAACC	GGAGTGATATCCATCAAGTCAGATT	59.824	58.233	244	NO
508477_con	1	SSR_508477_con_1	(T)13	p1	13	76	88	NA	NA	NA	NA	NA	NO
508543_con	1	SSR_508543_con_1	(AC)8	p2	16	310	325	GCGGCTCCAATGGGAAAGTA	CGCTCAAACTCGCACAGTTC	60.394	60.111	158	YES
508692_con	1	SSR_508692_con_1	(AGAAG)5	p5	25	420	444	GCCTGTGTAGTTCGGTCCAA	TTTCCTTTCTGGGTGCAGCA	59.966	60.106	215	YES
508722_con	1	SSR_508722_con_1	(A)12	p1	12	284	295	GCAGGACAAGCTTTCCTCCT	TCGGCCTATCCTTGCCTAGA	59.963	59.812	176	NO
508746_con	1	SSR_508746_con_1	(T)11	p1	11	177	187	TGTGCCAAACCTGAAGTTCCA	TCCGTTCACTTTTACAAGGCCT	60.341	60.159	249	NO
509169_con	1	SSR_509169_con_1	(T)10	p1	10	191	200	ATCCTTGCCACACAGACTGG	TACCACGGCAGCTGAAGAAG	59.963	60.037	191	NO
509205_con	1	SSR_509205_con_1	(A)13	p1	13	69	81	GGCTTCCGATCAAACCGTCA	AGCCTGTTACGACAATGGGG	60.672	60.035	223	NO
509372_con	1	SSR_509372_con_1	(TG)7	p2	14	271	284	CTCAGAGTCTTCAGCCCACC	GGTCAAGTTGCTGGCATGAC	59.751	59.758	241	NO
509472_con	1	SSR_509472_con_1	(CT)7	p2	14	515	528	GTGGTTTTGGGCTGACATGG	CTGCTGTGGGAGTTCAGAGG	59.682	60.037	139	NO
509534_con	1	SSR_509534_con_1	(T)10	p1	10	321	330	AGTTTGCCCACAAAACGCTG	TGCATGGAGTTCTGGTCTGG	60.179	59.674	239	NO
